# Supplementary material for: Cellular components in tumor microenvironment of neuroblastoma and the prognostic value
Source: PeerJ. 2019 Dec 10;7:e8017. doi: 10.7717/peerj.8017 (PMC6910112; doi:10.7717/peerj.8017)
Supplement: Supplemental Information 1 [file peerj-07-8017-s001.txt]

gene_xCell	00e47068-3dcc-4b3d-ba10-8371a1d33cbc	0a01a5ee-1df4-405e-8eb6-98fa0a480ace	0a57b5c6-4a57-49b0-b20c-6252d39f002a	0fc262f2-9c2e-4f28-af3f-337fccc68465	01c87dd9-4a5d-4cdd-844d-749394deda96	1a20922e-1093-4cbc-b466-a89c2f0e8487	1c60f740-95aa-4287-8329-96ec8f871ab2	1eb90879-2cb0-4cc2-ae58-eefacd1715d0	02a86e96-346e-4ffa-bada-23b1823416b6	2f2ca307-4a07-4dfe-9c97-d07fc84b5e37	2fe4059e-31ea-4500-ab59-6e0219d5158b	3a318128-af26-4e70-a5b5-06ae5be107f3	3bd0d901-5f08-48c3-91b6-27acd103e6b6	3f7b7f18-4219-40d6-b721-d73aa934f6f7	4a4870d5-d6ef-4edc-ada0-6183752b8b14	4a946572-ad2c-4759-baf4-0a8cbe3ed5df	4aae239e-9b2e-4a89-af99-ae4f3cbe1fff	4e4df7f7-121f-4237-9611-ad11e64ac1de	4f13947f-1cf8-44d6-bdb6-13f9668dbcfd	5f27bcfe-5da2-4d45-ae08-1dd7612610e9	5f98aeeb-518c-4546-a252-ba7049de61bf	6ad1f4f9-dec0-4ded-8391-45efeb7ffe8d	6ae8bc40-ca9f-4b71-a809-4d70396b116a	6d783035-7375-4d76-8f27-415a1e42d37e	6ea52dc5-77be-4a8d-8234-97d7800b44b3	7b6e55b7-ffed-4d53-baee-55f791069424	7b36fef1-f02b-4294-b1b8-559808bbdbb6	7c1a8c9e-0e38-4344-b79e-73aceb75489a	7c2b0108-1231-4543-a8bf-eb6644e76f41	7cccad17-8596-4032-9433-e293f2044d79	7cee37af-64ff-4983-bfbf-cb4f95d2b796	7e145f1d-1807-4615-95b5-2684ccbcb348	7e182ed6-c8aa-4185-a6f5-d351a98b7608	8bd4f593-7cab-42f0-b604-044442bb661e	8c78ab0d-7e08-4518-94d3-dca147c8bb97	8e24367d-a474-4be9-be51-b951ba1af051	8ec5dd32-aab9-4c78-a5c2-dc9e0d55af65	8ed55a74-56b7-486a-86cb-87aecd0a84bf	8f70446e-c591-4ac1-bacb-64f78acf056f	8f97235c-f3b2-4757-b3c8-24701e5348c7	8fe7274c-9053-40a1-8b2d-7e125195a28d	9b93ed0a-1316-4dd4-bfd8-b6807927a7ad	9d0e0be5-16a6-4898-bb6b-08113ca10cde	9df25fe5-9aa3-4097-ad77-dd0139716b59	9fd943be-b3d4-4fc1-8f22-69edf84f1871	13cdd61f-3aae-46cc-beae-af27862ab950	17ff18b9-9c97-45d4-9b8f-63f00f9afe6b	20cfdbe0-d8be-4a00-aab9-d3011912a8dc	25f23554-b21d-4967-8b7b-040a200b5651
RNF44	12.66707349	18.12373962	13.60734204	32.758569	40.01925959	32.2116646	28.41001046	21.93919601	36.33958867	23.1271924	14.64863967	38.79568219	36.91654992	32.42195601	27.50316639	20.02882535	17.54740258	25.71578325	21.65126531	22.68231798	26.99733078	29.48454543	31.01031411	44.5853636	42.35885553	28.92178287	20.95990259	36.64408564	37.73697343	33.35461617	26.79250859	24.0277834	31.48384898	27.06746042	24.45125195	19.46600215	14.50577484	8.286341375	11.23691012	21.28360276	21.72840703	28.21798561	19.52600793	29.28050923	33.38234451	26.22284378	36.02927935	13.83155721	31.63445793
DNAH3	0.023137218	0.043740015	0.00608898	0.036892693	0.011799696	0.015455395	0.007818663	0.030602141	0.076699724	0.01414712	0.005615197	0.039377007	0.016578149	0.03157154	0.006254624	0.016534992	0.029804371	0.031874974	0.023360043	0.012913103	0.001751712	0.021813529	0.053279146	0.026620005	0.024095583	0.010270204	0.205560453	0.016709373	0.015350199	0.204995121	0.035783738	0.020677829	0.047174931	0.004361948	0.02024487	0.021748868	0.044498493	0.03258159	0.028229733	0.021897278	0.076796284	0.034557333	0.018779162	0.030434213	0.001615496	0.02017121	0.032193329	0.066795733	0.329131361
ARL8B	21.09448264	13.53471324	35.66844629	20.52702823	13.3363402	15.35789117	9.4774179	19.52085236	22.22175761	17.43329935	15.82501475	10.69864646	8.045038143	11.11214616	29.3668364	28.6574827	10.13065249	20.68450521	7.811521668	22.81240531	20.2038192	18.32652589	18.77387147	16.4698412	15.85120129	10.47864647	19.23162896	26.94917333	15.61599473	22.62139139	19.72704214	20.63133856	15.57449925	15.09107202	23.57700272	37.03097457	17.39120111	30.66445552	11.71055221	12.62570527	22.39198411	11.89981181	12.5654907	18.04051727	26.85764645	19.49718919	7.96160253	23.01913681	16.86706187
CALB2	0	46.73567096	0.013372157	0.201457487	26.17273728	0	2.386735306	0.408613154	1.21542566	29.31344802	0	1.196652073	1.128638038	1.432923994	2.81128768	27.75343187	2.667254965	1.210612651	0	0.14584516	18.8655747	4.540582249	253.6920574	0.008351549	0.0529169	0.370898648	44.68012759	0.013979377	0.031727952	0.835768344	1.99083378	0.074309051	0.023022671	10.35531101	0.09315482	78.65010334	8.078536297	0.310063988	0.069435529	2.88534894	1.647320092	5.625509704	0	20.59332122	0.156104577	0.584740043	0.337187278	36.06212137	0.007689505
PIGV	0.791472544	2.431403366	3.730373274	2.359665285	2.688041919	1.435679153	1.625505155	3.20546839	1.403666947	1.290684203	3.39457629	2.890462528	1.759970008	2.346189235	2.632958821	3.547347436	2.562585483	2.434260317	1.763519762	2.12976195	3.130415457	2.366111429	4.45820315	1.539179157	1.294244474	1.867653451	2.066545063	3.128964357	1.381971819	1.748478411	3.719731238	1.787757893	0.979610586	2.735026614	3.620440209	3.342209841	1.469704602	4.211564977	3.18173633	2.5352266	4.273926077	2.789722959	0.996817023	3.948948657	2.543981769	3.180896029	2.064866041	3.099965417	2.822714405
PHEX	0.173500139	0.143497944	0.149820948	0.32945527	0.115212153	0.093739489	0.160316887	0.054500956	0.299558239	0.051799646	0.026316837	0.169585459	0.169962381	0.098644578	0.300464934	0.190969393	0.056746888	0.237264847	0.032844571	0.11671725	0.102622206	0.102233833	0.114447789	0.331951841	0.213758795	0.133704277	0.370936156	0.307654679	0.196782631	0.29190375	0.139756873	0.48015059	0.073698514	0.224875372	0.363714228	0.192535923	0.07183452	0.082712871	0.074090668	0.091471305	0.062777169	0.184736119	0.215141946	0.168390358	0.230926917	0.245795546	0.15958569	0.100074218	0.092306578
MOGAT2	0	0	0.005502001	0.007207834	0.028432544	0	0	0	0	0.003195834	0	0.019233005	0.022470021	0.121719639	0.00753557	0.008537724	0.006732807	0.003388497	0.033773012	0.013335175	0	0.027423587	0.012035758	0	0.046655929	0.012373541	0.003973142	0.440015994	0	0	0	0.108709727	0	0.003941456	0.055750896	0.005822896	0.007148237	0.019627148	0.004081341	0.003441109	0	0.027322752	0.003770855	0.009166784	0	0.040098747	0	0	0.015819312
PFN2	84.35980247	44.37790719	66.52433366	51.73549727	34.03036893	82.45453236	48.98001531	56.88530911	72.02817616	81.31487161	70.50745792	55.92280008	47.96164487	43.28595182	49.89449459	63.39202935	49.34256623	50.7508895	33.61919414	53.17263919	76.43809792	52.26565704	48.30510899	52.55366006	81.68580841	48.17697183	43.70788888	45.04967297	71.9035465	81.52658459	47.19537591	55.98618372	69.94683126	48.08743514	32.23581918	65.969392	74.34051569	46.8016652	63.49975168	52.15165612	51.46314621	41.94808164	43.71480794	50.01121754	59.63270753	44.78172792	37.6932628	58.77296189	44.56183761
RMND5A	15.91274732	9.306191766	10.61993593	10.94849584	7.489188187	12.27945217	9.553868578	14.80003729	13.12086841	12.96705004	9.60120525	9.729550033	9.358662286	7.288738236	9.186391918	8.735730704	9.137488452	11.0505533	7.635799688	11.32034574	8.276873696	8.443318352	9.232506998	15.5270618	13.2201823	6.668971255	13.31973729	12.9461273	10.28598718	9.077023342	10.30681056	12.24854421	10.19662919	6.173977316	11.72799192	10.08457584	6.933533118	8.242276103	8.145922676	7.803788557	9.604958487	10.06041722	10.36605084	8.806876855	6.155620789	9.109607756	16.42726019	7.232461019	9.888782149
RAD23A	34.08091073	44.89698515	38.8225291	28.12168337	23.25775165	55.39152986	27.53433696	40.10914267	38.67662166	35.10244841	41.7558476	31.41309416	53.73615041	41.59312968	29.20295687	37.50205319	43.21731196	24.96894688	54.26311243	32.31874749	26.91184183	41.852234	21.31774983	41.63432104	50.33394881	34.09392893	36.80447017	25.44001666	35.99054494	36.37477195	41.42263596	44.31860763	36.87820682	33.18692693	24.79840503	26.45792188	29.86441809	34.07255895	32.46097017	32.48091742	31.13640933	42.12713863	42.89054625	37.02209301	34.66785445	38.78291932	34.76284963	26.78278666	21.16411044
SIN3B	5.476393416	19.10293286	9.262713839	12.69705096	14.09184215	10.60384139	8.159185217	9.401312396	13.7882982	10.89310534	5.630849651	13.01694013	12.07974173	14.00015725	12.9207979	15.80269339	9.334537566	12.82494698	11.08215832	9.01772959	9.130311615	9.556921521	12.16122655	10.13105242	14.14415718	12.31386503	13.09853596	16.9417526	14.23922057	16.35348781	10.68711268	19.53181973	10.51998637	13.91969865	12.48148187	17.82104113	6.207546772	10.07013787	6.636200771	10.52019569	9.22663164	14.90205747	14.50684266	17.18605879	12.38267257	11.5365164	15.95300062	13.38954293	14.26345737
TLL2	1.687278741	0.305058566	0.086609779	0.025620486	0.209347732	0.045052164	0.165025495	6.512994587	38.13249461	1.754262011	0.367576895	0.107429702	0.05705031	0.12168464	1.239782993	0.283967055	0.09572794	0.029250989	0.037157495	0.172672606	0.25720139	0.071367857	0.105935144	0.01744901	0.298512084	0.129852098	0.112981331	0.0423506	3.854743713	0.916295852	0.0510813	0.19148111	2.412294954	0.212151972	0.099084204	4.5520107	2.074434455	3.132796351	0.064246453	0.080378673	0.114725642	2.140595929	2.699874132	0.277736725	0.157145727	0.077744906	0.154533327	1.447011829	0.072296061
CTSA	3.625252221	15.66597636	10.51141317	11.31736883	15.40360039	6.784116079	11.12546633	19.69137397	6.992388362	10.21657147	12.55651078	11.78312309	12.98596182	20.00758646	28.63585401	14.34083046	6.557521532	6.892745492	16.45483117	13.57236652	11.16065282	25.50546511	16.37564933	10.78359562	7.577941022	19.61049398	13.34738843	13.3934018	6.763314601	14.6908748	13.93566946	15.21345843	7.197435147	21.03841484	15.04268125	12.72338465	7.861454411	24.95413257	10.86081135	15.03563684	9.343987066	12.71808403	10.11453707	23.01142737	11.33279583	13.58595747	18.61844151	25.55954009	15.68251766
IL32	1.114585655	16.82946034	0.830294716	11.23975395	15.8058809	1.296923891	5.968644163	19.20824956	2.488936733	0.939820227	5.523435832	3.036367125	18.73206833	22.61712055	17.67482595	7.069730555	7.216437962	6.713113964	78.7215632	16.60644671	8.501102055	18.46377357	12.56396085	1.511354534	10.67544932	7.453093886	9.72136315	11.62152541	0.959758178	4.389654583	5.699676364	17.8072901	4.025835878	14.27511079	15.37034733	6.045895515	6.771992348	6.244438134	4.758795818	16.95459971	5.020545871	13.55777646	12.55803876	16.02071908	10.51364482	10.44269007	8.889455059	16.14145303	8.712467613
PTPN4	2.134568625	1.285712157	2.573474164	4.075009386	2.393985625	1.872471979	1.983646064	1.076505181	3.457855698	2.802089506	1.560850217	3.161009287	1.22405584	1.500478357	2.294390773	2.279710845	1.59132093	4.212214303	1.175523154	2.126257708	1.859536078	2.216989476	2.68909057	3.031120734	2.843687944	2.085041421	2.489247196	4.438764452	3.961792276	3.444461377	2.405707605	2.182449955	2.642415778	2.498139339	2.715542419	2.507380792	1.363692252	1.638485124	1.631632454	1.45553026	1.835977276	1.755813362	1.895008529	2.056193015	1.753648173	2.886864278	2.389991436	1.390698585	3.9298265
NUCB2	7.378009024	3.802192994	8.724292844	3.515644216	6.485936723	4.050739615	4.187152711	3.554565053	4.597265236	3.841065056	5.895954551	4.024962777	6.541429751	3.854093546	3.568007549	2.989654763	5.096315548	3.9525677	4.296938987	6.992094948	7.63589716	7.285787281	6.374454416	4.106317003	4.048953464	4.16582988	5.173861763	2.604332224	3.374415803	4.963975349	4.314735141	2.948182558	3.545902205	6.30602407	5.393641939	4.147670644	5.287424628	4.359119339	9.344962476	7.328010409	6.089141099	5.187019181	5.168977406	5.40753432	4.777142419	5.065698323	1.649512015	5.232207229	4.753297889
DACH1	1.682812909	0.133565724	14.61278299	0.310013113	0.453128178	4.484789107	1.63871287	0.095146593	2.070754979	2.871820796	1.111938864	0.387022031	0.126558739	2.202770577	1.047567337	1.691800206	0.636045968	0.432018581	2.131339847	4.398951156	1.38103401	0.466009506	0.052382756	0.475057318	0.41806217	0.880652934	0.369238297	0.614057543	1.945137153	0.86313735	3.609228371	3.352808863	6.667985547	0.759832104	0.519183449	0.637295945	0.875682921	1.130591456	0.338543071	0.066073258	0.272682866	0.296789713	1.355417123	0.518651051	3.610150413	0.123190733	1.041498335	1.434776627	2.792060725
FGF23	0	0	0	0	0	0	0.009689132	0	0	0	0.018556073	0	0	0.010433184	0.005167284	0.00585448	0.027700882	0.004647114	0.007719599	0.009144183	0	0.004701219	0.011004197	0	0.004265714	0	0.005448919	0.003944148	0.00447587	0.00486194	0	0.191019838	0.012991256	0	0.038229449	0.003992871	0.044115139	0	0.005597307	0.014157805	0.00885287	0	0.015514483	0	0	0.169978201	0.006137689	0	0
SERTAD2	4.332636401	4.470804926	3.0961404	3.376090304	3.934310277	10.64387484	2.19989316	3.648454157	2.467170396	6.74449417	2.441283029	4.05766814	2.179072684	4.160505653	3.494800331	2.607798479	4.921379114	5.052036111	2.376563531	4.504220075	2.33486358	5.334738295	2.776377927	2.507219195	5.632599081	3.689634521	4.437537098	5.980178575	5.490252996	3.225140086	3.58362105	4.542794445	3.118361037	4.67256836	6.505328227	4.106460645	2.346080698	10.14488447	2.218610455	2.49486513	2.793590013	4.349175851	5.467873669	4.972969634	3.37440489	3.939153735	5.299611984	6.749420889	5.257710479
ST3GAL6	3.423896112	2.702179477	3.857031664	11.55278398	4.00509104	5.342532854	4.036558931	3.183105434	15.18869226	8.908827288	6.220985558	1.881260151	2.001663832	3.119691243	10.41393598	2.736868804	1.754988313	6.269758804	2.726963029	7.035340944	2.567215916	3.391377544	4.341470849	7.525267792	7.378757792	2.41084121	4.595034554	6.370081573	9.755188381	8.636452396	1.958089804	4.870339031	12.06531877	5.424923282	6.346348525	9.35982224	6.648505073	4.528226152	0.67699641	1.431523363	3.386484816	7.201656411	5.723768605	3.129595667	7.982916073	1.211748226	3.72356274	7.716546886	3.377935334
PKP2	1.107415199	0.034066245	0.080834815	0.192732045	0.363423264	0.05213974	0.327999746	0.150804291	0.031944606	0.001878114	0.019878684	1.091847585	0.391750861	0.145298715	0.008856943	0.00752612	0.415454231	0.567531136	0.188551997	0.329143859	0.725556338	0.201452195	0.049511857	1.968922485	1.083946907	0.387820238	1.372932516	0.444498724	0.914865778	0.100002851	0.143570769	0.267522899	0.019484117	0.421566217	1.083241466	0.812718975	0.149130008	3.612188958	0.043173094	0.52578665	0.280722599	0.19956455	0.026592481	0.457903185	0.027451741	0.08140657	0.355058746	0.881519654	0.723277454
KRT1	0	0.035067022	0	0.041967963	0.02364998	0.005466538	0.035259405	0.036801288	0.02712852	0	0.067526804	0	0	0.1455404	0.012536063	0.184642013	0	0.01691116	0.056184283	0.144197302	0.0105328	0.051324157	0.013348339	0.005716515	0	0	0.125583557	0.076549448	0.05429331	0.135645781	0.011953482	0.03390898	0.031517371	0.026227791	0.266645801	0.07265163	0.041620955	0.146931448	0.027158637	0	0	0	0.012546278	0.152497264	0	0.006064335	0.044670932	0.118514805	0.084213675
MTRF1	1.111421744	3.299294567	3.00593636	4.23304042	5.583858213	3.470120451	5.755480588	5.253886451	3.139610002	4.029222147	1.516332166	3.307738436	3.728853404	5.189141377	6.857517179	4.526456454	2.198314867	4.188144256	3.238999781	4.397149935	1.610133601	5.27119835	5.468822496	3.888003823	3.304788063	3.164490967	2.932755227	6.41192807	2.961177739	3.701760367	5.02510554	5.846210663	2.745859661	2.747970553	5.403109628	4.439321633	2.588149422	0.845995988	2.621200912	3.926861174	3.853619243	4.10934013	1.991072486	3.480341438	4.769386284	3.853525593	3.993099799	2.78069763	4.016187663
ESM1	1.104542443	2.12856171	19.30827894	2.750855918	8.460462286	3.714341461	3.580628594	2.989766711	26.34713801	8.172127357	5.600222934	6.138034903	0.724701936	0.987265679	15.98256453	11.17823329	6.235196122	1.503978385	28.29444663	4.126771629	6.651070475	2.742891612	14.58435065	15.6159312	0.917177653	8.234794326	84.76870689	0.516772685	13.23751067	10.68785028	0.529696698	17.07137008	14.97017818	13.94078629	2.343919184	3.228367054	1.652236097	0.070334861	0.902614031	15.16760542	0.128880712	2.152075542	145.4370729	1.31398508	25.64748967	14.19789719	1.079108262	0.674706179	2.492709162
RWDD2A	3.97534974	3.641107019	8.296495075	6.290954072	4.086191014	5.855877441	3.241278599	3.184113525	5.408313907	2.868797192	4.86878356	3.937746211	3.287246776	3.279932206	6.343743653	5.606452616	2.508335569	7.244745788	2.289949723	3.493869352	4.409597268	2.823255126	1.197500031	4.991616557	4.002470557	3.447101959	3.439184502	5.452563632	5.758292723	5.471147328	5.139409683	6.872727131	4.419233764	3.873628987	6.174829566	5.825687885	3.722026344	3.171502969	4.317918646	5.527435318	6.736580419	6.684014917	2.046826119	4.996012384	4.421731132	5.388018952	3.369266833	3.281526392	3.759980898
YWHAB	151.2862472	61.15091473	140.2139084	66.65130398	90.70062349	60.55836985	57.8430033	155.0962879	83.92302972	61.83726716	95.56765798	78.43223529	62.4344559	51.27570193	85.17970811	95.07822281	73.49363237	80.6759808	59.29703497	75.7702054	111.3265315	75.50127779	82.64222866	57.10673117	55.9664845	60.19811897	55.37697282	66.28529539	61.94189472	81.68777435	119.3164229	71.46323584	53.86776123	67.66707431	85.27935946	109.1053251	67.16817859	117.0959441	108.812023	97.73498712	84.76318663	78.11935888	40.50119797	91.39163668	132.372548	66.02390023	45.57797648	93.03987528	98.55812364
LHX5	0	0.00697974	0	0.009546632	0.009414584	0	0.009357376	0.011719886	0.021598642	0	0	0	0	0.005037976	0	0	0	0	0	0.026493259	0	0	0.005313707	0	0.008239313	0	0	0.003809101	0.030258313	0.004695467	0	0.076491425	0	0.00522038	0	0	0.037870788	0	0	0.013673041	0.042748741	0	0.069921915	0	0	0.004828181	0	0.010484083	0.01676189
MYOM2	0.725398627	3.888546382	0.644938661	0.314723216	1.383125319	1.463688499	0.61696803	0.233377074	1.436825576	1.655786013	0.828693425	2.164293203	4.108901941	0.731227027	0.59844348	1.055825856	1.215386978	0.794391886	1.834260641	0.566636373	1.591929374	1.261716037	3.251936645	0.729058787	1.040924908	0.921012313	2.975998402	0.711307186	1.164893631	0.918382052	0.661175477	1.118980334	0.491344299	1.261296035	0.778080543	0.738864264	1.336464248	0.471637972	3.635919276	3.353964264	1.604137117	9.43436721	0.221007792	0.653666643	0.328534604	1.969866322	1.948880614	1.08791661	1.132991134
EVX1	0	0.013010252	0.013583528	0.004448736	0	0	0	0	0	0	0	0	0	0	0.009302036	0	0.066488726	0	0	0	0	0	0	0	0	0	0	0	0	0	0.008869747	0	0.011693292	0.593578796	0.008602481	0	0	0.032304112	0	0.008495527	0	0	0.004654808	0.177278259	0.036039109	0.013499611	0	0.019542356	0
MAP9	4.713064575	2.425709854	9.505586875	3.661365793	3.08256677	1.423494753	1.574837833	1.718136936	4.590148429	3.116846843	2.446975585	5.840306537	0.938049574	0.979424715	2.748513157	3.229741467	1.116948847	3.841551619	1.065325561	1.938063041	4.639312542	1.951148553	3.511549072	4.38868771	3.245735189	1.449437088	3.769111163	2.73898714	2.431075037	4.526086835	3.169787493	2.178117571	1.956617749	1.917415289	3.108469256	4.336106069	1.256017169	2.850975994	6.065112113	1.431189881	2.229262128	3.064393058	1.51723134	2.363211143	2.144734319	3.119142721	0.949496445	3.188607733	5.612451144
PLCE1	0.392988423	2.989718136	1.688011908	1.036295574	1.13232464	2.239750994	0.67351134	1.762675968	12.96846238	1.027122965	0.342424915	0.58170657	0.667516446	0.874058009	1.208604802	0.498422722	0.631394727	0.788109878	0.970084094	0.724660578	0.29294286	0.707870429	1.062671596	0.723458823	1.536680631	0.956733999	0.583570226	0.940379735	1.677247378	0.727667072	1.13793487	1.025374585	1.36339763	1.276552973	0.86019488	4.495086263	0.711417987	4.691932583	0.352326724	0.615486895	0.725628525	0.7745066	4.071387332	1.539969517	2.427843056	1.17725168	4.258094818	3.553047405	0.598318924
RAD17	16.23997178	5.800367002	18.8632463	13.42459311	11.01414661	5.994270344	7.691880115	7.516021189	13.70255301	9.837180892	13.22293561	14.62335483	7.916135836	8.070573269	13.28506837	9.99208115	10.05064456	12.42656492	7.483960843	19.19657159	10.76830529	13.06249504	10.50460041	12.83427485	11.37573401	10.16318647	11.79093572	16.5715107	11.28658561	15.58358271	15.71750349	7.738748343	11.08164101	10.78688067	16.06227004	11.92299598	8.383686736	6.963430304	12.06329329	10.89010569	20.76279309	15.66222418	5.670362741	12.12407146	17.69440553	13.07100224	5.357976962	7.093740065	6.517701094
PAX3	0.004980686	0.018831589	0.009830686	0.006439289	0	0	0.006311634	0	0.009712319	0	0.030219204	0.003436452	0	0.00679632	0.023562279	0.015254755	0.012029824	0	0.010057306	0	0	0	0	0.003069866	0	0	0.010648502	0.012846362	0.005831287	0.025337077	0.019257671	0	0	0.003521193	0.015564494	0.002601011	0	0	0	0	0	0.006974122	0.003368783	0.103731932	0	0	0	0.021214824	0.096101382
HAO1	0	0	0	0	0.049668951	0.007653769	0.016455712	0.010305189	0.037982981	0	0.015757521	0	0	0	0.0175519	0	0.015682097	0.007892509	0	0.031060377	0	0.015968799	0.009344588	0.008003764	0.67376202	0.009606844	0	6.564642894	0	0	0.01673622	0	0	0.01836093	0	0.013562728	0.00832486	0.02285784	0	0.008015054	0	0.018182952	0.008783101	0.028468444	0.013600353	0	0	0	0.014738578
PKMYT1	9.960886308	5.676064881	1.112853575	3.487654666	8.947735556	17.15628671	11.33889431	4.36163548	9.895087222	10.39233013	12.41527373	12.13215536	12.96948697	23.66242391	6.443646184	1.453097265	14.84694631	6.472000169	18.23463101	12.80082125	0.926618589	13.27508739	12.82839551	7.376924727	14.83033301	16.4914648	5.857288713	2.475745103	12.10744685	12.73204749	4.436817075	16.34575398	18.24080681	9.235996292	4.386208499	1.058067895	8.60149401	0.091446497	12.14097903	18.10476091	14.85569696	17.68638329	4.74365961	7.843517318	6.356416902	19.31116469	29.31606939	2.853887573	18.94567632
FAM89B	21.11299154	16.50088566	16.10338851	23.17292772	22.66070375	21.44589763	48.03436998	20.93733833	14.13491402	13.26384709	31.80373518	21.50110439	43.54618063	26.75776792	15.60555899	11.37930201	13.79975097	14.58291011	33.3966366	36.60691285	26.88860597	31.30568634	24.80549858	18.90505478	26.44541023	42.51448266	26.2237615	10.46653571	19.0763602	35.20392707	27.51688213	23.60846449	17.61384378	21.91941772	18.10176233	13.59605325	44.09573419	18.90695622	33.13651772	37.8634462	28.9352974	26.37189062	16.53888617	26.16164122	25.52705986	17.48890941	22.88128043	16.76338723	17.31659581
MED8	3.515944385	8.25198088	10.54420331	11.48535075	11.25032354	5.472490161	8.013377935	8.993625158	5.47487777	11.54965357	16.62048411	15.79154644	12.1413482	11.44676932	14.75283261	14.76104483	14.0056847	15.07271349	13.75118638	12.78817419	15.02170498	19.52987098	14.19805165	4.144777499	6.179865324	13.04342976	14.48045676	12.72224087	4.770823786	18.29282993	13.9682446	13.78532128	4.516705015	12.18096605	15.63812108	11.17254533	9.73270681	11.34130129	25.17033165	15.55430658	17.15324845	15.87474288	7.261214264	13.66673258	14.60437463	19.00515885	11.84438296	12.81915664	13.99600761
PHF1	27.36207198	62.66917551	30.21383568	21.93107156	33.04496764	21.74758029	37.1702638	17.92020522	28.42354714	17.00160477	31.65309542	36.58395426	23.38878987	36.1106307	35.9948171	28.84695338	33.35371053	29.37993332	27.06192967	36.73735661	25.76107325	30.8464845	25.39286161	28.06568297	31.4580609	27.47273982	29.07114126	28.47424473	22.53115576	54.77201754	36.52196866	39.87186847	22.82022433	32.72717781	28.51926234	35.25671265	21.30544492	23.30248132	15.98133238	54.46783029	34.02899628	30.90490829	40.50329409	31.11131902	45.8489751	27.33977525	21.31547123	40.1744683	32.33384763
FAM69A	3.105601971	10.7682417	4.884618532	18.26090711	4.349790655	2.877673547	2.942154596	7.500290689	3.246318114	2.901418305	4.665342625	4.476033694	3.540408231	3.733456316	11.31649225	8.974457449	2.470262659	14.85986352	2.909392188	3.883778127	17.9734345	4.296418088	4.367562713	3.538417108	3.985877418	2.673095842	4.415792326	6.731546985	1.957833253	9.603415274	5.253375393	2.688452252	2.657390551	3.842239879	17.51083485	28.51804854	6.039830207	11.14344492	2.841860112	5.722904329	4.857811458	4.186540952	4.488880605	6.603827152	3.174421767	4.398041604	1.971610071	14.35689348	4.634803555
ANKMY1	0.267408204	1.231504182	0.603199998	1.614222657	1.274028572	1.899625199	1.044622992	1.096154448	1.421231571	1.573199963	0.329367472	1.432994474	0.696897595	1.445833669	1.08295772	1.701145465	0.587595634	1.336877031	0.895208458	1.204685003	0.666727989	1.378402901	1.384621801	2.111654685	2.509277012	1.258375213	1.005861727	1.337931217	2.245673842	0.944810885	1.072795041	1.090373974	1.56973918	1.259381883	1.406141408	1.270461378	0.828794712	0.793940674	0.700610963	0.869928444	0.598284961	0.948753405	0.749304801	1.581301532	0.97707342	0.932076162	2.564600074	1.024817519	1.435374657
PSMB6	39.61722304	37.61311026	68.58571244	41.57696849	38.9091172	37.34569923	64.90548742	113.1999905	48.86605836	70.48607295	117.4770522	76.65868979	90.32721184	77.42452124	58.30841705	39.37657688	68.37828773	45.89115792	89.65128414	49.28606191	54.45626404	71.52930263	54.94209533	49.21953793	68.45052183	78.07082853	60.30530417	46.66016639	60.8520913	58.9568113	46.15080794	99.70826284	53.34184443	53.28987235	54.78988334	48.17696821	113.9021006	58.65541267	85.78164336	87.14832714	76.24214309	64.94577	47.82513065	55.75906578	65.12628466	91.23694576	141.6258156	46.64394248	56.43246778
PRKG2	0.523213476	0.294176395	0.013353861	0.64144935	0.833851333	0.111655864	0.525849417	0.812528712	0.162714558	0.998013525	0.153250823	1.913890804	0.799872999	0.286192677	0.08839934	0	0.010894092	0.241242965	0.204925473	0.016182845	0.450761021	0.335571081	0.28562732	0.030580448	0.666847218	0.023358001	0.196077993	0.476975183	0.142580428	1.468480746	2.133439474	0.607401122	0.08813282	0.80994454	0.417213615	1.448601927	0.026024138	0.34669065	0.006603859	0.019487737	0.214119719	1.721027458	0.134232426	0.435084192	0.009447939	0.020644342	0.036207088	0.44507658	0.074230174
AMZ2	22.02414223	19.48766098	19.94104733	12.19806565	19.30419808	31.54573021	33.4053218	17.52576911	19.75433499	25.63584766	20.87126274	30.97319155	21.12108881	12.62408079	12.19389496	27.47598003	28.29031771	17.27995765	13.56178908	17.45286951	28.00281125	25.51802558	30.80301234	11.69811048	31.0880565	30.85727693	25.38530132	13.4937658	29.0775176	32.44220735	22.4075305	23.32031224	18.67804368	20.67664864	18.64874323	14.05508477	22.89201643	23.0337908	32.5867426	33.48770318	30.22414089	21.82954905	17.21129068	29.77202076	19.32737929	31.55818824	14.71685643	19.23082241	21.50115618
CHN2	0.108234139	0.601560612	0.514844369	0.835386304	1.167439339	0.373829179	1.407227345	4.52482681	0.536082627	0.341236239	1.581301222	2.258224746	0.299541956	0.265840659	0.879222572	0.528738621	4.878047337	2.881306318	0.808646085	0.432338017	2.315729966	1.953882952	0.504702452	0.519008043	1.105032102	1.73916503	0.746651101	3.909375296	0.772981895	0.5299469	1.844119468	1.568333798	0.382513263	2.113433441	1.35697242	1.696789492	1.938668623	1.148186919	2.313630543	0.321998414	2.168014823	1.535232209	0.200585096	0.67387959	3.328177275	1.371513604	0.808015856	1.008084908	0.861140129
KLK8	0	0	0	0	0	0	0	0.009818939	0	0	0	0	0.016622594	0.582473752	0.008361857	0	0	0	0.037476272	0	0	0.007607656	0	0	0	0	0	0	0	0	0	0	0	0	0	0.012922771	0	0	0.009057733	0	0.014325986	0.008662495	0	0.013562581	0	0.008090115	0.039728786	0	0
MTF2	6.998024899	4.008714268	4.196913509	9.150909189	11.68557966	9.110130145	14.57388755	3.151739814	5.646539654	13.73570702	7.008571432	15.28520857	6.547541153	7.454865713	9.345305403	5.851731504	9.667884355	14.08907314	6.292639699	11.20885914	6.457160812	11.61906884	12.0416069	11.75556093	5.348703354	9.213161903	9.974326127	14.034737	5.575637135	12.02125817	8.254193695	11.68610532	8.60258347	9.323289541	10.634103	7.060208913	8.379268413	2.763342311	9.759956559	9.111118703	10.94220181	11.01825677	8.378272605	5.335798994	5.53786385	12.49635984	3.727279834	4.765542696	12.76723639
RBM15B	14.35400796	13.73206827	9.310060071	12.71315013	7.42934871	23.09526137	12.49194204	14.53735234	17.27793824	20.82429056	18.10522307	12.7613189	9.028188766	15.42126234	11.28813523	8.644179697	11.45987276	13.30272611	19.41771461	16.95057304	8.566838123	17.83309101	15.7476874	18.48456896	23.9682608	12.15380213	11.92813976	12.19739554	20.37108519	14.48331737	14.21854141	13.83225637	16.60759005	7.843637955	10.86269285	7.323558514	20.68964822	9.510854479	12.79986856	8.32131841	15.62604553	9.908382477	12.80380104	8.398394703	14.4184505	8.70386646	17.31021356	7.08190653	18.55337842
ATP2A1	1.479006417	3.171658067	0.258161058	0.617867121	3.008120736	1.304628068	2.492597312	5.660970422	1.044734856	1.280365277	0.506669396	4.33517141	1.561208407	1.956375521	1.322520532	1.228766884	1.01456367	1.030394856	3.09824005	1.02880136	0.411337187	2.619897876	1.737641204	1.627842019	1.846750218	2.564239912	1.408942804	1.43765104	2.12914995	3.182901304	2.963004136	2.764977803	1.478726062	3.126167444	0.75144371	0.817026471	1.499645445	0.082647679	1.336830184	3.002559546	2.842460421	2.426678903	0.738356822	1.803184562	0.769239746	2.753152482	2.689488081	0.807105259	2.469450822
NCAPG	5.486355747	2.459964754	0.689523438	3.688989659	2.678402304	14.90803345	9.186714709	1.853187545	8.124362337	12.55018613	6.549336107	3.487690766	5.2414036	7.361551561	4.740889035	0.459583216	4.892737918	4.240841953	3.053657455	6.460457497	0.521875523	7.003317929	11.44252932	4.534728286	8.868646382	2.57752937	4.050221809	1.216710002	8.254233583	8.477197983	1.293317655	6.786160089	12.03078447	2.973659097	2.910202276	0.95992473	7.256852247	0.275136371	5.842578397	10.26311656	4.995026616	3.525922393	2.873492917	2.631708383	2.20511161	9.323878435	6.816936056	0.785613823	5.07203855
NOP2	12.05716765	8.65580088	4.528319781	10.07913668	17.80801624	13.67329266	18.20515744	15.25310467	9.936435398	14.44673924	9.57665603	14.16490536	8.896208896	16.60358086	11.46906177	7.203993113	14.18623212	8.782449746	10.56277307	18.32351527	3.751645411	16.23463527	17.18990386	11.90433243	19.92752987	14.72209207	12.85202371	12.18534272	11.58008295	15.90993988	10.35547438	10.85694109	10.47739085	12.41190624	9.821893524	7.841684487	11.68754076	4.858837861	6.36854107	14.44331077	12.07353225	12.80518029	14.68849848	9.956864223	13.02494784	10.03724915	16.49216101	6.965668838	18.86472569
PTPRB	0.239609634	3.254804143	1.061748566	4.422054667	3.51015666	0.368497769	0.528853902	2.330910904	0.816892678	0.338375147	0.544926107	0.419321576	0.901766024	2.075410823	3.194684133	2.371718976	1.672945061	1.047389477	1.31532473	1.905345471	1.629065355	1.355213746	2.74966605	0.796126272	1.85468813	1.683422722	2.647322352	3.492777822	1.251238638	1.192675142	0.985752066	0.733890874	2.160975039	4.037474639	3.60997784	3.480403756	0.981674597	3.29408694	0.291573425	1.164532489	0.435439227	0.666574879	2.217386888	3.037845046	0.988850017	1.090465985	0.971906603	4.927255882	0.942834695
DGKD	5.705705933	17.86276975	5.013228807	19.86897136	11.8874661	12.20601328	8.074340077	9.235811934	11.66491003	13.21266617	5.258627102	14.8619576	5.390536698	14.80914064	13.75463399	22.31974719	6.277295959	22.13912868	8.364395124	8.812106562	11.36890456	10.5188708	13.35938273	12.36097317	15.99260186	11.09612328	13.57022972	16.76178692	12.98698187	10.44898829	10.48564163	13.42198704	11.77712966	10.43000685	18.41318148	14.84758703	7.557879152	11.13808063	9.503532878	12.78363832	9.116537581	5.939079619	11.13502939	13.87544577	14.23702907	12.83203566	31.49818049	6.080776211	10.22046845
TMCO1	12.5873978	12.05033236	15.37897009	10.90697192	17.37099512	16.03884724	17.62677282	24.03820088	15.08501172	25.74209658	18.36319519	13.48045757	14.22365983	12.81147159	12.41109793	17.08344577	16.62343612	10.97585974	17.48582872	24.53299231	18.88455606	13.86558625	10.91360582	9.25086028	20.1662303	11.70293232	11.59443415	10.89727457	12.18009728	14.07946431	16.13238811	12.57022406	14.6466822	14.66011403	14.6235141	11.78504501	18.24521785	13.20970315	22.62541123	16.24500069	15.8374745	12.16584904	8.977706954	10.90088164	18.16482255	14.94485812	6.262975536	15.1375214	10.62111046
RAB5C	33.89869721	55.51275914	37.51199647	23.52837738	25.88286034	28.2802941	30.52331334	66.70301099	33.31192284	16.83986403	32.18961896	65.1432314	64.02335782	29.77099784	35.03619512	34.19854257	70.06639586	35.23264104	71.80027139	30.38584629	33.64682198	55.41701961	48.70336573	19.19367494	24.75468043	28.67073741	57.80410566	33.44258527	30.69550617	28.16153637	44.65886578	46.05831003	25.5467184	31.13840118	39.98060336	28.63135562	26.64504344	38.65685238	52.84390107	64.95127971	60.40330502	53.22965125	29.83018768	37.05267789	46.8651013	34.27466277	38.75117833	35.97258436	49.79126685
NPBWR2	0	0.016132905	0.151593977	0	0.021760781	0.020119449	0.02162855	0	0.016640966	0	0.020710884	0.058879741	0.045859672	0	0.023069324	0.169892504	0.020611751	0.010373512	0.155088568	0	0.096914226	0.052471443	0	0.01051974	0.009522135	0	0.231103468	0	0.009991254	0	0.021997236	0.114401006	0	0	0.405353752	0	0	0	0.424815724	0.052672897	0	0	0.023088122	0.028063106	0	0.089278491	0	0.012116405	0.029057455
UPP1	9.301798473	10.10762271	7.05025893	14.46360691	9.892563992	2.692217027	7.123575968	2.440575896	5.372723254	2.615455436	4.692343227	10.73812098	9.936349132	3.302147172	18.69202928	107.159446	6.831302552	21.44042959	4.311381627	6.994251367	12.12660582	11.31466356	1.494733998	10.27314997	4.491950991	8.328676323	3.402503806	20.23090531	7.215968731	14.31106997	4.106586392	7.099583719	2.826854083	7.292506385	9.1882732	25.03299076	4.93216959	9.211684708	5.587831745	15.65551288	13.37357511	11.87752598	37.23720059	32.74376466	47.39048406	4.990895885	5.228844616	22.50515968	5.819464867
KLK10	0.005988974	0.016982887	0	0.019357141	0.007635758	0	0.045536154	0.009505487	0.005839238	0	0.014534708	0.008264252	0.016091948	0.224734519	0	0	0.014465137	0.007280036	0.042326563	0.021487526	0	0.029459181	0.012929146	0.007382657	0.043436553	0	0.017072241	0.009268185	0.021035311	0.011424865	0.007718729	0.138675085	0.010175865	0.021170109	0.086090676	0.128229907	0	0.316260439	0.004384291	0.007393071	0.013868655	0.12578941	0	0.02625924	0	0.031327412	0	0.110541363	0
KDM5B	8.137116344	5.739727885	6.457813166	18.66303665	12.82953139	5.784704345	12.78059163	6.034948694	10.25014137	13.68043616	6.33336492	13.27064044	4.691703871	5.473569961	10.7159871	7.244625486	3.622813513	15.39477966	3.169434146	13.67304807	6.718274936	7.691379673	9.785776412	10.75052686	11.91359833	7.730960864	8.404654976	17.78329716	10.92428443	13.30332212	8.030264402	12.44226626	7.51922316	10.14006488	13.30808332	8.212705584	8.969922645	4.849438033	12.12047842	9.38641136	8.641577354	4.832503787	11.94833591	8.200956109	9.629555866	9.391983587	5.237512799	4.652138444	7.854753372
FHOD1	4.062861772	5.098940815	2.097437858	5.38509871	8.276067142	1.783415952	7.679555439	4.277503524	3.736587774	8.826526251	2.708448857	5.014537161	5.790854401	11.94970233	10.126422	7.855713734	4.385961007	3.151537141	9.746533947	8.008122973	1.410362775	6.434188631	5.979394272	4.408586192	6.052435671	8.385710689	7.281105597	4.62312231	6.822790281	7.869922576	4.834786528	5.736711243	5.554471774	8.239814442	6.777594601	6.719476283	2.722269336	4.399636141	1.33716733	9.245803131	3.592372686	14.19549345	19.05410971	9.992313397	18.60301371	7.38358056	9.797917956	11.13097636	9.26862064
PTPRH	4.143394204	26.64199213	21.72955577	3.578064186	8.289775362	0.181593776	0.525059948	7.086328678	0.196810834	0.33799698	4.937581454	19.54950523	10.93318231	1.065524938	16.94110455	47.76357218	11.72675767	22.73249211	5.915611774	5.222111742	34.22896224	10.16108039	18.99063032	6.165129377	1.475878247	11.05472872	24.77325238	17.01665688	1.728946945	13.46744624	11.00198017	8.208679216	0.243693705	25.5258113	11.70298363	20.1451686	0.582332024	21.68682509	14.3805484	13.9476668	16.95089919	22.7048002	1.724593397	25.15155437	17.18563927	28.79375211	5.385644329	13.08926545	7.596678354
GLRA3	0.00240395	0.174966136	0.078289601	0.024863612	0.186962714	0.087847312	0.076158454	0.015261857	0.208602369	0	0.084595513	0.021562044	0.035525838	0.013121096	0.014621707	0.114123019	0.020321868	0	0.004854203	0.05462504	0.232052981	0.002956199	0.005189707	0.025188634	0.05498812	0.085365703	0	0.002480142	0.240639441	0.019872211	0.012393067	0	0.079648754	0.078177889	0.003004909	0.051470969	0	0.166439876	0.017598367	0.057867206	0.002783411	0.006732182	0.003251916	0.065877208	0	0.001571837	0.057892113	0.052903716	0.021827651
MAP2K7	8.768248522	24.46554878	7.347487204	15.07027303	13.96976977	17.65057177	11.72513776	15.00222225	13.03562379	12.15546974	10.72151524	14.81325927	23.51748164	16.16289391	12.14550355	9.955667686	12.90714649	12.35398425	22.32417966	13.96753475	10.14607743	13.46852289	9.25315683	15.5882875	18.6165226	16.185443	12.79149361	15.76019978	15.70834081	15.42054851	14.32966196	27.19265128	12.18141182	15.02000602	10.39958055	12.13011758	9.356136505	5.831573395	13.1792394	21.49285173	11.46094157	14.35316492	12.34954684	12.48978574	11.02466268	15.59246682	15.06005717	9.163384047	7.831683563
GRIP1	1.374834905	1.791991885	1.538894632	1.181073942	0.968692508	0.865773523	1.911858055	1.892100911	10.37799303	0.937418625	1.229274397	1.163252454	0.218728634	0.209816924	1.166313831	0.941893842	0.68160326	1.438122082	0.719607498	1.163943568	1.894133687	0.885377029	0.023431797	2.461876427	2.129506403	0.840452759	0.030940426	2.051094338	5.773484818	2.438653975	1.007196097	0.526898834	4.570532717	1.43748692	1.112520137	1.165749204	1.352223315	0.749361816	0.429070699	0.504682004	1.336317059	0.51420152	0.746363895	0.920077982	0.886684144	0.096991324	1.112342149	0.778231117	2.190750497
VRK3	0.546500642	3.279768851	2.594367813	3.409381041	3.027351971	1.353688129	2.865672537	2.42456926	3.137307909	2.395435585	2.938459155	3.676346182	5.269180826	3.479487085	3.39087975	4.85189126	1.732447537	2.917816155	2.485315239	3.459503306	2.161507774	3.368919445	4.064882641	3.79378159	2.508812226	3.434836124	3.464898122	4.037885717	2.971633117	3.70727889	1.803360141	4.208516568	2.367425584	3.144164896	3.571653443	3.259879719	1.884647744	2.422894525	2.469406571	4.024493259	3.597488079	4.360482091	2.128594717	4.216562832	4.00905661	3.413143336	3.424473492	2.580284704	4.635998927
SLC2A1	5.446890197	5.493871356	12.96019621	7.411379908	5.404022864	9.896220858	5.875661088	22.11081759	4.844935983	13.23829633	8.269052536	13.76251019	3.064248911	11.11675338	5.409299928	17.37475841	18.47247953	6.316511066	25.26484165	15.1960737	8.345158674	10.45330821	7.492116287	13.51833756	5.069091998	6.63867054	6.668719872	5.061438022	6.763683527	17.98205733	5.335983778	22.57396113	4.058429237	5.754655249	13.85712019	10.69795323	4.701902026	11.38501848	6.384038129	3.338822388	9.012635384	8.095810992	24.81625843	11.2455801	20.78325191	8.843988599	10.09828401	10.67266673	5.663878154
WNT1	0	0.226699053	0	0.077517663	0.218415555	0	0.021708835	0.122354039	0	0	0	0.04727864	0.138089703	0.222071134	0.011577478	0.026234329	0.041376521	0.010412018	0.069184111	0.102439292	0.038909587	0.115865671	0.209569914	0.021117577	0.038229921	0	0.122084902	0.053022001	0.020056682	0.065360067	0.022078888	0.083509569	0	0.230111385	0.0321204	0.035784658	0	0.010051567	0.012540959	0.0634421	0.059505486	0.191899666	0.115869118	0.244116382	0.089709825	0.20162225	0.2887858	0.170259329	0.05833063
MUSK	0.055178189	0.146037123	0.021781716	0.089171527	0.028140196	0.061792014	0.097892205	0.065682644	0.010759725	0.003162974	0.020086883	0.019035249	0.02223898	0.026352396	0.048477575	0.021124845	0.046645053	0.057012149	0.005570959	0.013198061	0.006266286	0.040712419	0.087354697	0.074820455	0.184704819	0.012246314	0.019661449	0.076851473	0.054911282	0.098243276	0.035557464	0.036984735	0.051564288	0.085820443	0.075869277	0.121023509	0.123807911	0.119789586	0.012118129	0.013622909	0.095832005	0.050220514	0.037320828	0.036290119	0.023116047	0.025255011	0.101875075	0.015668465	0.062626621
SPINK1	0	0.014737627	0	0.030236378	0.019878767	0.045948472	0.039515946	0.334076128	0.015201747	0	0.056759016	0.021514976	0.020946715	0	0.158056043	0	0	0.009476344	0.047225168	0	0.070825964	0.009586674	0.246836042	0.009609925	1.148215014	0.011534704	0.166670638	0.080428643	0.091271455	0.109058571	0.020094772	0.019001248	0.105966512	0.264546261	0	0.008142219	0.029986372	0.118927696	0.011413968	0	0.018052678	0	0.063273933	0.051272053	0.081648064	0.010194639	0	0	0
MASP2	0.754527657	2.206310426	0.3214225	1.793081459	2.193912578	0.351936541	0.151333711	0.736628301	0.444573327	0.177363156	0.144912849	5.029878371	3.165018595	0.499975552	1.753550807	3.079886119	0.439213088	2.840629336	0.800157941	0.701127191	0.628786609	3.734811387	4.878866588	0.505204876	1.03572869	1.614370162	2.510632491	5.782310506	0.546555204	1.032069431	1.567118044	2.66267786	0.373537564	2.406182351	2.792132494	2.976477971	0.146157991	0.277095528	0.42122401	2.385518471	0.427386847	3.880221072	0.97294898	2.433623391	1.029022971	3.850988136	3.215802673	0.770707116	2.821742524
RPRM	5.929670964	17.51162673	0.526359389	15.83939471	19.90038914	64.47179677	11.88755711	69.26563877	34.79556955	26.85077272	20.80572286	47.33031341	52.24461047	26.54270087	17.3547183	4.191990692	10.04048687	24.77017047	51.15685278	0.48778095	57.98725326	12.23027644	55.59569597	2.813597748	122.7530149	18.90499581	56.19863479	40.45227233	38.35734106	47.96015939	46.35922636	31.42917549	6.090373061	70.34514671	2.833429836	11.69822616	69.7124364	11.28441804	74.77103296	15.56923474	27.37183567	33.93654607	6.355495974	16.73957591	0.032859044	21.4166416	84.11780368	14.02050109	11.92012799
TNNT1	0.010628981	0.040187356	0.020979073	0.006870849	0.094861367	0.012529477	0.026938554	4.698278607	0.041452945	0.030464204	0.038693387	1.540040163	0.128516925	0.043510846	0.301697026	0.040692815	15.12087916	0.012920303	0.515104546	0.038135162	0.048283015	0.091495114	0.114730542	0.01310243	0.047439616	0.102223725	0.287841445	0.1315903	1.063978809	0.15545219	0.013698877	0.550519813	0.00902985	0.330632053	0.026572197	0.094361226	0.252119409	0.024946036	0.046686335	0.045923197	0.098454032	0.044649157	0.071891157	0.186415203	0.044528469	5.879549987	0.051193587	0.166002006	33.44078107
PPOX	3.606332388	7.655632443	5.724090304	8.463648053	13.82581844	7.203347983	16.32513785	8.681161123	11.4226595	8.935133259	9.11692468	11.83281622	8.027861529	11.12001674	8.960191484	15.46357363	3.623265726	11.37342261	6.356690025	13.72369433	6.740534805	7.452926639	9.79667835	12.9631144	14.58970419	10.01233348	8.345566992	10.86217895	11.32669451	16.23717421	9.657354621	8.829661879	9.297658647	7.181279656	10.72497872	9.565578203	7.150993525	2.674388826	7.949492857	9.691996037	12.41657452	14.40919643	5.633902609	10.62938919	17.25898636	13.21474765	10.57052381	6.453701812	10.7672494
H6PD	0.977881107	5.581040088	1.754195796	7.911998181	5.858232782	2.053025628	2.760732128	3.49311307	3.055810502	2.18827311	1.616199945	4.816806231	4.895791832	5.065473672	5.573059587	4.731399596	1.898465866	6.984658057	4.674046916	4.858589784	3.120719166	5.577282587	4.988191667	2.275080808	5.541271405	3.967017517	5.019371216	11.29556054	3.650584043	2.599042593	3.978769163	6.382552107	2.410252145	11.35009701	8.573397003	6.849422002	1.828329014	14.57805262	3.175191708	3.399862884	2.602715419	5.877425252	2.84991788	9.431395406	4.436342845	4.967843751	6.043354175	6.247806567	5.414548108
RCOR1	8.468216717	5.110026108	3.345051007	6.982090899	5.896448743	4.931970552	4.394285355	3.498887538	8.075113206	10.06676417	2.997862003	4.053432486	3.538988384	5.899435625	4.73226895	7.578049367	6.142261872	5.382049856	3.760246229	6.92375976	2.509856552	6.929425088	9.84485847	8.471236774	5.085636648	5.30142589	10.40993665	10.13577273	7.414032425	10.56849198	3.011429356	7.386405906	9.779776186	7.90958627	5.725106624	6.260344789	3.177143589	3.003917777	4.341651029	5.800901341	6.207769221	7.70788162	10.37065414	5.220347046	7.290874548	13.45810638	6.445310044	3.996295963	9.231268985
GRAMD1C	0.014765497	0.170272963	0.058287136	0.106901757	0.225906644	0.062660214	0.041164551	0.093741086	0.031671928	0.316554038	0.046584911	0.25468841	0.198369199	0.255880045	0.233503834	0.15828224	0.085591258	0.105896383	0.089446184	0.194246607	0.100610212	0.181575097	0.21675762	0.061885257	0.268550029	0.146375897	0.178885472	1.562954777	0.082978298	0.114547406	0.057090343	0.098969901	0.143001903	0.528200995	0.158727559	0.309975329	0.079513389	0.277234928	0.04323694	0.138526889	0.078642584	0.126118344	0.413458797	0.415959348	0.269081256	0.150610324	0.030817264	0.404607921	0.129041776
RPS6KB1	3.311083243	5.524568172	4.328221364	6.933401654	11.25230797	11.0370058	7.66898259	3.871148926	10.09758309	11.38461303	4.465899126	12.60306793	7.158452009	6.713641902	7.441388997	10.74564007	9.904108506	8.491257657	6.110090115	8.135180326	6.44316333	11.5894625	15.53820291	4.784684776	19.54954302	10.01140891	12.49354022	10.24807606	9.763421697	12.26436543	8.917822963	10.40804682	7.16366431	9.189314522	8.19320089	7.167270891	7.351413675	4.061662103	10.35272269	10.3758824	8.877023227	11.02537165	5.965271417	9.093346828	5.376217488	19.39249155	4.077252546	6.561502309	9.683006037
GLI3	0.014985725	1.435383266	0.105988713	0.776587389	0.719672044	0.161931187	0.316503953	0.5113734	0.177767807	0.220483153	0.124260818	0.475616257	0.39258937	0.686730259	1.117415224	0.330848135	0.168909718	0.470586266	0.630418589	0.457015178	0.141820579	0.899916763	0.257015124	0.132389998	0.260571939	0.365854496	0.359547237	0.940525016	0.210539805	0.358932103	0.347651083	0.546365582	0.258866131	1.082399564	1.39865414	1.452996949	0.437121391	3.660739589	0.13164546	0.277486228	0.176403912	0.271036989	1.34976173	1.393522493	1.041107811	0.530752369	0.392966238	3.228757715	0.338755183
KCNE4	0.050358794	4.379262182	1.038138559	4.369366779	2.011785217	0.382562251	2.077557578	4.769018639	1.805778835	0.558097722	0.631450937	0.455549869	1.059932228	2.011861423	3.14619931	2.082213069	1.047380822	0.652957769	2.779459914	2.141388575	0.826073924	6.285641151	1.24821859	0.98289674	0.543177282	2.8769633	1.945945705	0.865914588	0.550284546	0.949995255	0.894227098	1.074003629	1.758828264	3.912278258	3.979705159	10.29141695	2.023134832	6.241152999	1.044527508	0.362630674	0.608993337	0.568029876	6.993886958	1.92895973	4.219407201	0.943918715	1.634958984	7.725941711	1.454319528
HOXC13	0	0	0.093985902	0.06156258	0.01214221	0	0	0	0.009285425	0	0	0.006570814	0.076767161	0	0	0	0	0.005788274	0	0	0	0	0.006853212	0.005869867	0	0	0.006786973	0.004912686	0.00557498	0	0.012274149	0.191502469	0	0.026931384	0.065473652	0.004973373	0.030526778	0.005587891	0	0	0	0.006667583	0.006441424	0.005219606	0.00997434	0.012454036	0	0	0.027022754
PHLDA2	0.894025324	4.499374278	1.645363461	1.827480345	2.21809573	2.050793356	1.194167756	4.928027774	1.248612618	0.401674521	0.938257245	1.016948685	5.745760723	1.63206679	3.478225972	0.925069129	0.641964311	0.734292604	5.75734958	2.456290416	0.932974477	3.714208929	1.043267042	1.072286446	1.806393793	3.84329094	1.963048515	0.286679688	0.848681178	1.613298608	1.027673993	2.061287245	1.170070022	3.262737216	0.332235933	1.488960286	3.330423546	0.779759522	0.707546485	1.953717736	0.699423116	0.913507718	16.24494746	1.191873901	11.36267459	0.868946154	0.640080657	6.878464168	1.398652464
CBL	3.49000864	5.539959351	7.07316915	7.494085592	4.729360688	4.625321842	2.165398025	3.293502496	4.276006853	4.419954013	2.664563114	5.071416572	3.393495739	3.398656311	5.75234848	3.351913153	5.089723549	7.792340017	2.952606177	7.914471315	2.907416626	4.368479872	5.354550275	4.191754354	7.048376185	2.695086382	3.760868785	5.656339886	5.239499002	10.96692606	2.477274375	4.534080675	4.367040326	4.605966144	8.985326934	6.63328412	2.437374588	5.478374062	2.830425079	2.82743151	3.295176599	3.922988225	3.690547138	4.66724005	5.493358626	4.317831783	4.105393033	3.221980928	4.367740613
RLN1	0.146577704	0.098964099	0	0.067679733	0.08009231	0.123418762	0.053070418	0.498520538	0.285825955	0.276074249	0.02540936	0.130026984	0.056263409	0.257156209	0.056605673	0.272568009	0.025287738	0.08908795	0	0.175299471	0.047560085	0.103000204	0.180820331	0.232312513	0.105140956	0.108438779	0.119381751	0.064810014	0.073547235	0.119836674	0.053975068	0.11483513	0.373575227	0.029607416	0.170133192	0.076545722	0.295328573	0.06143131	0.153291037	0.077546741	0.096979902	0.205242962	0.283258988	0.114765031	0.350894037	0.355979756	0.033618051	0	0.130714602
CLN6	7.143852824	13.74781628	4.877957312	12.37461037	8.634677722	23.93087756	11.30913645	10.26356837	11.09220221	21.44273166	9.782164556	8.863049601	19.89942893	17.91238905	9.054248227	13.06447215	8.376615545	11.87061769	19.42122444	11.71817245	6.289345589	17.18040966	9.295056649	18.57533583	16.58527308	12.37219188	10.4118194	8.877570873	15.13555086	9.001960758	11.28370197	12.76964834	22.76825324	10.64540415	11.07682464	6.734009928	15.05237786	3.957688539	19.15169241	14.15510373	12.12900664	6.030131914	6.619826244	9.5579197	9.117991935	18.12710488	27.98918805	7.835921533	12.10649815
EFS	0.057029394	9.905214892	0.365827858	4.285588557	2.326743058	16.06291569	4.209662924	1.521783867	10.3839627	13.59533018	7.214374308	11.12557528	2.949753048	9.416050048	3.174857791	7.319705935	37.60378025	1.520781912	20.16691187	28.48380053	0.542408293	3.791430511	0.78486749	24.43384908	20.36283617	21.67013494	42.47106301	4.905526074	16.22066043	6.831237496	1.920208486	21.2021528	17.98680881	5.548769965	4.04548357	17.93612305	13.09778528	16.01144761	5.114247413	6.921176399	15.96309561	18.48131398	11.42722937	8.486102903	4.278086116	32.20371991	29.20162395	15.99676904	11.63885284
EVPL	0.344135562	7.992778158	2.422830163	0.254237879	1.194843604	0.938107491	0.358221787	0.280415037	1.075498312	0.676349145	0.302009359	0.903113299	0.606813228	0.712762898	0.112133502	6.032337606	0.727290157	1.721842826	0.490152383	2.715617889	1.11661706	0.151140113	0.610262599	0.329526999	1.001114878	4.591764502	17.34700302	0.156916176	0.44967295	1.869824441	2.284970902	3.946794563	0.485526989	0.123818922	3.925258359	0.824760134	0.344716833	2.019200544	0.962724867	0.119479806	1.857094101	22.82429015	0.320048711	0.365435698	0.740159809	0.231042274	0.456305734	1.003386776	0.983449766
IL27RA	0.92707181	3.372637701	5.889248024	1.682021866	7.65809033	0.229587232	0.424509591	1.285942873	1.952105525	0.687725812	1.087146586	2.123169257	5.672726871	9.817206943	3.811843605	3.614890325	2.878909071	1.553071002	4.64067256	5.944287197	2.98152918	2.644135556	2.500330472	0.854705777	0.608490759	1.901941083	4.113985029	2.479548275	1.477599201	1.273142162	0.963897773	6.854818984	1.283976409	3.348656697	5.117348032	2.624092494	2.502171376	5.677248583	2.150080171	4.058366715	3.328470072	6.839656875	1.464856357	5.986240098	2.570177395	6.800326409	2.013700846	4.081518655	2.157484987
WDR70	2.943857878	2.940657966	3.089644673	4.967259703	3.021888897	4.598633229	5.271749458	7.54449939	4.941442496	5.034326826	5.795940343	5.371866664	2.043547123	4.110935345	4.01004431	3.398718962	4.12523154	4.25192868	3.558045257	5.528054386	2.825693341	2.805808088	1.988676852	5.77474685	4.102317918	3.972565861	3.962273372	5.134087431	4.319775941	4.980053588	3.498357348	3.915245129	4.433762916	3.214530842	5.195957339	4.410007946	4.903070677	3.096822258	4.458955132	4.637645445	4.619372211	5.019490661	3.629719064	3.469464762	5.308063679	4.20553823	3.578920721	3.239505699	4.343991173
BRDT	0	0.010065384	0	0.013767063	0.033941596	0.02510521	0.026988279	0.016901081	0.015573548	0.009156131	0.051686414	0.003673531	0.007153008	0.007265194	0.010794783	0.044844722	0	0.029124342	0.005375577	0.019102777	0.090697762	0.013094858	0.003831411	0.01640827	0.002970449	0.019694696	0	0.002746525	0.009350375	0.016928167	0	0	0.027139554	0.018820588	0.02329359	0.019463172	0	0.00312401	0.003897709	0.019717699	0.049317883	0.011182893	0.054017894	0.005836228	0.011152666	0.013925302	0.004274007	0	0.00302151
PDCD6	6.876713558	6.063525048	11.9729238	6.253883919	7.949412794	7.511715969	7.167983675	12.68532851	9.544064597	7.437975551	13.00799702	9.578141638	6.661995392	8.504536321	7.288992606	7.186275723	8.052187933	6.732526462	8.341836098	11.25049533	7.605229774	5.414951184	4.505987545	12.00530929	8.319976349	6.941478736	10.42158799	9.952343514	8.154993499	8.974337169	11.66364662	9.33741315	8.687791699	8.400010278	8.775078218	7.342251927	6.809925113	5.047524675	9.374338754	4.304482657	14.04712456	10.55480256	4.233592477	7.701772052	12.86676463	9.504543234	6.809983835	6.515968602	8.916838099
MRPS11	2.531127983	5.176640497	4.76912706	4.831656715	3.995967917	5.85376177	4.86583555	3.493176986	4.427721696	5.43446851	5.998461009	5.839145227	7.098571771	4.797272577	4.266754497	4.397573069	5.281122649	4.71738288	7.836327429	4.209484557	4.337319069	6.399228723	4.30705457	3.246565643	6.190927928	6.643415396	4.940759688	3.921257395	4.860541695	5.986720661	5.049235682	4.571987459	4.555052945	4.823050658	4.840684256	3.903285555	8.023873272	3.923434861	8.180558116	7.856934702	8.25525684	3.653309088	2.977230733	4.128015529	5.258919112	7.022320759	6.819958109	3.905320933	6.364862087
EPB41L2	0.236452566	9.404121725	0.662270877	8.6512571	7.304181084	8.876920073	4.922621774	4.751874872	6.799855605	0.728051374	0.767865055	0.873196839	4.34445542	6.949218324	7.647524759	2.883016264	3.073075874	2.68400536	5.331630941	6.463662402	3.010051624	5.567587224	3.262080302	1.120104366	9.788304557	2.605602645	3.769778504	7.635532927	2.703744293	1.578024311	3.111306863	4.097386375	5.907733881	12.95765502	14.55435938	17.53652898	2.031242343	34.00258456	1.546338112	3.481808562	1.540969664	3.282508215	8.764122104	14.67123585	4.412804133	4.056564768	4.728954532	32.42544408	2.460067435
EPHA3	0.044947818	2.15371622	0.549358443	2.693215277	3.081357827	0.097817783	0.170876567	0.145422987	0.148327506	0.235852464	0.138453219	0.133590139	0.589922771	0.962454185	3.065696758	0.227677338	0.425897946	1.267166349	1.274150212	1.654009306	0.070677393	0.444313774	0.870822118	0.193926376	0.651990854	0.184168126	1.438984771	7.738840682	0.582911975	0.360567416	2.1790513	0.855369347	0.214425794	1.14151804	5.445548509	1.411968569	1.567103178	2.558175016	0.060746799	1.028619447	0.448368573	1.065094904	0.250226254	1.263952647	0.170195963	1.125840034	0.477382374	4.643927253	0.35514474
DIO1	0.020223943	0.152930324	0.059875857	0.183025927	0.270741491	0.047680097	0.153769326	0.112345528	0.029577457	0.075354184	0.110433844	0.3279101	0.176605959	0.075889755	0.232351157	0.332935704	0.036635084	0.245836788	0.040837422	0.08465382	0.080385296	0.087044651	0.261959691	0.105953418	0.406188723	0.142136669	0.309872024	3.969551812	0.047355567	0.295781511	0.117292885	0.166365004	0.042953122	0.228763346	0.233837079	0.3432434	0.012965186	0.059331555	0.02220772	0.305825951	0.105373211	0.346898381	0.020518278	0.277105749	0.127087608	0.165294315	0.316572439	0.107677781	0.177893086
C1orf35	7.424017786	10.16663614	5.074715128	5.301145454	14.23906674	6.891929439	18.16412658	12.94359744	6.402800895	9.681171954	12.75259679	10.28513715	13.6583474	12.87122143	7.011896353	9.523444961	7.141426233	7.953353644	12.84945508	18.63511968	5.225305499	17.97906458	11.07022251	9.957202374	9.305804386	10.63195554	8.512531295	7.606817116	7.754344891	10.51112156	13.10973968	14.92259591	7.89066793	10.59935175	6.591698187	6.52314947	9.501624089	3.290579259	12.44991519	13.08561053	11.31854283	12.88544119	7.209625067	9.9990818	12.4934425	10.60857683	8.681299897	4.650517046	10.76070144
XCL1	0.253206128	0.271249954	7.313278885	0.425565406	0.946968042	0.049746699	0.491998101	0.562631665	0.065833463	0.106439746	0.901279477	12.706584	0.294816971	1.716025979	1.175033564	0.180953537	0.530025066	1.220902458	1.124836472	0.282633529	0.862657131	1.359666739	1.093255332	0.04161723	0.687488363	0.636897927	6.628459962	0.705324488	0.088934586	0.450826677	25.12801991	0.174861524	0.100385247	1.324666536	1.8146264	0.185120817	0.313829571	0.376371258	0.197719647	0.354245464	0.586348859	22.0764984	0.07992172	0.610613769	0.053038391	0.629129266	1.192444823	1.330163242	18.05742644
UBE3A	10.28455031	5.029330967	10.0276895	13.85929068	9.176739024	14.28737382	7.69194047	6.426276886	13.89191112	6.700343589	8.350833875	10.7182466	7.822741781	6.286230088	10.65635713	6.566866519	9.632453122	15.95124931	5.597716934	7.432887416	8.81092808	10.53690074	11.91276749	11.0459736	15.83473192	7.855206044	9.200778257	13.98143208	13.66660888	10.54045785	9.064132366	9.832847207	12.89259232	8.00016732	11.42267342	10.50499839	9.789261621	10.21385807	11.2732673	11.39807475	7.893221099	8.543247644	6.493205537	7.127567783	8.421561269	10.86274001	4.316808085	6.77614952	10.33950826
DNMT3A	8.375914073	21.57397276	6.439658343	12.16535424	19.97025573	21.97731454	28.37087136	14.36801168	17.42985287	12.18762057	12.91033091	17.0058877	27.07054478	11.92301745	11.30692433	9.651703371	11.16306361	15.54766847	18.252488	21.85041859	6.451113976	16.78631473	17.21456439	11.55208865	19.1641561	20.55238608	20.40828804	16.32018953	22.43907974	19.04847909	12.65321985	16.55609428	14.08799213	10.56725123	15.44552214	11.09606932	8.77750826	2.588492587	11.57190215	12.52935555	11.16953113	14.00640761	12.76782348	12.12733347	11.87681805	14.08261245	29.636133	5.745748505	21.67684872
PDE5A	0.181771348	1.445930792	0.782778053	2.523997752	2.675692219	0.656731751	1.316254944	0.931071467	1.707821044	0.994604067	0.360935084	1.363268085	0.773839157	1.594500035	2.645144014	1.456886876	1.399768776	1.609824795	1.294186998	1.671356521	1.010691938	0.894115531	1.761609321	0.790068515	3.723231566	1.653870066	1.739535619	1.813219537	1.22990037	1.481594026	1.518198568	1.858487307	0.72398706	3.055791224	4.088340436	2.93279802	0.779390025	7.28152894	1.031705921	1.08988011	1.00311943	1.824627181	2.728730184	3.129754514	1.443888578	2.204169501	0.958865926	4.7778326	1.8125669
ZNF304	2.818727904	3.942099301	3.013972298	4.285006663	5.604527038	1.962355643	3.032670967	2.32827515	5.252436185	3.37792041	2.417974319	6.093466787	6.753122785	4.143431824	5.877256868	2.840658688	2.206874986	5.081738165	2.967190036	5.987664409	1.944525377	5.156295473	6.531887634	5.320007503	7.552852174	4.766943589	4.909545382	7.443200649	6.49177881	5.440817843	2.400385693	4.582232025	4.372469361	4.682795983	4.277490947	4.246037205	3.370132461	3.807147144	2.484971107	4.477705972	5.854880158	5.920314448	7.6700253	5.356292404	3.324452635	3.008446902	4.368647172	2.868251998	9.398786993
ATP6AP2	34.1424403	33.57796119	61.73345097	37.01615798	45.29144919	21.98954918	26.51423235	36.76698439	38.22923332	25.96158778	53.03125992	41.60024618	26.68772696	31.10186472	57.76705735	53.85797051	55.6691908	37.02749651	32.87762453	47.68632252	94.40332988	41.82591895	36.83763898	28.56145756	31.63693492	29.81682907	73.60869762	38.59712137	24.3756154	52.59133111	44.84734497	39.75093627	24.70094637	43.71662088	44.28071224	52.00956904	28.99436234	63.01400816	55.20155028	41.84811536	51.14106796	41.490826	35.23683465	50.77029226	47.02065331	66.02274553	18.84031117	65.0671205	42.44115575
PLP2	40.32352136	18.81023557	32.10268162	29.58830913	15.75691484	19.38558474	2.743562175	47.69221392	7.282575874	47.90464919	26.11831884	10.41903481	36.76991939	39.88233438	24.31286683	20.27977193	27.91066352	27.43590448	33.04309409	21.62028112	25.67288905	17.16127149	11.86651685	14.9010182	22.45639462	16.83110836	28.80096417	9.418514837	4.625942791	14.70775247	14.4632082	17.58989674	23.88016248	33.18859358	26.37466608	30.69622814	10.53688433	44.1964416	19.3361003	26.42537072	13.64099285	19.85655166	37.87794999	24.96789965	35.99664586	29.8812109	15.98905012	28.53613298	15.4808307
TREH	0.065267023	0.603214487	0.114508028	0.220327094	0.138689073	0.029919935	0.03675902	0.034529832	0.0353529	0.016627979	0.03519939	0.365254235	0.243566455	0.039581834	0.205840428	0.360928134	0.20142772	0.308532122	0.139112897	0.043364465	0.041177886	0.089178366	0.073059294	0.044697323	0.133513374	0.085839658	0.118865881	0.172079888	0.114619967	0.765485104	0.056078433	0.167918008	0.04928675	0.19482089	0.249281361	0.314327512	0.023245249	0.106375399	0.0477794	0.555028654	0.125948914	0.538179961	0.044144605	0.19475431	0.068356518	0.597453235	0.046570827	0.159592323	0.251039854
NOP16	4.587690433	6.234088178	5.729002298	7.984713917	11.87308332	13.9096395	6.825130161	7.793293887	9.197535096	15.52458617	11.5546179	10.83100853	11.08111969	12.00854005	6.980090639	6.537833951	4.420565187	5.32675149	13.48045875	7.077674571	6.739107782	12.52752578	11.7374529	15.54457334	7.642487815	8.464103004	6.343500772	7.228573494	9.312239723	8.956784125	10.76551781	4.790146964	11.65131792	8.875055636	6.440039291	6.063136438	11.60925906	3.268961358	6.95302865	7.882780667	8.420545997	12.5484957	12.85906731	6.354486024	16.22166153	7.775994385	10.76333245	4.813675881	7.435270111
GNA12	16.03974765	13.88891277	13.3548239	16.64957254	10.84523168	11.00282703	6.416950596	13.23454187	8.598724233	9.412747204	13.73518729	22.09440332	11.42787061	9.641714438	14.68771077	22.19284676	17.93602227	19.60748426	13.33910356	10.5924337	19.93253249	18.30102409	13.73195983	8.461569934	11.38669297	8.942939026	11.95475105	14.98043934	9.592570316	14.45035781	9.60241156	20.09884977	9.651350281	11.27563597	16.40155823	14.09630925	6.852767874	23.72945367	26.13947825	12.66487799	16.77730913	21.53017836	8.46175132	13.15340396	17.28868395	13.76909203	16.57130979	14.33103059	13.61090453
HEY2	0.042093248	1.114059193	1.246230434	1.572747603	0.794280399	0.739332869	0.736112445	0.320682748	1.805796748	0.405368416	0.275822727	0.249765239	0.203582813	0.574377037	3.339724385	1.044271762	0.254168982	0.521907644	2.073933179	1.248466258	0.382424029	0.21740521	0.763324354	0.352843051	1.568730848	1.762566753	2.417828896	3.621841772	1.16305341	1.118835099	0.444856171	0.928503171	0.729510429	1.583159612	1.015489801	12.05927643	0.458748091	1.45718385	0.147911031	0.597561625	0.029242572	0.306489881	3.023575265	1.287319477	3.138907823	0.792660111	0.702827003	4.05201586	0.449088395
ACOX2	0.281044148	1.085214822	0.295060691	1.298777402	0.85387521	0.158599026	0.181861416	1.100922129	0.413941331	0.171385819	0.123352928	0.173279461	0.273137783	2.129618589	0.941591879	0.320502054	0.317738231	0.341629682	0.464868282	0.629320752	0.217304849	0.606650917	0.395877353	1.359982372	0.783978386	0.614905242	0.507109488	4.759524927	0.294036469	0.258560968	0.385336389	0.444527777	0.299721296	1.944621818	2.033065702	4.640326181	0.364177581	3.43135337	0.118191799	0.372769602	0.214629918	0.694952533	0.816980873	2.402261982	1.089712844	0.437901862	1.142421357	2.950261448	0.305408237
PPP1R7	5.016682411	18.61002482	19.41197653	14.98368063	9.47745589	15.13312488	16.07873647	19.17441927	11.69855059	14.9452858	21.76547898	15.10839507	15.84083558	18.93737954	13.0046556	21.6596092	13.08227445	15.80546867	19.34803835	15.86051221	19.64207595	19.26168515	14.93206421	8.557687336	13.71153125	25.72669166	14.10054459	10.89915539	10.91800689	9.791278521	13.93804422	14.39561906	11.54140952	12.2967483	13.58671703	13.19147102	21.00246211	19.50527451	23.79539085	26.43629451	19.65158824	9.049844379	10.04729595	19.24995962	17.46270903	17.55818201	23.39326462	13.79051355	11.80336734
OR51E2	0	0.06075679	0.301311211	0.140232783	0.040975732	0.407264726	0.122180224	0.006376156	0.203678006	0	0.048748459	0.116414596	0.010794268	0.06578137	0.390957566	0.455255121	0.009703025	0.014650058	0.089232327	0.134526474	0.054747089	0.004940208	0.005781801	0.128756927	0.116546683	0.089161014	0.080162851	0.033157212	0.442119947	0.235018596	0.093197202	0.088125566	0.232078469	0.056802528	0.095410563	0.05035021	0.010301725	0.806144776	0.011763699	0.094224331	0	0	1.869430419	0.039632297	1.489451721	0.015760514	0.07094673	0.24526439	0.041036573
CYP2E1	0.100735035	0.138292583	0.061541668	0.520941897	0.207940871	0.056546087	0.103338656	2.388729133	1.176259088	0.041245892	0.005820832	0.359097263	0.135333937	0.232366884	0.350118532	0.091824241	0.034757826	0.294464996	0.094440518	0.177842533	0.408568859	0.209410196	0.797387402	3.815482635	2.33365833	0.10468874	0.131613386	10.6389849	1.328212653	4.360364269	0.318391751	0.210453489	1.544505145	0.964815235	0.352269417	1.19991304	0.834918328	2.181287208	0.024581375	1.800144033	0.377678305	0.127618963	0.115179034	0.967495095	3.715228754	0.073707417	0.698892766	0.692986338	0.319860537
PES1	7.818433299	13.569483	12.05853152	12.92969534	11.08517178	31.44258855	21.74044745	30.5486647	19.61529111	33.21547957	26.40350883	18.95017513	19.26601357	21.66525858	14.55794314	9.949131679	20.82234622	12.03372964	17.39790236	19.33677525	16.2052665	19.04535817	16.76931006	27.98033802	26.26484293	16.19850113	15.80970541	12.47549389	25.19925371	16.72122634	15.36939176	15.41857269	22.50759413	11.21588293	15.52341528	9.784241733	28.06405023	12.26187287	29.0441272	17.57137339	18.79696937	16.71924264	18.83046329	11.43429413	17.00286433	12.75052413	35.34391814	10.3565405	12.79061952
HSDL2	2.998815572	3.718403453	8.351119392	7.050312345	4.189558046	2.71227644	2.293640477	3.757868499	2.741506409	6.198383671	2.828477285	3.004499387	4.333878387	8.749017427	5.177223669	4.224152134	3.62151147	3.580329977	4.410051543	3.937884983	4.095811165	3.827344486	2.460761472	3.239726677	3.647922857	3.12769094	3.536472743	6.666615011	2.97922711	3.29566076	3.141880122	4.704610073	2.990218554	5.708609688	6.403311075	9.019551598	4.101869482	11.7524871	4.698656469	3.31025453	4.090825597	2.641935611	3.871400203	5.553013142	4.532779094	3.829879316	2.235692852	7.66202885	3.191369236
STARD5	0.083725655	0.74666922	0.064664792	0.764773505	0.436272926	0.128734005	0.12916397	0.332215953	1.004432844	0.204496077	0.053007316	0.14818486	0.205402715	0.409797493	0.327199364	0.181175789	0.259371848	0.203549292	0.378556268	0.313455507	0.13642294	0.718478825	0.445323669	0.071797764	0.792054126	0.339326648	0.32168476	0.463819133	0.404882999	0.219903269	0.173590426	0.31941521	0.228850221	0.625370834	0.814497147	0.287052064	0.191362784	0.177279578	0.069286872	0.375223141	0.113801073	0.389935263	0.248677172	0.608513559	0.163940141	0.302284944	0.254227564	0.656392247	0.206581898
PTCD3	4.86529281	4.279073677	6.472901748	8.902417839	10.03553075	9.444517572	9.68109579	6.111313773	9.721939105	14.56671104	3.55386048	9.630343501	5.054002978	8.957661368	7.996893504	6.965659505	4.312763487	9.95023552	4.524769504	6.774387783	3.880306766	7.928907877	8.477477064	10.53128217	8.606683056	6.137225212	9.710931436	8.986136268	9.30315111	9.623420976	7.762782023	7.397064054	9.60516998	7.71545543	7.865159149	7.602095759	6.61651277	5.677408687	6.147775966	7.075133017	7.181569753	10.288754	5.96877465	8.004607976	6.978804768	9.807836059	14.94057777	5.094602656	8.469895611
NTM	0.096203283	6.704052307	0.510717988	3.006482394	1.366136547	0.281556592	0.823949516	1.850713303	0.766556188	0.268126165	0.426698987	0.558473832	2.197176713	0.839692822	5.234905827	0.132084339	0.929437064	2.891292964	0.428710742	1.158477058	0.7534677	0.524207515	0.666027619	0.126769217	2.061752943	1.710572078	0.661954305	0.749526505	1.438981883	0.949252549	1.829906895	0.404281878	0.450921328	2.931585337	1.073983178	6.1361146	1.922530494	21.90527484	0.369132575	0.542600507	0.207413744	1.400488579	0.473432622	5.525381878	3.547347781	0.969575197	1.097139314	12.71464481	1.500416262
IFNA1	0	0	0	0	0	0	0	0	0	0	0	0	0	0	0	0	0	0	0	0	0	0.024611064	0	0	0	0	0	0	0	0	0	0	0	0	0	0	0	0	0	0	0	0	0	0	0	0	0	0	0
SERPINB3	0.05287699	0	0	0	0	0	0	0	0	0	0	0	0	0	0	0	0	0	0	0	0	0	0	0	0	0	0	0	0	0.013449436	0	0	0	0	0	0	0	0	0	0	0	0.007404012	0.007152874	0	0	0.006914787	0	0	0
CD1C	0	0.288795862	0.047608608	0.561322025	4.633484333	0.009477873	0.061132683	0.089328396	0.062713828	0.082960291	0.136590803	0.288465595	1.404232748	3.335245348	0.641182518	0.812642609	0.368971886	0.215017249	1.444947521	2.230849373	0.51132891	0.168084131	0.90258957	0.029733843	0.089713769	0.190342713	3.151449454	1.617540519	0.047066813	0.337435577	0.64247257	3.194328312	0.040983564	0.727579031	3.386922759	0.62981622	5.504954528	2.500318544	0.812260899	0.397010493	1.787403798	4.458257179	0	5.834414241	0	4.489619353	0.851954045	1.23288433	1.761239522
EXOSC7	5.475370663	5.774548511	4.26028447	5.822919197	3.497087744	4.381510541	7.247911301	8.306917385	8.483820644	11.40214265	9.915748171	3.831525556	4.285164105	8.711830738	4.96423597	5.031755462	3.350073061	5.291733709	8.019418904	6.75328611	3.592799287	6.880133059	5.289632433	11.58435078	7.717979448	4.377370872	6.63790891	5.091520597	10.36680999	4.918639295	5.844945787	5.719966036	9.029577786	3.966407242	5.081162454	3.534844714	11.86925666	3.877126098	4.962840473	5.351452531	8.871903524	4.146179785	7.125653413	3.812353775	8.253622976	3.855234988	8.790552809	3.403875171	6.220379988
OGDHL	6.627559817	17.99349901	75.59498102	3.966297187	7.78689231	11.77353326	28.86887017	18.84339121	17.39670527	13.47713405	4.740230628	11.89908949	7.019125667	9.940188673	9.519296134	25.8426562	7.224800372	6.186774384	5.295313053	6.826966753	5.443477686	8.551635129	9.880811807	10.81361624	22.9859404	9.045674563	12.70711228	6.13680103	13.47985639	17.06249431	22.2688269	10.08878645	15.40152166	7.886088293	3.872590137	6.751555054	13.92232381	13.08294159	7.602292785	9.44042609	12.57480649	17.93650251	7.402961778	18.49782928	13.90367814	14.09431931	16.65306939	9.046390879	8.938338561
IL12A	0.497707262	0.11761204	0.055815647	0.073120652	0.173062208	0.46669232	0.10033951	0.107719536	0.330861557	1.368144427	0.137260366	0.078044519	0.091179819	0.370439402	0.366937951	0.38975339	0.327848084	0.048124961	0.216988842	0.243504223	0.141304742	0.563358101	0.187216998	0.090634778	0.309226652	0.284522701	0.354692546	0.198390653	0.185406329	0.201398715	0.670613763	0.482482676	0.566972785	0.183928814	0.212089115	0.200841394	0.659896166	0.471226331	0.057965052	0.027926964	0.026194081	0.126710221	0.810981591	0.508364081	0.082928817	0.118337765	0.063561188	0.457715022	0.044934601
FGFBP1	0	0	0	0	0	0	0	0	0	0	0	0	0	0	0	0.013001339	0	0	0	0.02030695	0	0	0	0	0.009473088	0.025123417	0	0.008758969	0	0.021594312	0	0	0	0	0.031836777	0	0	0.029888434	0	0	0	0	0	0	0	0.011102329	0	0	0
MATN3	0.10361041	0.664563923	0.379789857	0.406642755	0.386864525	0.745903733	1.153541187	1.004299842	0.606119696	0.21211606	0.170628986	0.178716442	0.536902332	0.424140047	0.510159082	0.719672927	0.518374296	0.377838055	0.366128839	0.513352927	0.773225083	0.518750386	0.617773802	0.187020596	1.891038508	0.520134509	0.622351083	0.190882604	0.927116593	0.715313314	1.325816707	0.229989451	0.213768237	0.397639558	0.397786127	1.44543967	0.289413046	4.086155422	0.065013492	0.169012766	0.377033474	0.554408014	1.191341154	0.53135694	0.604583223	0.769404215	0.873303818	1.665457787	0.39898862
PIGA	6.948527724	1.135418863	2.000065665	2.815281752	3.188668866	2.352718753	3.41128315	3.617490021	4.564582287	2.701303119	1.689335802	3.085612771	1.704814336	2.52588052	3.034878557	1.556516476	2.529313836	2.051706842	1.635693562	2.445876195	2.413490199	5.325338767	2.943390714	2.099612017	3.316427791	2.615846726	4.236323271	3.126797699	3.880084555	4.269603604	2.032436521	5.32258137	5.264662996	2.477973139	2.644942631	1.733905686	4.126795016	1.438522529	1.740675792	1.950488918	2.382220942	3.243186326	40.46885472	2.424084996	2.045168472	4.575558431	1.325229686	3.612124846	4.285837609
MNT	2.665000302	12.93756945	7.869238881	4.971634674	3.539368019	3.889489691	3.940004241	8.774304177	6.467570108	4.476879564	2.77829575	8.057220283	7.295639115	4.170414259	4.570538424	6.061004603	2.567041483	6.302246317	4.212173292	2.545337069	4.410636586	5.634346005	6.759710225	6.998905376	5.693555686	3.968583142	5.22474002	4.815655802	6.337761034	7.113070599	5.567780587	8.965288774	6.093620795	5.513906272	5.386791363	4.187570689	2.900011045	4.146537431	3.450920572	5.091359357	5.323388828	4.607146176	4.220195438	6.096055983	4.651919	7.175820116	7.043956248	4.900525038	5.521360393
PLOD1	4.589078677	19.64281856	16.39041174	20.61128247	12.52586524	10.50990102	6.436493988	14.64641472	10.66568299	10.49004982	17.78491851	8.340611875	12.30139156	15.82653603	21.44586789	12.5840527	10.27205976	13.04956659	22.55765168	18.91856932	10.38372533	13.0414812	13.45593869	10.17777711	7.649338311	20.37974071	18.4046156	13.01323354	13.02827971	8.757112496	6.596524395	12.37995613	11.01792786	19.02445648	15.8832422	22.32057633	10.47486339	34.31693408	6.884081503	15.7928554	6.619224673	8.451297829	63.11384562	15.78035569	30.19161221	11.97686065	16.80698457	24.79685172	7.593754463
CD79B	0.099845993	0.954261328	0.50362888	0.853402383	8.486704414	0.294246943	0.50610808	0.792360048	0.34613209	0.349767145	0.686565792	1.117537478	12.38555095	31.39652029	1.394540627	0.806989392	3.349409513	0.31016802	4.289922118	18.48212661	0.806326358	4.597547811	1.261366699	0.280351067	0.290901211	1.083374901	3.431278331	1.093056196	0.402647536	0.65606738	1.272540079	21.57810984	0.367571339	1.050977853	10.85121328	0.869025265	27.23954312	3.638730088	1.673024278	3.088211969	7.129071863	12.56715626	1.380669676	9.029304328	1.789348715	5.57097786	1.914693487	2.567466249	1.485804545
FARS2	5.869485349	2.774008745	7.45854691	5.450178916	3.291200045	6.722275082	6.853352574	6.901198	5.320805501	6.048330203	15.12608066	6.948119949	3.942722403	5.75906429	5.664828983	3.637477268	5.7962593	6.395060797	4.271088887	5.681419952	5.283478324	6.662636765	3.863512363	9.588669039	4.988577842	5.729181065	4.343787029	5.093517585	5.222854721	4.693469964	3.744414167	6.333695535	6.795874468	4.114851487	6.048554225	4.782263404	8.104525889	6.07000922	6.984124839	10.80171238	6.614144822	5.414962098	5.231291091	4.303566618	7.247264099	3.683772578	5.814707427	6.034144987	4.695566115
VNN2	0.026291893	0.190531262	0.025946963	0.277597433	1.173247401	0.015496484	0.688564987	0.417295582	0.145262423	0.080380144	0.148885532	0.139075155	0.553381505	1.835665818	0.69889625	0.281842178	0.158756668	0.058592813	0.734414431	2.022882277	0.258771657	0.662802206	0.712648202	0.108034092	0.288477641	0.907706301	0.487161879	1.193508527	0.04104269	0.178331454	0.203313606	1.724906326	0.096790529	0.700131609	0.613471591	0.205952057	1.050642894	1.378114505	0.224551284	0.519295153	0.466777933	1.086036046	0.296383787	1.705173859	0.183576352	0.636071105	0.225124756	0.678150548	0.382959529
RCN3	1.256860539	26.70967751	2.937721795	17.21147663	17.97845954	7.602902388	8.718052228	29.31896227	9.072530558	10.24456316	7.465180117	6.115886204	16.51517882	43.65804458	22.54661023	8.999026522	7.043329719	5.461235464	22.57421677	16.61366604	4.670182164	16.36431121	5.720232031	4.953817367	9.232567031	27.16083886	6.6392196	16.95941506	8.428894929	9.106861971	7.758329354	9.210476063	11.37076874	21.20857135	17.52972775	13.39774271	13.47156491	18.63697398	9.112196393	14.49453443	5.591241186	10.62113767	54.79427911	19.02202147	19.50284733	10.53208935	23.28497386	31.29915797	7.307799593
PPP4C	29.79392109	38.15050825	26.42942358	21.6056283	26.46130017	29.14659116	46.29060395	82.09733715	21.46170882	22.18784882	58.47050609	41.00231802	55.2214864	42.32480184	26.51811183	19.43957998	36.51057285	21.4119616	75.65377426	42.9502023	27.87341041	38.47026541	25.33315549	23.03513667	30.10822322	37.21482005	31.72878975	24.71248022	25.15860614	35.36305926	40.17219806	41.3804653	22.8950068	27.10792826	27.40402369	16.60798188	36.3501217	14.99542329	44.1656261	55.64779474	56.90515679	39.64433291	29.0001671	27.93557994	36.26941967	35.00497313	34.64187717	24.37434266	39.37668509
ALDOA	115.1938284	73.82580914	157.7958153	95.99918108	43.76985963	104.3961821	101.5740282	115.1595893	81.67941017	99.78174567	128.4647271	115.2822949	69.24746394	99.08561652	82.88366772	131.5556099	114.4303305	50.63629529	114.7848646	142.1569184	100.5889838	81.98671026	108.386708	65.83858769	89.05250037	112.9739627	118.3130198	51.86788697	110.7349858	148.8056928	62.10025889	122.8531218	64.48578063	75.769953	68.76788771	103.074428	95.92428945	115.271356	84.65554218	99.98397617	116.0817984	105.4561413	148.8921109	110.4982599	117.9875426	103.355575	97.8620054	129.8476602	107.3391432
SMARCC2	23.83885826	20.07542107	16.19782484	26.06179026	16.65503754	16.56254688	18.86104657	19.56881818	22.68530702	11.67364805	13.97273624	29.68709503	19.10438357	10.71600434	14.89487142	26.98548298	33.39815833	37.92566798	12.9628623	11.93564436	11.92806922	18.39417797	29.62756452	18.67320101	23.28292013	14.37945473	34.56587321	25.76458022	20.71306196	16.8447484	11.58670894	17.75407339	15.43556152	16.04862444	26.87004225	15.89734175	5.396822504	16.08908924	13.17845647	20.82721454	14.18191351	22.3609474	13.87076056	17.74586385	14.53459601	24.01392093	25.08852494	12.03471324	37.45801141
NRAP	0	0.011431702	0.003978474	0.033877703	0.015419589	0.004752183	0	0.015996088	0.003930571	0.004621788	0.019567515	0.011125843	0.016247976	0.011001869	0	0.0771699	0.019473855	0.009800831	0.01221056	0.004821304	0.022890991	0.00495747	0	0.014908478	0.03148759	0.023859346	0.005745925	0.20795666	0	0.048706038	0	0	0.003424844	0	0.007558732	0.002105256	0	0.023653845	0.023609605	0.01741776	0.004667708	0.005644847	0	0.064075137	0.008444384	0.00263593	0	0.020033134	0.006863326
RCAN3	0.469531533	4.354940571	0.112625045	0.788302005	6.61412114	0.026905534	0.570208906	2.670385104	0.165313899	0.056072732	0.138482268	4.641117974	6.141528329	3.029939917	0.707354953	5.17306709	0.909608186	2.619900398	1.860001185	4.223217228	12.73806511	3.231807872	4.340803653	0.05828147	0.605767603	3.179321072	3.513436823	4.506049687	0.116433333	2.826021696	3.853584956	1.631202255	0.041551091	5.433285021	2.765399912	7.078403365	0.443150298	5.211458414	4.807381949	5.093740833	5.08536049	2.173249486	0.026464723	5.82406666	5.30688185	4.487830564	0.293152068	6.601624283	0.586574368
GALC	3.049687572	3.758321536	6.78011683	5.700003941	5.95739708	0.976463931	3.500446996	3.649048601	5.604043362	3.362609854	3.528345585	1.915195343	1.998608187	3.806163087	5.205142527	8.745095267	3.646199095	3.79548047	2.491920444	3.327831583	3.62078931	4.795949831	8.277120212	4.611693648	2.205072439	4.099628198	6.826112977	4.846836272	4.902527545	6.492816346	3.843357003	5.212327762	3.532993384	4.931155221	4.310769529	6.324517583	3.751965119	7.050438631	4.281952105	3.245051792	4.544989753	4.400464957	2.012404662	5.535077921	4.178466759	9.9282784	1.891708683	6.398938962	4.365075499
MED31	0.625442013	3.277457559	6.150709172	2.461276622	2.588115279	1.274059571	1.807624357	5.677429082	2.289442402	2.220317544	3.182247459	3.891315303	3.257846685	2.829818828	3.618779414	2.083626938	3.127262276	3.614619067	3.855262376	1.745325877	3.140186813	1.90256511	3.963802923	1.981572831	3.856668248	3.506813324	3.769097037	4.697981237	2.042605697	4.465494232	3.620307754	5.556170993	2.134698663	2.862458471	3.696381476	4.263223895	4.178414811	2.871421547	2.835527023	3.440474431	3.277810014	3.618290794	1.565952126	2.772380433	3.815367807	5.323511297	2.395817685	3.365076582	3.125917119
RNF24	4.40264522	4.790151503	5.562522781	9.129325138	8.544551539	9.53364872	11.54341799	11.09056067	10.87372968	5.989316591	5.411796027	11.12274851	4.960667289	5.518909402	7.415084798	5.265160999	4.29926501	9.85114624	5.830513957	7.349161532	7.070865949	7.963790948	9.513201774	6.901750529	11.816209	13.69404645	6.086390878	9.717726843	14.51054263	9.9391369	5.608296767	9.45096515	9.060496094	5.463425386	7.085015564	7.516622769	5.683488928	7.855641766	5.183679965	7.256967899	6.599350803	5.296695442	8.410339105	9.45399242	8.078004707	7.345298224	12.03740625	5.612139359	6.972849476
BCL7C	12.16737776	7.91033232	6.26536353	6.959729429	6.134303673	7.381760922	10.59167524	8.523265416	6.706604377	6.514526952	13.8986888	7.29444747	6.6753247	11.5840225	5.769177349	7.175196265	6.615106635	5.143771451	9.381608485	10.24068692	10.04607839	6.290846365	4.417517167	7.958625702	7.218531447	9.482796173	7.141800186	5.865109768	9.112950533	8.914768303	7.675124594	8.686568828	6.218123609	6.910504131	8.191520108	6.570500191	12.7280034	9.934479304	7.405427976	9.352675338	8.71158685	8.761026442	10.46537623	7.597465918	9.215426455	6.562862305	7.749732872	12.13890782	8.12571012
PRDM10	0.849747436	1.494492321	1.745936363	3.406102563	2.513136979	2.214791227	2.184529292	1.605713637	3.948967	2.140045523	1.107197713	2.751228304	1.614155257	1.853315149	2.640723846	1.983942402	2.208001925	3.498838876	1.023188208	2.473997025	1.680860672	2.096336292	2.568739376	3.071637023	3.442891144	2.169346042	2.968310315	4.12290869	3.376024522	3.113599298	1.647249675	2.599551998	2.556246198	2.188781607	3.188698708	2.844394274	1.663294767	1.53253782	1.346110925	1.805600846	1.596787406	2.516228624	2.164708279	2.174019648	2.111858092	2.532135273	1.654986327	1.508095631	2.563312521
UQCRB	19.70741913	15.85079914	31.53731732	19.64724456	16.21084298	23.89755652	30.43374592	18.18225933	19.69176279	33.73946214	29.0934896	17.45828978	28.05579089	26.02122315	18.52120725	14.30419683	23.88853338	17.8953948	23.23300008	23.62304272	35.36340739	14.77683972	17.58644149	23.96116716	15.87011186	22.1708055	16.85616874	12.7770524	15.32826822	14.70354254	24.59426342	12.11859127	22.30777782	16.73349272	14.04647761	15.27428265	47.69175766	11.58972269	27.67337931	22.5171816	20.61257157	20.3062748	26.92888239	14.52041428	24.08075795	16.88807197	13.85595583	12.2738099	10.47213738
ONECUT1	0.005993641	0.062319107	0	0.00774889	0	0.003532662	0	0	0	0	0	0.004135346	0	0.012267798	0.016202455	0.004589304	0.014476409	0.003642854	0	0	0	0	0.017252295	0.003694205	0.401265223	0	0.008542772	2.022038764	0.189465317	0	0	0.157044083	0.020367589	0.012711963	0	0.003129996	0.00384241	0.038684174	0.004387707	0.014797664	0	0.029373733	0	0.019709776	0.006277358	0.007837956	0.048113107	0.017019615	0.023809503
CDK8	2.165368044	4.876496552	4.924019182	5.400842665	8.041180418	11.25579112	8.645258053	3.959560668	6.486307962	14.91745461	2.833351908	5.562028602	6.554225974	5.758144409	6.157722869	8.305044734	4.891311792	5.038372157	6.005524991	9.321251721	7.310608744	7.330744032	8.96443965	7.034964521	7.095578161	5.679195357	6.855888484	8.646647473	6.918262817	6.818248351	5.858949401	7.348402467	5.707156274	8.018513311	6.554740586	7.128790933	6.510212491	3.118897837	9.8882771	7.427325154	9.839882932	6.826611639	8.024355647	5.876722137	7.363741462	10.0516024	6.214655016	4.639384542	6.310729558
PCBP3	16.25560104	14.00765226	10.97616177	20.63595886	7.966995275	5.123187294	5.387549008	25.28001446	5.868479994	8.144207924	17.66678412	8.524820639	6.27468852	5.148744194	9.291139776	13.05753772	14.25188464	10.09150113	2.80814993	3.775004932	12.1778544	6.52893524	14.08340477	20.39668476	6.288011559	7.490597657	9.13521732	12.78556285	4.846958078	17.86674089	4.843463961	7.574117953	14.13150659	5.509572364	12.05006609	19.95883419	2.131895761	9.668777215	5.410702163	9.336636704	9.430329653	18.72984166	1.238913748	5.510419089	17.54184968	7.155119302	10.78098608	11.42234168	8.413702203
TAF9B	19.10695924	8.221388476	18.88892701	12.39933441	13.06058502	16.15911109	17.35020462	10.07144855	14.69542172	10.29389283	12.59097059	18.53941816	10.68545149	10.62740341	8.722171634	13.00946824	20.83791146	12.95464743	14.21571736	12.22145165	17.94300045	14.58479753	13.36875133	15.26225416	16.2503909	10.02506716	10.94161981	11.69872223	9.302297793	12.45997988	22.20663099	16.3128882	9.62981595	11.90647744	12.84085226	12.18001234	10.31978133	9.595504639	19.071591	13.14048188	40.58909466	19.86594713	12.16283242	12.62444945	15.19689575	14.63396347	10.51946287	13.97494274	14.41366385
PLK3	7.355777523	5.680192257	2.657588491	3.490118725	4.033806962	1.978148401	4.589256367	5.874259946	2.59325465	6.931255335	2.873353819	4.127857387	4.06338577	6.439565663	5.885615126	2.564746848	3.868871254	2.821929325	5.926561709	5.544813032	4.067556072	10.82371087	4.644147671	3.176495771	3.363724822	3.763648956	6.159132401	2.288991328	2.50827287	5.014830486	4.299899986	4.154823101	2.918876362	7.151012151	4.883353397	4.042228929	4.54556274	3.992953945	3.350371918	2.603733806	2.557367544	5.674643853	8.68981419	5.834609305	8.773775583	3.361095258	6.831189965	18.57560883	4.652400101
DOC2A	0.560189991	6.771602325	0.747752483	1.838462116	8.744677689	2.899630286	3.540323769	4.038057735	7.429505007	9.569703516	3.394470639	8.280151823	4.727842452	9.420234795	5.256531762	5.237955617	3.000937489	4.829956441	8.316999227	2.276141766	2.30410329	6.462665737	12.54056719	8.275541775	5.946127002	3.07369529	6.940304371	3.562140304	6.94537995	9.247900181	7.853909976	3.465998	12.08687744	6.679319651	2.540580722	1.310813583	3.374874512	0.214912076	5.941089239	9.362182081	8.619100115	5.674304931	3.903106969	3.001375235	5.814419583	10.96972298	8.630485152	1.843096415	8.552858015
RIC8B	4.638786077	3.964998226	6.219789279	5.159100558	6.042635158	5.075634995	5.053073104	5.274042448	6.188193466	4.108263848	4.576449017	6.84841405	4.808258663	3.314351507	4.781491007	4.390571527	6.334891395	6.176752579	3.404250997	6.485948701	4.528409509	6.195881807	6.608049432	4.784078082	7.228886944	4.936350242	6.65599209	9.07532254	5.424065303	8.741881658	6.993444671	9.731710505	5.047445303	6.923113991	5.021356043	5.096914004	3.70638478	3.73268778	4.189035997	4.498480311	5.61437119	5.26221289	3.169568146	4.706767885	3.404268612	5.768112099	5.672316227	3.578895409	8.001611777
LNPEP	0.789035808	4.74782114	1.986987323	3.004623687	3.700216467	1.742634765	1.220164203	1.818516887	2.580572765	2.429586743	1.322468471	1.610254841	2.461245886	3.926121391	3.195383941	4.02426886	1.989723896	3.095125578	2.218978617	3.071371008	1.680550824	1.875536829	3.799451777	3.711724753	2.627744868	1.532016642	3.102392793	5.049565852	1.583003132	2.74800633	1.897485635	3.121477167	1.733599923	2.775228793	4.836009709	4.485975285	1.460334597	3.951152747	1.233809095	3.054550517	2.416972811	2.746211218	1.650112562	3.631921555	3.588920697	3.539261162	1.214599098	4.483257212	2.978293358
MRPL22	3.916748344	3.656677435	4.950605247	3.407003138	3.077793239	4.358849812	4.713553893	9.025780442	3.852994957	4.472808031	5.704423019	4.866706249	11.57171787	4.286392512	3.259909642	2.656864578	5.603046381	2.577594286	8.771489839	4.479885931	5.428197612	4.711467328	5.287097914	3.885788575	4.666095419	5.289626527	3.977733315	3.505265656	3.521307165	3.964335607	3.884811205	5.771732874	3.521017524	3.710612479	3.995022836	3.41586712	6.125714152	2.223587163	5.545363669	4.145460024	5.006764667	4.640849048	5.339821831	3.133562531	5.776968662	4.248262854	3.207418685	3.642034496	3.908429097
NCAN	2.666801413	13.29233613	0.023086095	4.780661077	10.98851031	35.51558003	24.8290622	4.508464284	25.66565688	21.97058029	0.032441552	0.2351847	13.7742929	19.01553165	0.079047097	14.85153272	0.024214703	0.014217947	10.77668522	9.51212248	11.43482878	7.859545803	6.461771443	10.41623962	39.42348493	0.721917122	0.469172012	0.751614699	33.43493497	29.47842179	0.030149433	14.61480803	20.72807799	0.139392828	0.00417728	6.394347888	27.42487108	0.027451477	34.93517172	29.50240025	0.027085553	0.016377824	8.941860665	2.840791025	3.038041081	9.10746634	24.43874101	3.119697954	0.045515632
DOCK10	0.364953975	2.55077484	3.6489965	2.214911458	4.767382876	3.054483308	1.228869145	1.49444428	0.843824051	2.343064861	1.313382604	8.400115316	8.752603366	5.181966819	3.770109203	0.887832275	16.7177338	6.48584432	2.888794589	5.621686889	1.458893238	5.908683735	4.733232958	0.589987701	4.817978058	4.552877497	3.953299991	4.030925143	1.602913178	1.467996547	3.14470015	11.26780032	1.121482911	6.957459071	7.360268578	4.006663301	0.957251342	2.978314285	3.558682258	2.230699343	7.864474067	4.204970005	4.32470044	5.204001395	2.607897443	4.413923771	5.172865615	2.990545603	4.614395672
GABRA3	0.831004839	8.71843268	0.266126025	0.117397623	0.399945813	7.356664815	3.096436747	1.882330168	9.298843139	14.64085245	4.921731817	1.047989172	3.223586054	4.468154725	0.714098183	0.046352736	0.046522683	0.043483151	0.40005675	0.579191219	5.01237694	0.463580754	6.403726375	4.087369274	15.36089944	2.471337177	0.188254744	0.005677767	2.815679778	17.12647299	3.149219309	0.442652499	2.880024738	0.369616069	0.447142327	0.270151554	12.00608646	0.804036665	0.008057559	3.271111288	2.918394243	0.308238553	1.723421184	0.907889107	2.38047042	0.647710877	0.048595042	1.918258397	4.316146677
DHDDS	2.14425833	7.795456572	5.807141344	6.687952503	5.157538308	2.71237211	2.393270994	5.029670754	2.561043457	2.730133829	4.198165691	8.119865558	6.5259723	5.128791776	7.326464374	8.944919245	4.232849191	7.588932436	4.879371381	4.098146482	4.238040385	7.266548439	8.204744075	2.572080152	3.096551873	6.351425278	6.406315762	6.521791388	2.495970939	6.269468169	5.994820609	6.251532912	2.543309909	5.932514506	7.8604865	8.904351318	2.20471636	5.64950696	8.183708839	8.309968447	6.245013515	7.682260001	1.718059913	8.536118811	8.784374503	7.902630204	6.295887248	6.527962267	6.973512323
MGA	0.975261277	2.011751585	1.483695074	3.666828176	3.545270164	3.717840757	2.35412147	1.785479838	3.911855418	2.966851743	2.027387941	3.537617308	2.193667317	2.536684071	3.177107648	1.75677184	2.543418356	3.898964351	1.958747949	2.62353463	1.389635023	2.946814773	3.524082503	3.37940936	4.695616964	2.917925296	3.455549126	4.828543692	3.971102046	4.259598227	2.75818989	3.965513467	4.074916982	2.777328575	3.203721974	2.211974794	1.962826695	2.23062444	2.774452272	3.250229606	2.226623058	3.37920244	1.7543153	2.612393062	2.192096239	4.618481412	2.634077457	1.742917182	4.154624009
ARFGEF1	2.488453817	4.016372719	3.77193699	10.50281854	5.176090277	5.28160299	10.02537926	3.762622768	7.405869964	5.225910135	2.756718673	6.221848495	4.128775127	4.01700503	7.056782094	5.047774205	2.903562499	8.50704422	3.211139201	4.211269022	5.076291164	5.794301361	4.647071526	5.984679039	5.358463603	3.904471054	5.050378605	6.012484653	5.173003182	6.819021112	5.774545048	4.943754123	5.697076532	5.091892538	5.378363421	6.403123912	3.779904698	4.973931358	4.468781684	4.37669235	4.729834474	5.759741879	5.451978959	4.98044664	4.782894438	6.344689518	4.937360925	4.58141049	5.543685675
VPS45	5.767037118	9.432457636	10.53904957	12.85372791	17.25675073	9.363274182	17.17523811	13.43741863	12.7583006	13.48526462	15.02455211	12.08191968	8.935971693	9.20434249	12.9077251	18.14849131	8.237300912	14.70809663	10.25368848	22.8110546	17.76055485	12.844674	11.64388702	10.07989309	13.92036927	11.02196054	10.88268946	14.51717745	9.016955161	13.21818628	14.78464344	9.54085992	9.15073799	13.21351258	12.7200633	13.09542341	9.931481183	6.438919553	12.50359888	14.52023717	16.6656601	12.16181373	6.976299763	12.99448779	17.16679873	14.8278429	8.779604821	8.876081363	10.57321386
NLGN3	4.827080502	12.99118481	4.587527908	1.567622093	3.53986952	3.887382928	6.52575371	5.371187543	11.21559559	2.935421521	4.78101908	5.591852769	3.699087403	2.570235442	4.219878036	6.223341372	2.539063108	4.414755568	4.53625674	3.43758749	6.842502378	5.064712356	5.533729548	3.127855309	5.993477741	2.522777422	1.559919564	2.540549306	6.42363309	7.494169575	4.536021069	2.790422952	3.841484456	8.498917337	4.219334526	19.35417173	5.74965846	28.69108404	4.406600743	3.587353019	6.416046037	2.964136688	2.283084414	5.925766029	8.886472511	1.702397753	9.483722776	7.80630403	5.056993358
ITGB6	0.010889815	0.078915969	0.017911581	0.023464862	0.064792835	0.008557966	0.036799497	0.0316872	0.017695915	0.016646289	0.061666762	0.135242791	0.019506773	0.027242476	0.061329491	0.466943813	0.070138964	0.116930062	0.032984072	0.034729772	0.300929571	0.060261681	0.02873347	0.01566129	0.238968579	0.048337977	0.031042636	0.097369646	0.004249859	0.108486195	0.056140184	0	0.003083814	0.053891365	0.138390066	0.070138099	0.020943761	0.068155222	0.021258672	0.020164348	0.096667162	0.083865543	0.024551786	0.095494904	0.038017661	0.054589507	0.032052699	0	0.014419787
GDF9	0.59817599	1.436817474	0.805624568	0.477659156	0.628069616	2.758309594	1.747908764	0.893556382	1.255639284	0.903620884	0.256185862	0.912828116	0.472722451	0.460931004	0.385234491	1.648874362	0.773377533	0.718572159	0.355256928	0.597559413	0.759235324	1.038483302	1.569885168	1.140764567	1.566543592	0.911097397	0.7221886	0.464666123	1.639601651	3.275657574	1.841193441	1.320757701	1.070168055	0.716429032	0.65534825	0.503481629	1.200064531	0.450076617	0.607909525	0.534266065	1.743715793	1.044518838	0.64258066	0.790685213	0.972904281	1.173362789	0.960354641	0.469609545	0.806720266
LPCAT3	2.974177938	3.646821823	1.296482314	2.383501137	1.594003657	1.183049157	0.71789393	3.305906858	1.309441505	0.837045437	0.764474877	2.436178242	4.678055376	1.006262376	1.554535543	2.580208688	4.087172782	2.13417289	1.962434761	1.033797823	1.142508987	3.576346927	3.668988031	1.252198586	1.574842154	1.521067394	3.838868651	3.09363457	1.452307536	2.630331155	1.460262626	1.642672992	0.800748004	1.97490549	2.386889054	1.780156106	0.56668425	3.189295209	1.519446717	1.564441903	1.475849386	2.007049673	0.753127199	2.061009932	1.698141481	3.295424999	2.234586536	1.816686347	3.458802681
SOSTDC1	0.04665491	0.00881993	0.23942272	0.04222252	0.071380288	0.021998783	0.047297695	0	0.127367651	0	0	0.045065739	0.037607527	0.044563575	0.018918152	0.042868145	0.11268535	0.068054939	0.028262535	0.044637518	0.423867475	0.005737274	0	0.06326307	0.062469515	0.006903098	0.039898511	0.115520639	0.076471676	0.059334149	0.036077957	0	0.03170854	0.237481884	0.180786031	1.081766023	0.047855323	0.109498268	0.006830842	0.040315107	0.021607734	0.058794977	0.006311189	0.035798522	0.019545351	0.012202236	0	0.264963684	0.015885839
CAND1	12.71308133	7.723142366	10.99864602	15.47810257	10.69094798	11.08976374	11.31339658	9.940016406	17.07618775	11.30663135	14.33583249	11.50445367	7.224139309	7.827448318	11.52569437	7.361253685	9.046854436	16.03501459	6.0842017	15.7902963	11.10211895	9.306803884	9.344224431	11.61250469	13.34815402	8.361279357	10.79181088	16.8173672	12.97793872	16.91919874	8.862184417	15.54373074	11.18371578	13.25643799	12.99305602	12.27728516	10.03624425	9.464236782	9.148393396	9.340449585	10.05910274	8.440403973	8.30498758	8.939573121	9.065368648	9.287088	12.2359859	8.757530002	16.62820448
KCNJ5	0.075545976	0.424879818	0.287036238	0.527416668	0.481593965	0.080148455	0.162746965	0.719423321	0.081022899	0.095271326	0.472109152	0.226736638	0.669855993	0.530888356	0.931760512	1.208964955	0.52002749	0.101014815	0.205938528	1.020945299	1.119604408	0.162576439	0.171245053	0.027937839	0.094831669	1.615198442	0.331104085	0.48323014	0.114982014	0.074459549	0.350515453	0.17492719	0.080225097	6.681427824	0.542981463	0.242627188	0.230047681	4.182184075	0.199095172	0.363704244	0.376124541	0.227431261	0.007664546	2.523624603	0.510337151	0.160537605	0.570048568	1.147688743	0.203641597
CRYBB1	0.020939672	0.791712794	0.144654709	0.66326138	0.453856425	0.160444391	0.159211253	0.963806374	0.061248419	0.120032282	0.355731039	0.115579542	0.478238977	0.828614452	0.636813822	0.577202843	0.202301903	0.178175901	0.169130667	0.500855631	0.713401269	1.557878086	0.015068361	0.141968758	0.151870269	1.967389278	0.358145254	0.486075104	0.073547235	0.053260744	0.404813011	0.127594589	0.124525076	0.799400225	0.772142949	0.809197633	0.416144807	1.179481158	0.383227594	0.297262507	0.169714829	0.27854402	0.042488848	1.044361781	0.482479301	0.205372936	0.336180513	0.877043018	0.202013476
CAPN3	0.088923	1.690394106	0.175512787	0.776008773	0.844007084	0.358144285	0.250411477	0.356758985	0.2456493	0.113273881	0.083925413	0.27267963	0.577413624	0.721290165	1.095079221	0.926752513	0.238639153	0.669572359	0.468847878	0.590818781	0.100984997	0.385765643	0.522582758	0.959140828	0.173636766	0.624963159	0.411913046	1.006606398	0.277624671	0.88272471	0.776774144	0.55990833	0.29798119	0.677554078	0.917009584	1.620146381	0.114013693	0.646392583	0.126577506	0.564099554	0.463317278	0.587977743	0.30740665	1.792417991	0.801972416	0.47806329	0.392599247	2.013040458	0.269137603
MEP1A	0.007743463	0.036596791	0	0.155172821	0.197453526	0.009128019	0.009812685	0	0	0.004438778	0.056378083	0.074797029	0.062418399	0.06868046	0.481452144	0	0.018702743	0.070595581	0.406537908	0.231519675	0.087938277	0.114268012	0.094728414	0.004772714	0.008640219	0.12603019	0.060702416	0.099861067	0.00906589	0.039391503	0.089819585	0.330290154	0	0.076641478	0.106471583	0.105138448	0.024820934	0.018173773	0.08503023	0.152942297	0.14345215	0.027106633	0	0.042439954	0.008110009	0.065820418	0.062159551	0.065965288	0.114253654
TRAF3IP2	1.179657972	0.868739575	0.827090283	1.21326946	1.126898276	0.684914804	0.441772962	1.455931527	4.099391348	0.496563275	0.512762668	0.58795999	1.069167903	1.371835524	1.489758003	0.827762529	0.786725335	0.975949163	0.98481254	0.934925416	0.49587902	1.450655629	0.529607013	1.217599286	0.988186286	0.73203918	1.006314563	1.322402524	1.459451883	0.564272914	0.376688813	1.508443364	2.785158283	1.204917452	1.296290742	1.333221526	0.787861065	1.165306865	0.329965216	0.728112579	0.562655104	1.328833077	2.32220067	1.161843133	1.017903281	0.787443651	0.69820173	1.12992273	0.953215785
POGK	11.88465683	7.102740563	8.674576154	10.86963424	12.94811778	11.3629352	12.9525114	6.372895839	9.986943293	15.21764101	9.174607647	13.74060226	6.172338391	7.467436562	9.311137382	11.3441858	10.54252019	12.88114201	6.48630522	19.63944571	9.197398631	10.91496442	9.896763196	8.441354047	22.40593427	9.327818108	8.025812005	10.78749178	12.07389116	11.30548499	7.69557456	7.912598401	9.978262363	12.36271523	11.04018239	11.84222484	7.401891635	10.26518068	9.48213212	10.9754157	8.482194225	8.085425991	5.259795513	9.65299977	13.26827423	8.120908111	7.314695836	9.309541215	12.45813629
SMARCC1	14.80817445	10.34521633	7.07758471	19.81792531	9.24756605	37.76008737	23.82566034	20.17828554	22.216066	34.93147917	21.83317783	14.92145868	7.392423183	20.1135997	17.21656548	10.59898106	11.27076958	21.41631375	14.58204456	19.94430707	7.366363457	19.82461567	17.48501462	26.17756006	31.20895604	10.0775745	13.39033428	22.04899969	29.93531822	19.17610066	15.33889537	25.16804185	28.72745908	6.843425934	15.5143257	10.48841312	19.12773577	8.245876972	10.47146817	12.36855811	20.5356116	10.40126	16.00771201	8.668520279	12.01278507	9.151518323	19.87071329	8.170333681	21.99381402
PRKACB	19.67076517	17.20951866	68.60258924	69.75123529	21.05341615	69.57196688	6.713013563	7.477304368	14.30816455	9.446009111	27.1440226	19.15261201	11.88914385	8.678905308	26.76847794	31.67785833	11.46153005	69.10589179	6.058107189	14.16352745	52.0529791	15.68510983	24.1801294	27.037901	8.275275409	10.77296802	19.2915278	53.43282294	6.055596614	31.54658001	24.21202056	14.19463828	10.06406321	19.52067073	33.71290418	58.67135192	13.42385449	18.18673485	23.01971736	12.89677968	23.9508872	19.27383898	9.788938188	17.47104728	23.59325737	9.149241221	9.192963537	20.91851078	17.46159919
CLCA4	0	0.025310923	0.013213104	0.012982257	0.01707025	0	0	0	0	0.003837412	0	0.009237645	0.008993658	0	0.040717658	0.010251709	0	0.024412513	0	0	0.007602439	0.008232247	0.052990621	0.016504425	0	0.009905055	0.004770768	0.027626201	0	0.017027369	0.008627868	0.012237532	0	0.00946544	0.020919727	0.031463404	0	0	0.004900688	0.004131927	0.015502154	0.023434223	0	0.018345092	0.014022528	0.008754317	0	0	0.011397064
DHX15	20.77701364	11.89995643	12.73958985	20.77579728	9.963056866	24.40702649	18.21432396	9.988538784	21.26091554	25.46329127	12.35040588	11.48533816	12.80002895	16.6020347	15.2910669	13.1033288	7.651328387	14.44254232	8.080853766	16.55084857	8.216141552	15.68845993	16.27778429	24.85398221	26.08539411	9.66930984	14.4280167	14.7181461	23.05591664	19.37807859	7.356725072	14.62425647	22.39714277	9.987685537	15.80206824	15.08008334	14.8095888	10.85711479	9.226602942	14.54289273	11.70588529	8.913067372	27.7616644	12.58357646	11.23114029	16.9754596	19.55162353	10.80585011	12.02508241
RAD54L	1.242859495	1.690881128	0.319045855	2.038727628	3.434843007	5.136272368	7.119267666	1.242866127	3.411211491	10.78548352	5.692630099	4.74361001	3.22365511	5.754381684	3.243265391	0.500579905	5.804197167	3.261726834	5.556063515	6.143200144	0.25291837	7.142729049	9.233227302	2.816198549	5.711502001	6.053636804	2.754458872	0.874598896	4.167684257	5.577877328	2.435146029	6.128671602	4.357757346	4.042868655	2.361769448	1.005457542	1.929758073	0.143319323	2.235176132	4.820009591	4.217312344	7.650247933	2.176896473	3.862643642	2.355083994	7.553427329	10.73235356	0.683407499	8.745099886
CHORDC1	3.603722456	1.60696149	3.936881124	3.93109803	3.920902574	4.530178625	2.272380155	1.199624602	4.227326971	5.623729277	1.818561366	2.232388204	2.190882889	2.452792099	3.364860617	1.11767104	4.932644426	3.449976114	1.475924995	7.832357323	0.934596951	2.518069818	3.386521845	3.572023821	4.22888228	2.217434549	3.000353041	2.659980174	3.964342047	4.508728169	2.838652932	4.424803114	3.205051889	2.93508552	3.647813348	3.679044897	2.00205584	1.817121439	2.292520336	3.041037964	2.590300873	2.394145325	5.447635265	2.459390376	2.64473825	3.693071198	1.22041572	2.08476311	2.199948891
SLC18A2	2.763468153	18.78184581	36.53030609	3.843965988	4.82854048	0.379172357	0.28355685	0.337390643	0.185442889	0.076960335	1.907469872	23.0228493	5.268314665	0.881645777	19.03140363	12.20754862	11.46435076	29.05297668	5.834321234	5.940912726	4.148426939	8.915398027	10.4341879	2.058410884	1.644741565	1.998901306	14.57909482	4.132296956	0.058944765	25.80016931	4.924266498	3.507561331	0.080791438	8.012491637	16.19466208	20.19514997	0.125518711	6.9453331	6.527738105	12.19524801	5.116894736	38.32293035	0.208100937	6.567297432	3.029034293	18.32879852	1.70192098	11.6555999	7.641263073
DENND5A	18.61144096	13.73571347	10.24090628	24.82249986	15.95882502	19.04387752	16.55164337	11.18686314	24.93888113	13.94950559	10.91162771	21.02621139	12.10220202	11.69852601	14.50387171	19.77118116	17.02702226	18.25778484	15.95119958	14.0123803	13.18158982	30.68986243	19.310805	21.81261732	19.46273212	13.3996769	15.10422459	18.17999827	21.38377907	26.71503918	19.15853406	13.8105326	17.87419062	21.65223044	21.18615263	15.2874487	11.18904056	23.75511547	20.15673979	14.06982256	23.29480124	16.52357397	24.41299754	17.59451169	16.23671065	14.06567765	22.61037866	14.14617761	19.81243565
ATP6V0E1	7.592314771	78.78010601	60.5309863	29.55750317	49.46934689	22.82713277	15.80102203	105.845893	15.56741338	24.38499817	60.50518123	24.36720109	104.9798253	53.91456769	62.03353978	46.58341488	31.21525843	22.06148876	136.4274861	56.99669188	59.0635299	44.71536817	29.75250189	19.63835146	21.2661709	42.94662439	36.35494297	32.12388399	18.31052736	36.06403767	29.94182931	31.72587961	23.58979093	48.59930512	46.93611828	60.3786403	42.92146635	69.56596645	44.06874591	42.42110932	35.45932985	30.40986747	28.29172623	50.17542705	51.70098254	34.2758446	22.83771788	75.59860403	22.24494113
N4BP1	5.136724042	4.566013416	5.598055241	8.505837536	8.024134456	5.746354901	5.382818939	4.517926906	7.499528617	5.3102594	4.45074485	7.295385391	4.468846326	6.892753054	7.893917093	7.66798404	3.896202005	7.326486657	4.416437754	7.125477996	6.05079066	6.11947548	5.475798924	7.126766109	8.08336055	6.75537252	7.12210984	10.82834864	7.185749645	7.463016515	6.696206577	9.060049194	6.544604802	6.832227504	9.305622985	6.754665805	4.044137253	6.568512488	5.449874767	5.070993653	6.458800857	6.796914699	5.160712091	8.796022973	6.095138868	7.317875146	6.760539091	6.969243713	7.661016547
TBX19	0.196145071	0.729647895	1.579795554	1.541969599	2.008698451	0.936053647	2.188925541	0.477014123	1.474406915	1.400010198	1.312912149	0.986609406	0.714037736	1.76128852	2.133763806	2.141381574	0.687698888	1.853590506	0.651595951	2.996564169	0.761665561	0.778079414	0.673866026	1.548233409	1.344931663	1.586836234	0.883791583	1.514449079	1.337113058	1.162762216	0.709460609	1.638577618	0.989059521	1.762432771	2.242201239	1.602545813	0.81125729	0.601423814	0.347395236	0.847457379	0.556776855	2.14846265	1.326664869	1.453012772	3.452546686	0.695035626	1.198672038	1.352014068	1.565538457
CXCR1	0.009274726	0	0	0.023981693	0	0.016399615	1.069535296	0	0.00904284	0	0	0.051193189	0.024920529	0.006327843	0.031340159	0.03550808	0.033601793	0.022548213	0.06554833	0.055460501	0	0.09694563	0.020022509	0.07431469	0.02069763	0.123506639	0.006609661	0.023921703	0.021717324	0.058976427	0	0.06781796	0.007879343	0.05901253	0.017389944	0.009686884	0.005945851	0.032651433	0.020368978	0.005724579	0.021477462	0.025973558	0.031365696	0.020332968	0.009713757	0.030321674	0	0.032920779	0.073686966
MYH7	0.451123164	5.43948441	1.76959535	0.085769913	0.299667434	0.017875141	0.196963004	0.246691364	0.742930139	0.617155631	0.262208565	0.489114886	1.181577805	0.051728847	0.261323479	6.632701583	0.082406369	0.317964259	0.061239361	0.077074334	4.860543761	0.825143823	0.714735904	1.280439161	0.010574935	0.016827365	7.264689445	0.148621879	0.122055142	0.371232723	1.70028115	0.122429597	0.01610301	0.222447173	0.196653682	0.15243753	0.05832736	0.22243241	0.996298565	2.016962664	3.572929505	1.767635684	0.284613159	1.306888438	0.389099232	5.016961333	0.024345058	0.449431644	0.232345073
ADCY2	6.569509853	2.615462355	0.523288403	0.294283734	0.352281949	0.105468222	0.016673395	0.004176604	0.239892551	0.099557395	0.314529569	0.380370242	0.040656072	0.010772271	0.128045402	9.675638659	0.061969232	0.113556187	0.005313662	0.121164339	4.280936422	0.033978086	0.004734101	0.0316276	0.086618956	0.026281604	0.007501351	0.002036168	0.108601479	2.946714888	0.047481318	0	0.043593818	0.051160493	0.490932245	2.394568114	0.007591486	0.295678725	0.008668836	1.385456377	0.015234327	0.010132916	0.000889929	0.556709211	0.657318587	0.022367983	0.034854432	0.971412643	0.100054758
RGS20	0.02891669	0.081998825	0.092746301	0.280387464	0.055301833	0.029826201	0.183219299	0.229477708	9.607008933	0.066303546	0.070178232	0.089780537	0.116545633	0.217018071	0.224738	0.099636205	0.122224066	0.096663456	0.160573461	0.0778115	0.082097765	0.106678783	0.041617378	0.071291671	0.189559686	0.10161525	0.077278366	0.208832267	2.264058222	0.142504193	0.046585624	0.792909231	3.463830163	0.09199447	0.131027486	0.241613708	0.222455288	0.025450114	0.063506287	0.098164327	0.066962313	0.121470325	1.315299623	0.079242521	0.370997341	0.089809911	0.237927756	0.12830028	0.139485495
EIF3I	69.01252167	43.45899704	93.66545127	73.4416202	56.94800054	58.86561254	82.792436	101.7634262	48.83171329	59.4971702	202.7280702	107.8941722	59.50421398	94.57156875	63.45527124	60.27884513	119.7719328	71.9055075	99.36321278	89.71871921	83.23508329	96.38159008	94.68409441	61.72234458	40.46517467	92.47235206	67.55252731	47.94498296	57.38429531	74.76170488	114.340534	81.33327346	48.44696792	62.2851806	75.05323537	51.39443963	101.0230721	77.79891906	111.5699802	90.57564245	101.9619423	79.34483849	101.3722997	73.7051366	86.03746342	64.87430631	115.0392762	59.6662081	68.41401808
TTLL4	0.672598067	1.765370152	0.883056561	2.699936082	2.741071167	3.263471514	5.220526981	1.946801086	3.577523996	6.282444353	1.705207764	4.740069658	1.549048423	4.959718436	4.021993275	1.76113421	1.305419827	4.602605284	2.267627394	2.962608307	1.108239707	2.651186385	4.165918476	2.992594266	4.70061628	3.843000183	2.304630921	2.692020474	3.677176703	3.767142468	2.020093304	3.011617491	3.828927903	2.963423002	3.368587818	3.542230658	1.923029721	2.531711797	1.868415286	2.437113615	2.440599875	2.972537693	2.378199708	2.746651995	3.031592067	3.263027208	9.381085512	2.617610193	4.294075572
HMGB2	239.9105528	38.65581227	21.32845621	38.49830012	124.9234734	209.3240827	190.1191203	71.82389294	108.8282947	206.5119643	218.4995088	124.9188164	76.00026821	169.0161476	57.19240361	20.02466308	420.9486699	64.42902937	304.625419	206.0586846	21.24778915	128.5330174	174.1555437	117.8971165	199.3115694	108.2355115	86.5502102	44.1649766	150.1427612	85.0736166	64.86056533	158.0093134	170.7897599	50.46366895	50.18357104	23.57986534	134.5521814	13.40284641	386.7356658	115.4253106	143.3623313	182.5373744	98.6342196	60.57394276	46.05386239	157.9489331	112.8100657	31.72379632	305.819549
UBE2N	48.42950977	14.89137382	26.30730622	15.26876792	13.79749424	21.58459689	17.17471818	39.37923127	21.18865064	17.47286706	24.96382675	16.83027749	9.558972795	13.99577261	14.76151166	12.15312704	22.37723986	17.32485449	26.33028461	25.55014055	18.92371689	17.56503851	20.19181038	15.41377319	18.33030192	13.75457806	17.38131838	22.04481244	17.39966764	21.71859548	28.10831958	27.89531155	18.76261422	16.33710659	16.96875311	18.32081031	22.33975919	14.48543046	16.35913442	14.34953231	19.33205938	17.89764184	13.91212355	12.00355449	16.6541732	12.55613899	9.245521828	14.13413353	20.93481575
PDE1C	0.085149515	1.147319065	1.367586342	0.411202488	0.574745339	0.062980092	0.203112135	0.132496354	0.400452364	0.022012432	0.145870795	0.936534228	0.397019137	0.091129004	0.48970194	0.770877555	0.133074868	0.355165767	0.229252146	0.133782558	0.517627567	0.129348314	0.19583745	0.154359543	0.165802678	0.159337653	0.609200214	0.143829994	0.182767441	0.437407858	0.094679947	0.073249874	0.129075048	0.482765184	0.393395308	1.606033639	0.14449695	2.731207343	0.267672038	0.39365683	0.108255982	0.554064988	0.929385016	0.687213436	2.194531701	0.173576611	0.057630598	0.842714782	0.119383441
ABCA1	4.438225274	2.790358611	0.371186349	2.377458419	3.5382454	0.754931365	0.819285679	1.971599682	1.462903644	1.496403861	0.920212843	1.370475506	1.442167494	3.247219578	5.215691601	2.414479329	0.743940741	1.762082286	1.284968379	2.137259091	2.435851541	5.104029914	1.283072926	0.791959382	2.068902279	1.771811853	4.394465931	7.710492074	1.142541709	1.153181919	2.211522605	1.760402871	0.918874373	3.198057404	3.240198462	3.407048643	0.817214492	6.315233959	1.17876621	1.662700057	2.184517153	1.161491752	3.231523355	4.392501623	0.81978972	1.939514263	1.179958059	4.804723629	1.783719838
NIF3L1	4.696478322	5.153491905	17.25454274	10.40029849	8.922512006	18.42438807	12.05027332	14.15168795	15.91335745	26.38181366	13.58441986	13.18602448	8.386705945	15.80712517	11.52527149	6.524556841	9.251592156	13.59399413	12.01858708	13.73600983	8.132319234	14.34552855	13.32609404	13.1622561	22.76447353	11.31784005	7.157853155	10.87800439	16.31869251	17.63017827	12.84000251	15.35722045	15.19912117	8.892397149	12.87450378	9.057592763	17.84881494	10.0062413	15.43743456	13.73331297	18.50740511	12.96513662	5.708360705	10.42350935	9.228822527	14.07712667	27.13676202	7.163243135	12.53447372
ANKRD1	0	0.132258843	0.023014436	1.341666057	1.010914159	0.233666204	0.10343234	0.240586331	0.227373278	0.040103762	0.099043862	0.064360109	0.187980627	0.389813065	0.189124159	0.098209714	0.281627965	0.276389369	0.329629602	0.655414769	0.59588292	0.043016508	0.511836968	0.625252087	1.580780191	0.129393851	0.191122402	1.521763577	0.07508334	0.385555037	0.510949432	0.213151951	0.168400546	1.351917391	0.116600787	0.054802604	0.082226399	0.075257235	0.059751746	0.748482137	1.066558402	0.122452399	1.900669242	0.287579479	0.158757831	0.320211587	0.121680698	0.091053652	0.086022205
MUT	3.945427408	7.435405871	20.08184165	11.22028511	7.415962566	9.37794947	6.692308497	5.822429116	13.2326972	10.66954758	9.985993681	8.76954763	7.433988634	7.857139279	10.91931587	9.619115062	6.593253214	14.32052732	5.058513732	11.1006922	9.415564716	8.700680548	6.121251335	9.309809821	11.09513327	7.841260471	6.408617164	14.97375815	11.88315884	10.45802907	6.869849919	12.05061293	11.67129694	7.697762251	11.97927295	11.741909	6.191157939	11.35812328	13.6168727	14.50488796	9.948860062	8.368654105	8.576045534	8.663048608	9.102419697	10.81800982	6.640609819	8.411351299	9.68955943
SIM2	0.226171444	0.590044343	0.687469045	0.42301425	0.561343962	0.385698148	0.645826481	0.902214461	0.514539013	0.172864055	0.501326805	0.628354251	0.599603826	0.296274064	0.37499409	0.697331907	0.294986155	0.526028721	0.371448696	0.580650861	0.93151137	0.498777681	0.50345497	0.37359649	0.533329132	0.381495415	0.707050591	0.656462539	0.312460409	0.442961366	1.107680975	0.694593461	0.302306451	0.669432492	0.478724934	0.729139302	0.311254253	0.27071844	0.770457742	0.742663071	0.932265568	0.726282055	0.093824913	0.390057124	0.767483261	0.686179644	0.33406291	0.376780297	0.410723257
EML2	1.265449761	11.9030707	13.76501823	2.513913634	5.276671762	1.030309552	2.076509157	4.58921374	3.835483629	2.224429963	2.757891887	3.955103388	9.944188108	3.17017572	4.5529263	8.78714437	2.209307006	3.571051365	4.235181821	4.734870132	7.574261544	4.630512943	5.80500177	3.522813231	2.858437344	2.889510703	7.568543917	3.252313703	2.325823976	7.033351944	5.919845544	4.140996743	1.721053871	5.520548196	3.973782533	13.34139759	2.237698953	6.710462328	4.124572717	8.77183074	4.301384124	4.309980987	3.793717525	8.339647131	6.415170952	8.208171568	4.419163159	12.51709513	3.821564153
PON1	0.01629627	0.069316803	0.048247424	0.021068663	0.051943106	0.009605048	0.061952966	0.03879729	0.047666495	0.004670748	0.029662198	0.095571466	0	0.250164321	0.027533303	0.056150912	0.019680146	0.039618612	0.016453213	0	0.009253392	0.060119823	0.035180792	0.015066407	1.054643648	0.012056047	0.069681509	9.162958146	0.014309508	0.051812623	0.031504515	0.019860062	0.034611237	0.311066048	0.091665634	0.136163657	0.031341688	0.511554486	0.005964927	0.01508766	0.047171545	0.057046445	0.016533443	0.044657862	0.017067674	0.090571012	0.032704001	0.046275084	0.14334464
GPR35	0.099756614	2.58019962	0.264019309	1.54471509	3.289508223	0.470373664	1.172200282	0.831233283	1.251149498	1.437382451	0.836346911	1.385938155	0.889401887	1.095158342	2.01639218	1.954715242	0.837819676	1.242929834	1.254388549	1.382839859	0.885707278	2.771300539	1.164885862	1.713206506	1.113092435	5.025132718	2.177995604	2.053688273	1.685535741	0.700652465	2.454492093	2.461835925	0.851334417	1.682979995	0.728329608	1.908565502	0.404060809	0.274035068	0.992515037	2.795934109	3.039831124	1.263491876	0.515243034	2.631810901	0.987798777	2.721722088	1.696202116	0.7950876	1.27118135
PRG4	0.082347211	0.224862758	0.112870659	0.09167625	0.361632765	0.070106946	0.515963564	0.148851143	0.396981392	0.131121704	0.172092497	0.189386382	0.442522197	0.349581989	0.364828276	0.203170417	0.088396787	0.239125502	0.221707369	0.77145073	0.124689643	0.146270908	0.158020623	0.256594891	0.564063764	0.18614689	0.179315225	0.835411871	0.096410451	0.148362427	0.253535148	0.409785048	0.120483336	0.352536039	0.191569787	0.191125831	0.170105085	0.23353154	0.1975947	0.189188015	0.296630834	0.249828142	0.321805572	0.162978175	0.239570052	8.127334002	0.040396314	0.591080713	3.899490523
TULP2	0.051507854	0.370019698	0.101664215	0.273027293	0.210146966	0.072861148	0.143598126	0.367881451	0.150660173	0.094482554	0.012500498	0.398027047	0.166077527	0.112454818	0.11835387	0.149869458	0.136847303	0.250446228	0.343225772	0.184802312	0.058494658	0.20902374	0.111196431	0.133337703	0.166671362	0.236255457	0.418462351	0.212561414	0.33167395	0.203068475	0.079661417	0.59005662	0.175033971	0.174789494	0.096576293	0.161390406	0.066041414	0.284086901	0.42985818	0.044508598	0.3459022	0.014424601	0.647992872	0.220195156	0.204994959	0.370465883	0.173658246	0.694746016	0.28645808
KATNB1	12.85212389	15.19359107	12.63887039	15.95307563	8.337218137	29.00268331	28.47747519	26.49722263	24.29219997	17.01344522	11.68593677	23.86948519	17.65126893	11.99207799	12.76530056	13.40074766	10.16107686	12.46394121	11.27081275	7.988805501	9.709374181	14.26244903	10.4059127	32.92811014	23.21849413	18.43974833	11.31545147	10.78076677	26.1601367	22.68278331	16.45398972	13.12373297	22.56295019	11.01911142	9.477533104	7.06335255	19.55573866	7.481945552	13.98585221	8.19943194	12.53550258	18.59067466	14.77126829	12.38815889	11.54433548	12.22557219	35.32828824	7.618001692	18.65734622
S100A12	0.044547333	0	0	0.057593101	0.397575342	0.02625627	3.048372992	0.070703942	0	0.051071651	0.162168618	0.092207038	0.179543272	0.303931942	0.361270956	0.272877535	0.053797466	0	1.529195904	0.266381711	0.252949871	0.602590962	0	0.219655417	0	0.197737785	0.539695398	0.137877674	0.026077559	0.934787748	0.057413634	0.217157123	0.151380732	0.283442422	0.501152658	0.23263482	0.399818289	0.287517507	0.065222673	0.274956591	0.051579079	0.155941633	0.903913335	0.170906843	0	0.087382616	0	0.126497141	0.07584108
DLX6	0.10035743	0.056916552	0.026410883	0.121097468	0.07677158	1.908600128	1.619363246	0	17.80186744	1.725833828	0.016237237	0.03231301	0.143815081	0.474729532	0.18990555	0.046105939	0.040398793	0.077261463	2.195351853	6.049127811	0.00759803	0.065819788	0.115548858	0.016494854	3.904356772	0.009899311	0.185952048	0.055220362	3.31731649	4.973362877	0.198325903	0.232378269	0.500184059	0.094599513	0.171442288	0.094335477	1.166648668	0.20805782	0.019591386	0.066072491	0.007746582	0.15926031	2.520561504	0.847051777	0.16116556	0.069993923	1.605839472	0.056995233	10.60831048
ZNF248	1.570236956	6.041678836	7.098335239	11.63614514	10.04230914	8.560876666	9.889015976	2.534933735	13.77571528	9.745093119	5.76617823	9.665357015	4.950655104	5.220532512	10.18832998	6.881846758	4.893657779	12.14511304	3.487151125	7.197444525	4.490438012	5.243959559	10.36779722	13.14364497	12.97813248	9.387024178	9.784779089	9.591013645	13.58045128	15.00146688	9.73117384	7.31306925	9.918895861	11.25776389	8.122178017	7.796691039	8.499690319	2.453783469	7.365195862	8.435444908	9.471699333	9.023083677	5.402373402	5.141086056	6.923092655	11.83820057	5.646771828	4.047587451	11.26631436
CREM	4.296038799	4.554467119	7.500353715	3.420953376	3.056146794	2.565503365	3.971425398	4.504978801	3.30826723	1.96823456	5.984445985	2.547820085	2.502285251	2.803970821	6.184311321	5.286074526	4.547533084	2.967913042	3.797790692	5.685040979	2.607225646	4.025696737	2.115366259	3.835808365	3.465275022	3.540682573	3.517504014	2.243252098	3.142979575	3.805437632	5.729918977	4.788954713	2.621179018	10.62865703	3.583371944	4.283958574	4.033822067	10.54837795	2.884114787	2.141785924	3.544267423	2.778108808	4.299681573	4.558195568	3.006665942	4.196277081	1.316377653	8.263987855	4.480732
ZDHHC6	4.30972864	7.705089176	15.45122467	12.48888256	12.03354908	14.3664247	11.28165503	10.51932426	12.14371376	17.94613924	9.15938276	10.07174096	6.716361886	12.4084351	13.42706048	10.50323687	8.595078106	10.66467927	10.0327021	12.4069343	6.789125942	11.23175591	8.524189475	13.03493442	13.29985089	10.96338541	9.38514	11.630308	6.829773854	14.34447686	12.01354255	12.3314451	13.29062644	9.005607391	10.60490845	10.93481723	11.00023002	7.618656033	14.24248787	11.65108748	9.19588375	14.09084933	6.429586035	9.023042292	10.00114711	15.06793688	8.386995212	10.47656544	12.63402855
POU6F1	3.479915427	3.658828162	3.222456749	6.243126549	4.734850933	6.446858274	5.211169506	1.602822326	7.507001989	1.511469782	4.96681456	4.027206061	5.014965747	6.633732342	6.195467883	5.648975121	3.522148035	5.504243215	2.871106133	6.687300272	3.965007081	4.302905801	3.519084185	8.04794867	5.058911927	3.742600556	5.631830648	6.393576215	3.612051555	4.220929437	4.030568713	3.995721717	5.88342056	3.476243023	4.840887377	5.591936783	4.99742979	4.137619641	2.485784368	3.964599137	5.409267052	6.533594411	5.231037495	4.877359418	4.720372749	3.064724056	8.91259153	4.27967287	6.307283979
CSPG4	0.267219514	3.523021658	5.494037186	3.69766464	2.633301191	4.032646274	1.446216897	1.594872839	4.787395108	1.953019345	2.185370469	1.148468873	1.866051634	7.112190752	10.711357	3.130940545	1.499242565	2.634126354	11.45215062	4.550699346	0.660672109	0.990954527	2.381633515	3.117325041	0.675531698	7.676964758	5.474999762	2.270125137	4.538029978	4.456870617	1.165933091	2.81048861	3.185322678	1.910806898	2.04761935	9.098187851	2.06106569	13.84160799	0.393279344	2.968814774	0.290062325	1.321286495	59.25228598	1.88409848	16.63177948	2.781008851	2.48023358	2.719032393	1.331637628
CALML5	0	0	0	0	0	0	0	0	0	0	0	0	0	0	0	0	0	0	0	0	0	0	0	0	0	0	0	0	0.015725466	0.01708188	0	0	0	0	0	0	0	0	0	0	0	0	0	0	0	0	0	0	0
BIN3	2.679708279	2.309321014	1.329011062	2.496885745	3.062709732	1.627691995	3.747470449	3.711566659	2.377610808	2.686195627	1.507157789	3.286548249	2.096488655	2.672575675	2.398263621	2.473356163	2.087833816	2.237029947	2.61824076	2.258047177	1.834185795	2.668694266	2.170610466	2.543371108	2.177805291	2.450305914	1.322849603	1.849351359	2.149270023	2.64420902	3.547487939	2.94137225	1.924821524	2.994487725	2.414102679	2.891450833	1.6449937	2.904363829	1.668617672	1.985336211	2.82877487	2.232855435	1.227803732	3.171750658	2.9876237	2.213233515	2.88882593	3.300822182	2.953655188
B3GNT4	2.337072768	3.846112058	3.262966085	3.046932905	5.131349808	0.287094672	3.304510468	6.403455568	4.993822574	0.217168854	2.961311914	2.403438372	5.228550201	1.32931666	2.583626545	2.452537752	1.027933065	2.969469898	1.773410772	3.101001184	4.710304133	3.303539381	3.6007728	2.137952075	3.170444441	2.24948865	9.16562941	2.35023128	2.307046589	8.697627116	2.695013129	4.122339039	2.173556177	3.175777269	3.016639805	2.415235533	2.182718009	0.848742318	1.563202513	6.009894475	6.067085419	2.314825528	2.615682348	1.520888701	4.153362133	4.45564394	1.864203379	2.427517895	3.604677486
PLP1	0.045558773	6.994238057	0.168604029	2.321670939	0.745437413	0.02013931	0.115466141	0.012051544	0.192485433	0.826994381	0.096746201	0.314335279	1.203729624	0.854789835	2.632499073	0.133722563	8.578367893	5.150341375	0.226154527	0.295132353	0.112100324	0.205424231	0.30872042	0.011700138	0.288064153	0.154479255	0.324675938	0.170384865	0.602289493	0.403166656	0.499096212	0.120297472	0.377368403	14.58783874	3.6090742	114.6005359	1.080653973	232.3917684	0.628125032	1.042781242	0.087916956	6.56269509	0.10785093	28.81076591	7.145374262	0.270582279	0.877719864	62.76025154	0.969537993
RTN2	8.601652506	25.12587842	15.90859719	21.18177484	18.26292661	8.892150303	11.29755776	11.33350571	16.57168847	11.92032513	26.65208011	22.18035835	25.70662647	13.75991324	16.31729327	14.90772614	6.773130817	19.32225904	15.36874386	13.35538191	21.20404242	18.59199012	24.40543032	13.39251901	20.80582283	21.8163361	20.06087188	16.75230774	14.92657555	25.25916277	23.21908081	15.36800772	16.32237727	13.22527053	14.55122589	24.70758526	18.16950629	15.01968597	32.76281105	37.5950576	21.27205332	16.06075529	11.94427396	18.44727718	21.7719428	25.46518698	16.36113106	17.48426449	18.31228708
XYLT2	1.577164458	7.936233514	1.223537744	4.735043295	8.446586952	5.405998911	6.471458337	3.794987597	4.600862129	6.79266019	2.348777711	6.438843966	7.761615416	7.290656325	4.078261851	6.75173673	3.951911481	3.098722842	8.39178801	6.057048878	4.712411717	7.00079512	9.228220022	3.833783845	8.163838253	5.986831842	7.744580225	4.461614366	6.438106994	7.760349298	7.195926093	7.174360194	4.130699357	7.286302775	5.223779709	4.516729168	3.509077692	6.049704247	3.179724505	9.344202786	6.254698579	2.444590281	6.497449748	9.462217397	6.951783514	9.645111751	9.867715174	6.265758008	6.61701412
LYZ	3.531967115	10.54726158	3.137067202	26.73828262	89.06228578	0.470320637	8.387954021	17.42992468	0.841783824	1.552213379	42.44613414	25.65965746	33.813033	28.54210393	194.0428834	12.08972006	15.68708477	14.22375559	52.18220392	69.97847549	35.59446342	21.62827655	44.65742821	1.45935747	9.400009397	38.14926833	26.87667964	21.04695402	2.848662842	21.36949971	14.88699082	111.9055033	1.733669808	39.97962865	47.10879177	7.077268187	14.87713879	41.81574966	12.6599279	26.7818631	18.37238613	18.18873502	1.628000525	40.68726123	3.15113388	23.40189679	7.046088186	21.97185062	57.40668169
DDX21	31.20251384	8.477012408	18.56299456	15.73970109	10.64298103	35.39174621	8.504587304	19.06378289	25.90474626	41.86706395	11.8586394	16.80911034	6.113770314	11.31537409	13.73404163	9.798803964	25.4634121	16.93894557	14.66551553	12.1713306	7.893003429	22.25185529	11.5741161	26.27797484	28.35084681	10.72571235	14.11897295	10.35978603	13.0641816	16.95325552	21.44024105	16.0188093	29.90947024	11.87129388	12.75576606	10.03886907	14.92588573	13.14838075	16.20956227	9.166997984	13.6623528	16.1072796	33.18007762	8.084574589	12.51720113	14.69733825	10.11046152	12.78530794	18.3098396
VAC14	3.393294587	7.772192653	5.715209359	5.67934362	6.324215015	6.261339823	8.214981322	7.928110986	5.439786163	6.672915967	8.035602627	8.433787207	9.776821064	7.346794498	7.313154063	6.577771333	5.017153196	5.57203516	7.783745406	6.389092596	4.89217765	7.553595137	7.032587582	6.350028173	4.797388535	6.945296778	6.988459287	6.466633962	5.789451206	7.723181133	6.712761044	10.18550479	5.306008053	5.909670236	7.111699629	5.262258094	3.835955988	4.814721256	6.394966455	8.711552411	8.174224548	11.41000583	2.402615333	9.010070001	7.19836794	8.411833263	8.395580248	5.599676573	11.39898643
USP9X	7.554662298	9.387367864	7.794809869	12.57687789	8.144286173	7.701440379	9.77030496	6.766456423	13.40697853	7.444645953	5.539255029	10.83869669	6.214882272	6.23680448	7.718127978	9.155845534	6.951802359	10.86780928	5.808585126	7.669168	7.564001911	9.306421067	10.73245465	7.696061445	15.70283328	7.092892956	16.78876205	11.44561462	12.91800301	12.81420807	7.482992569	8.877456128	10.47445806	9.615049618	9.760352618	12.03149566	7.95183652	14.30846182	8.356803304	7.915019938	10.83491667	9.28116974	6.972096807	9.948658472	7.420675656	23.0351808	8.364916155	9.008468251	11.10214841
STX17	1.961905897	2.53549363	2.166777562	2.995910474	1.855854856	1.420331237	1.030249078	1.394672557	1.89861484	1.986924248	0.939277897	1.971661405	1.203419717	0.913398842	2.355679716	2.318566723	1.434508284	2.370045566	0.992857673	1.374035081	1.686225743	2.655063857	1.895250119	2.235422524	2.311331425	1.703534655	2.157951085	2.754867681	2.117420745	1.62830679	1.970135534	1.545515032	1.430995031	2.316268087	2.160266345	3.503284071	0.942525223	3.153494666	1.012134797	1.715740732	1.803744339	2.552850067	1.550878816	2.225250366	1.804938964	2.549692003	1.328693194	2.678390149	3.389840277
SAP30	9.999391345	7.881950706	6.538549385	11.26656306	13.66273686	29.0870534	11.8739431	15.56547294	14.30023752	26.08434254	25.77375327	13.71384098	7.844227434	15.35008272	11.54256142	3.319596554	30.2526787	8.170618442	27.65725246	29.14425795	5.578617773	11.41511466	12.95719225	17.37969408	16.30697282	19.08888669	7.736547959	7.953661651	14.99202801	18.80854753	5.429850961	18.64137612	19.18796647	8.391661249	6.817701006	8.307530409	14.91655399	7.990333301	28.09046647	15.03041875	16.61776336	11.71277604	29.61891172	7.224180473	9.191097769	12.28762872	9.949389636	9.741956897	32.23211431
ISG20L2	11.77895147	5.475720101	6.89848307	7.126637262	6.317987475	8.121160961	6.868655459	10.47164086	6.571707802	12.49604491	10.37137448	9.55506966	5.42608294	5.998872587	6.528978151	7.226016995	6.884685156	7.097785067	7.115067127	10.34761832	9.566889076	7.582181309	6.519692046	7.765447245	9.169797477	7.124422489	5.625371576	5.80467978	8.199375193	8.491125985	6.663582196	6.263550962	5.741061027	6.017648173	7.405626309	4.90996522	5.220660357	6.702830742	7.358039711	6.155077301	7.088231922	6.742226291	4.570746056	6.869142928	11.06429015	7.492419981	6.512459262	6.260538708	8.598253049
NR2F1	0.164785897	2.424674615	0.281881641	3.362540486	7.500460878	10.33410768	13.82390268	1.447200811	7.958319109	11.03293536	6.998612331	3.077343128	1.357821818	6.678226165	3.972031262	0.979965519	6.766110186	3.735768247	6.333261073	13.22376896	2.732219876	6.92358251	1.154191254	1.11384538	6.193335937	10.01281509	1.166522542	6.899517845	22.04845484	0.342296316	8.516433187	12.27695029	4.013156888	8.450031162	16.06303687	7.770711797	21.3500682	24.01393058	2.420706674	2.003681527	3.014595208	2.434293062	29.89252802	7.950727922	2.352925771	1.131335512	4.872296751	17.99573139	2.275533288
MORF4L2	121.4689019	69.15820549	131.2703086	83.82708428	93.40588239	100.9578153	111.4567558	107.6609573	99.45938292	88.4917602	80.51377911	102.4528833	106.5254373	68.70021143	71.15450676	97.16516698	92.47284546	87.31191066	63.74327572	99.05999461	151.2265388	92.43277405	76.56137457	102.5773794	101.056429	81.54025213	88.90023821	66.78602579	91.33322227	107.3569454	99.5647384	79.96353854	91.42272844	96.00924618	64.03873844	91.37069906	114.9495699	71.08216916	164.0209585	126.1247275	149.9959359	72.74879755	92.90865929	89.93391748	82.88067794	84.22650203	46.79154121	107.7100464	87.26524424
PTGS2	0.363497444	0.927276143	0.315508302	0.707753515	0.731466192	0.005162554	0.788069012	2.585759518	0.239119531	0.271128527	0.154115074	0.120866061	0.100022652	0.463137134	0.870163162	0.067067073	0.893820028	0.058559452	0.159179916	0.879924161	1.248359701	6.551543109	0.239515158	0.188952017	0.312746729	0.602633013	1.972506454	1.705655077	0.125621673	0.512411014	0.118532077	0.504367922	1.599855009	5.554517523	3.91412897	0.205834794	1.619988735	0.326344946	0.121829863	0.07028118	0.065920197	0.413930476	2.191991266	2.03064187	0.811862848	0.117405706	0.028124572	7.104090478	1.222784482
ZZEF1	1.659670117	4.656859843	2.963129615	5.75414127	4.684167676	2.826707841	3.701726815	3.954714011	6.709333922	2.998235258	1.869327469	8.085880099	4.892861364	4.115883185	6.184711667	6.455273142	4.231486781	8.490250145	3.999852926	2.753109844	2.941075135	5.636708548	7.815320518	4.235992747	8.15099995	4.853264167	6.312588291	9.864306151	6.0011758	10.56188092	4.504681407	8.253420388	5.2596176	5.771128273	8.546237615	6.136047391	2.706541678	4.530492202	3.622594109	4.298479964	3.646418054	6.687898409	4.011493524	6.28372732	4.770246202	11.58639482	10.98953307	4.41568871	7.726991878
CCDC90B	16.39307905	3.271254456	18.51395071	8.809918559	4.138879897	8.741708986	13.29051183	6.28831877	9.299826982	6.354711358	8.612444658	4.105848274	4.677812373	5.190301499	7.268570467	4.575419266	11.86294382	8.779245354	3.288174959	9.31261692	9.394236667	5.31763083	4.292431955	7.212145081	8.861248198	4.113675271	4.376266434	8.931661517	8.309555854	8.08923221	5.430396968	9.046053796	8.703838324	4.885900495	9.526780562	7.526730998	12.08309248	6.455027185	6.467671525	5.826481458	5.546390128	4.801604735	5.112127489	5.302879089	8.895793588	4.739597934	3.486751969	9.747432792	3.347156658
SYNJ1	1.283879529	6.235385754	6.797972365	7.787322291	7.141871997	3.215641441	2.601686807	2.822865856	6.083260759	2.432428169	2.251886421	7.508753111	4.04512995	2.766360665	6.398338433	8.810326289	3.739783814	9.0302158	3.588488532	4.226774665	5.53337716	6.352199357	6.707978693	3.078938836	5.127236417	4.516401245	7.069038032	10.52871735	3.849913686	10.33315521	6.12494626	4.998858749	3.33774817	5.448002973	6.830373313	9.135670272	2.181412546	6.20265013	3.539716096	4.456375139	4.797314549	6.099872427	4.061449506	4.96794638	4.300495575	8.970574479	3.612894902	6.668256813	7.38979696
UBE2Z	28.67092059	23.69599284	28.04539816	18.47399064	33.6242452	20.64107898	24.9772651	27.24089067	32.80734168	30.95013931	31.92896093	43.89989948	42.39821947	19.61049402	27.12091145	44.12137552	34.34825569	29.13969937	26.74806788	27.42445324	29.09355284	28.82294564	39.95613336	18.85315848	33.27573063	31.52549118	33.12406785	26.04769619	27.23236892	28.99469351	33.37443679	37.17480437	21.41663704	34.99516773	27.15197809	25.13153191	19.37037254	31.7599554	36.79507681	48.25898726	37.48317044	32.15946373	14.86964932	40.45183467	29.27193067	43.64864704	27.95435927	22.79098966	38.40022093
CDK5RAP2	7.998597381	6.134537106	4.938621639	10.56741408	9.290247142	11.43245382	8.650699221	6.97067223	10.72030832	10.25529383	7.369737819	10.07387502	7.830247844	9.438395391	8.389974371	3.630171327	12.68947718	10.73162085	8.119543006	9.951946729	2.594563037	13.10022861	8.943487796	9.270145034	22.70817488	10.8457344	9.038134204	10.17578727	10.62026688	7.913119922	6.791873446	9.309782223	12.44880498	7.637329823	8.525898261	7.753912409	7.951386216	5.626666792	6.408489976	11.85200387	8.063099554	12.76737465	6.021611179	7.275850199	9.305092839	12.55841921	11.85102679	5.481586696	12.96401441
MMP8	0.013423804	0	0.006623846	0.039048725	0.051344809	0.015824023	0.017010937	0.005326446	0	0.003847457	0.114024318	0.018523655	0	0.02289656	0.571539479	0.005139273	0	0.134620311	0.04743579	0.05618965	0	0.024761393	0.00482994	0	0.01497839	0.009930984	0.019133026	0.00692463	0.007858159	0.012803957	0	0.02862899	0	0.009490219	0.016779593	0.010515256	0.051634474	0	0	0.01242823	0.007771368	0	0	0.003678623	0.028118472	0	0.021551537	0	0.011426899
ZNF132	0.352504983	1.076487514	2.174252304	2.493405652	2.031091421	1.514301805	1.14252627	0.468029358	3.82687462	3.644961495	1.59583321	3.718349027	2.285924127	1.725144131	2.771707424	2.372106612	1.187052772	2.583333708	1.348312757	2.797007966	1.200961996	2.57172961	4.956233578	2.86626444	3.275211469	2.933826915	2.840647388	3.384996813	3.198469266	4.211471284	1.459055183	2.193404961	2.873765738	2.132664602	2.525131508	2.587809507	1.39936401	1.984779946	2.590474428	2.690390473	3.477102708	4.242968427	1.24255333	2.74565559	2.399743084	2.078819772	2.16579654	1.438904978	5.181924234
NPPB	0.997500799	0.691436779	0.03281381	0.042987358	0.169571039	0.019597619	1.769676668	0.474959337	0.551118097	0.076239524	0.040347427	0.619408084	0.223351141	0.09074164	0.044941968	0.407350325	1.164474823	0.08083567	0.839256101	0.357888051	0.415362641	1.778645815	2.440553377	0.122962723	0.53795944	0.614962611	1.090003555	0.085759648	0.272499216	1.120586099	1.028481701	1.863984122	0.649693817	0.117533761	0.020781066	0.086819047	0.68211074	0.253621023	0.535502581	0.143658876	0.615976093	4.003969948	0.31485012	0.236905451	0.069647916	1.108777114	0.373673844	0.047208587	0.094346012
ICA1	69.33506843	6.395003038	81.06664171	31.99859014	24.72266704	67.23346465	99.33004871	52.25994234	36.68957693	5.503594255	170.1936489	37.7568245	9.837204404	42.36725515	33.66398748	35.17507747	102.283776	43.74672424	35.4920324	54.12222804	21.66208701	62.40115527	8.76270015	79.53771613	52.53277722	66.9451492	14.85448508	63.62535497	68.51304589	39.42690001	78.57363982	114.7211532	71.44506639	15.51651353	34.09279404	29.26757218	30.71472596	5.43128646	32.63176612	9.656300092	64.97856678	51.83584048	19.62194836	19.10382786	59.56719528	33.5941583	53.21874309	11.22347241	33.91478921
MYCNOS	1.33881997	0.940081019	0.415251762	0.543995835	1.048557595	70.08358712	6.204642227	0.75131363	55.71034002	44.8300726	0.673047928	1.372393299	1.42607806	115.3796691	0.575193867	1.354633969	1.085580685	1.435628769	1.119991266	0.560406182	0.380106188	1.622861483	0.220211637	105.9422292	0.448159874	0.700399853	0.824627097	0.799153399	189.3439772	2.59048516	0.22185028	1.264492517	83.56599076	0.669314099	0.657449888	0.539350284	26.76032023	0.145887269	0.686067919	0.802741067	0.841510646	1.65371804	56.07212037	1.006317625	0.490768136	0.819119983	22.19294336	0.407328133	2.393284246
WIF1	0.048723645	0	0	0.006299245	0.049696918	0	0.197579731	0	1.482170352	5.099983105	0	0.060510869	0.261833939	0	0	1.357992106	0.447191432	0.005922715	0.009838577	0.116541999	0.453728831	0.275616889	0.014024775	0	1.641860484	0.01441838	0	0.045241112	0.02852233	0	0.163270022	0	0	1.281395951	0.006090397	0	0	0.034306066	0.00713373	0.14435221	0.011282924	0.034112232	0	0.667604856	0.040824032	0.038229895	0	0.062260312	0.005530079
FGFR4	0.487409999	2.168069993	0.108464286	2.616353546	7.219586195	0.83649245	1.386699574	0.379215595	2.101234669	1.879085616	1.142310953	4.381676912	2.638531345	1.222588107	2.470505309	2.608794558	1.009886157	1.771638669	1.505259433	0.920095338	2.507142319	3.155562371	3.840993541	4.008506676	4.484146487	1.555477183	3.466730854	14.2180653	3.088222335	2.731689402	0.960753977	1.185089242	0.795681452	7.695708613	0.436036598	5.657164315	0.499338186	0.953285705	0.531722136	3.235514252	3.109441958	2.780133501	1.787323741	2.110906556	2.402268972	3.524402022	3.318050847	0.6207895	2.584334407
TRIM25	4.593641319	6.069709014	2.746672434	4.332217659	6.629118528	7.024808582	1.175637931	1.868043557	6.162978963	17.06327136	4.061967879	4.963097529	7.064315807	6.168988603	10.13221592	4.010339816	3.762433008	6.42969781	5.37532831	8.329651406	3.636391558	12.37909173	11.52359346	4.352577869	5.631618357	10.24896356	12.64076521	5.942791131	6.030652569	5.324752063	5.581318395	7.072648842	7.978566201	3.935254608	11.89722577	5.683576456	2.170390728	8.38447257	7.131110098	6.617131891	5.198499555	10.198405	3.469909857	8.81654717	2.193449627	16.24920776	5.021309353	12.05380553	7.614326118
XPO4	2.243819464	1.302469339	1.962797109	4.091413872	3.510855319	4.532287226	3.333565221	1.925409762	3.876184934	6.951396405	1.461391508	3.755859028	2.049027621	2.878843353	4.106647238	3.325103718	2.539885943	3.685232756	1.854944616	3.419417713	1.844375552	3.944341315	4.472369893	3.478463189	5.874188481	2.455024452	3.293665773	6.117234091	4.31747016	4.520784626	2.503846864	5.035149822	3.982372908	3.104261409	3.785447321	3.013768583	2.302115628	2.578944913	2.356929995	2.352088665	2.872817166	3.91887561	2.083982237	3.365334788	3.086576737	4.365480151	2.339259274	2.171702916	4.579587781
ECHDC3	0.485800389	0.748684925	4.71089173	4.539838762	2.342874189	2.832192293	1.592574015	2.162278648	1.009089892	4.261876648	3.447276817	6.361146212	3.064643426	8.257323148	1.691525178	3.137529658	2.907869963	5.340407613	3.390702195	0.83359798	1.858978959	3.837653255	2.051917673	0.481683722	6.616667644	3.804921435	6.570408255	3.824354381	0.191649171	4.351634348	4.369164426	3.616585411	0.645983498	2.575845171	0.976871787	2.91748552	1.340534912	3.401905709	7.592038545	4.993111029	4.57323486	7.970565816	1.221462019	3.287668849	1.813969609	4.674883309	1.814205449	2.451584063	3.410152804
WAS	0.872237154	5.96363232	0.765150244	3.257723141	10.774776	0.485536979	2.407136848	5.399096773	0.93547249	0.938873253	2.822455909	2.032763078	10.32503264	16.47763002	8.914157263	4.890278295	2.539755528	1.213417758	10.71442064	11.83397115	4.941754462	14.59944619	7.218194221	1.427644896	1.600454461	7.004922619	6.609705285	3.1695844	1.446696653	2.212401196	2.935305205	11.03141767	0.856277066	8.215081735	8.861601646	2.064929583	4.231088374	8.831072075	2.837912192	7.076511947	4.398757456	9.438208504	0.878376486	13.57133845	2.293964241	6.368544881	3.041875934	12.5629565	4.526405463
DDR1	5.68919547	4.7320028	1.635186758	2.927070533	3.06719657	1.890566539	2.343319002	8.477629031	10.93112612	4.124004989	1.049811578	11.73573279	5.852221033	2.481846531	1.470245792	0.201442372	17.65750534	6.391348192	4.18858901	1.561075088	10.84478897	3.591398175	4.068507011	8.620614279	12.67775449	4.800267896	7.76090989	11.1870406	8.227518371	0.239676267	5.548994389	7.918325485	5.028820776	13.03378033	4.381005017	10.46788342	4.182400851	12.45891623	1.151857288	4.78401561	7.59186145	6.646765075	5.569243713	7.277423974	11.9196506	7.699511373	10.05981674	12.46651373	6.803143868
CDH6	0.039145802	3.481694359	1.024674106	8.048150798	4.995722537	0.291154222	0.810238102	0.318050653	0.583411104	1.926592307	0.219412563	3.527872007	0.808899563	0.4794705	2.651844774	2.53349674	0.803663471	12.37425697	1.420938748	0.829318849	8.245483302	0.398862653	1.330680272	0.417064047	13.52703404	0.729521815	1.810672251	3.646323731	1.683747852	1.887062707	6.083071711	4.747932877	1.255821728	11.70515872	1.032227563	11.11790726	1.43164597	5.446846655	0.253819941	0.958414407	1.12233143	1.985022729	4.851597892	1.922760663	7.662874239	3.26893856	0.514750781	5.68233659	0.332167471
SPI1	0.669178883	9.677684443	2.058245835	5.623469405	11.5748421	0.84799248	4.084524047	9.257944841	1.446259989	1.860424955	10.21790313	4.209198542	11.98690705	14.47291883	28.89082146	6.532937448	3.730876336	2.691116738	18.7823325	18.50035789	15.00901104	31.96305668	8.017751777	4.715690746	3.496929127	18.37502337	7.979997867	5.304480883	2.134931542	4.389944097	4.226020871	19.45015159	1.771827689	10.9914347	9.912116513	4.170201212	4.761876399	15.54845763	4.147645017	7.840741364	6.805397057	7.987980128	0.852419255	16.63867744	3.480914639	6.548614018	6.723626517	31.32176815	7.886250466
PPARA	0.452118866	0.742511489	2.199927781	1.091184268	0.896928047	0.75519697	0.747691086	0.878282138	0.84588828	0.771499117	0.71596768	0.77804818	0.471384281	0.912297052	0.935526613	0.939646018	0.497513622	0.531546967	0.401837269	0.751567614	0.707723849	1.206416869	0.325348471	1.60958784	0.994347406	1.000855255	0.521248686	2.308829573	1.039247628	1.721638741	0.177735134	1.360460051	0.968400371	1.020608094	0.834622571	2.608096965	0.430850406	2.946745495	0.314365488	0.638925153	0.761984421	0.312869476	0.723764321	1.371960858	1.073191189	1.018121947	1.19809608	1.037235407	1.823762159
BPI	0.020507926	0.426463851	0.004047775	0.090146613	0.073211528	0.007252443	0.072766655	0.016274725	0.059985565	0.018809182	0.039816729	0.076407609	0.121227345	0.092346474	0.166315637	0.037686784	0.059439219	0.047364875	0.186348866	0.039242297	0.246871161	0.065569718	0.147576731	0.078368883	0.02059462	0.661492523	0.163688381	0.141757986	0.040817451	0.057378843	0.05286218	0.059982611	0.020907008	0.139185377	0.235838874	0.152076847	0.089401245	0.539075581	0.081070415	0.030379136	0.094980316	0.068918108	0.016645116	0.101158867	0.017182955	0.029500305	0.372051321	0.157233293	0.016293385
SCPEP1	8.44445395	23.70810984	18.88964913	10.70837056	21.33430766	3.071022688	2.02635885	9.424690566	9.208479078	18.60372023	13.45913947	27.09435085	18.36091299	8.682924605	27.72105274	84.02892925	32.90095495	31.16219274	11.77887769	11.24513835	21.05018232	28.49071055	30.09474322	23.21845555	5.055346459	19.4860759	38.28876873	29.60567296	7.152005668	22.06141432	24.46837067	18.21387755	11.88541082	26.78442205	32.32143435	37.88099097	3.036979459	26.70643707	13.09149223	19.57315568	19.63801486	43.33864456	10.34158496	39.68755865	25.03970013	73.72906528	9.826661982	30.93457541	19.32845915
SGCB	31.11968184	25.20760536	39.75332743	38.49543903	20.07155743	19.79461373	8.867200804	23.0426344	16.73645078	19.98261273	18.91817217	27.85225157	22.18755774	15.6361974	20.55389884	22.18621751	30.84955893	25.30119088	15.68916925	19.5203767	24.24350439	15.06625788	14.46978764	16.61245069	18.35406218	17.59767582	20.4030406	20.82118864	13.43380757	24.36077345	18.51480338	22.29125517	19.84987762	23.87237261	20.23407688	27.35971958	12.2033945	39.17826796	34.28754917	21.53820174	15.10938759	19.9231662	14.97859307	19.44273283	20.97454425	17.96878567	15.50087556	27.66184099	25.13210723
GC	0	0	0	0	0	0	0	0.038455105	0	0	0	0	0	0	0	0	0	0	0	0.011590569	0	0	0	0	12.86311203	0	0	100.7517893	0	0	0	0	0	0	0	0.005061102	0	2.502042314	0	0	0	0	0	0	0	0	0	0	0
PLIN1	0.048618422	0.551467474	0.16793204	0.416423752	0.472650802	0.139696907	0.092415486	0.284547523	0.847326251	0.146314831	0.066370827	0.176108886	4.466058121	62.80469818	0.193036228	0.302468613	0.022017714	0.129279591	2.086182455	2.151370819	0.07591827	0.452141599	0.275516467	0.3483566	0.210214224	0.445105306	0.259860462	0.987512075	0.167206807	0.204816105	0.399460993	0.170345665	0.258148601	0.249195099	0.144334547	0.818810847	0.089608998	0.303095646	0.587261719	0.142540046	1.67471035	0.212741021	0.119204513	0.30976584	0.159124485	1.060972706	0.512239231	0.435743839	0.120709225
FBXO28	3.336863527	2.789615226	4.999914717	6.42668108	6.693132204	4.822369643	4.62043666	3.557025972	5.967113355	6.672869424	3.460759871	5.155121976	2.990348058	3.985410675	5.751315266	5.232824033	2.895521299	6.244415074	3.766032615	6.821663637	3.837187601	5.187970652	5.470089265	4.826395375	9.623493924	4.558765454	3.967003845	7.89361091	4.105644975	4.187872733	7.981255099	8.063395361	3.623006272	6.102786934	5.776936934	6.808802404	4.851137389	6.803332632	5.201400263	4.123893946	4.91568082	4.749903701	4.33314078	5.737651513	4.962321817	5.6143379	1.973720022	5.529122219	4.972459432
PDIA3	64.14885293	33.38114153	70.50969579	66.11859107	63.05301127	53.05895428	43.15234522	55.91736352	57.95508365	57.23102411	68.53008654	51.4318534	38.7879809	58.507802	81.92820087	53.68987774	83.75242725	65.60651574	54.58486843	78.44358366	58.88844809	77.22907323	42.86055959	64.55557448	61.69161008	54.71291022	62.34687325	56.05284603	49.75723669	68.158333	41.79769443	61.63924266	62.93561092	69.62173341	80.50162495	58.10095228	67.05471333	86.06818083	79.06487788	108.8764291	50.41755238	49.88027039	96.39515142	51.00303592	78.15783989	60.93585512	33.24190182	83.65321565	52.3654635
APPL1	10.10558751	5.126506387	5.705338497	6.034091312	6.760081002	7.224853271	2.960352869	6.376635061	8.9508095	6.279939496	6.632995455	3.540533492	3.13405508	4.837491936	5.827285621	5.376265546	6.79540089	6.34345076	5.747418618	6.643248533	6.028817221	7.123391157	7.843440743	5.051652965	6.221878883	5.002712534	6.734128874	6.685423697	5.487396154	4.973870401	6.389526045	5.775914771	5.220805674	2.890210843	7.384307894	6.089495089	3.083597841	8.39358013	3.086461529	5.186362352	5.744001149	4.33464081	5.175153393	4.785148603	4.663122561	4.580267148	2.675945262	6.021024692	8.708428029
UPF2	4.219701992	6.976342307	9.612690629	8.708513695	8.503373187	10.38363883	5.941442638	4.235460655	9.68742022	8.562301439	5.37170046	6.173260665	6.046954181	5.440711114	7.868725283	5.468778129	3.557701271	8.62016748	5.617337469	8.326805428	4.854204816	7.228670646	5.676628659	9.413560524	10.24072197	7.422834038	6.67706016	7.584260368	8.821712252	9.311828549	6.823240048	5.794833779	9.005269607	6.253671739	7.643252157	6.492488831	4.974508549	5.944433091	6.824570972	7.786969925	7.640812655	6.950772195	9.302175291	6.276442407	4.648603327	4.828385188	4.485044225	5.780358178	7.352484095
SLPI	0	0.182983955	0.343884324	0.400445989	0.148090144	0.136920278	0.049063423	0.122901484	0.226495831	0	0.281890416	0.026713225	0.36410733	1.373609192	0.209327019	0	0.140270573	0.02353186	0	2.31519675	0.087938277	0.404699208	0.139306491	0	1.447236638	0.372361925	0.055184014	1.517888221	0.090658895	0.073859069	0.149699308	0	0.06578458	0.054743913	1.718064173	0.121313594	0.223388406	0.93140586	0	0.215075106	0.89657594	0.18974643	0.078561595	0.488059475	0.283850315	0.860728542	0.310797757	2.336270602	0.043943713
ITGB3BP	2.857492306	1.893888967	1.885564834	2.645041483	3.018047659	3.781999426	3.321105718	1.74099554	1.772191228	7.356450733	5.965432563	3.193549121	3.606104206	3.31081488	2.942426967	1.08427456	3.859226577	3.768942753	2.9319571	3.579186453	1.483336224	5.107156345	5.353615574	3.895020877	2.197929832	3.499332143	2.82866848	2.972043898	1.892975671	2.975523318	2.718518227	4.474047348	3.354085664	2.665654513	2.914001096	3.019795138	2.38741102	1.321951383	4.42817624	3.592648603	5.324994278	5.371373693	2.04994099	2.217124166	2.231284981	4.565943111	1.957883533	1.359363442	4.015645568
MED1	8.21652159	7.361816486	5.980574279	7.570232011	8.067579312	13.02554546	8.824401365	5.808478386	8.376349357	8.708893925	5.111253946	12.71514506	10.51839442	6.922491569	7.978272303	7.646043411	13.23781684	11.36732034	10.04695576	8.166194826	4.747755197	18.50283089	24.76528085	6.410881589	12.08533209	6.143827173	7.325019144	11.44386577	10.15416733	8.789988238	11.16578478	12.77376411	10.34481812	8.791140521	9.755057653	5.808234489	5.214983212	6.317183617	13.28137389	11.50107036	13.44646188	17.32809808	3.858242467	8.257715038	7.217376927	9.443934842	7.990648481	3.569040036	20.53074255
CRH	0.074774849	0.94710503	0	0.02900184	2.326189363	0.02644345	0.511684125	0.023735996	0.014581067	435.4549647	22.52066319	19.19197167	0.582652633	0.091829599	0.222350606	42.95252443	4.406720197	0	26.21185541	0.178853825	10.27504343	0	4.078691831	0.018435111	0	5.388044935	0.010657703	0.054001344	0.043772441	2.643672791	1.908156831	9.695931835	0.012704993	0.148017891	8.860734096	0.039048878	0.06711143	6.502100095	6.327909658	0.507680706	1.194776052	1.779937808	0.040460325	23.28608508	2.850644509	0.400914236	0.036014672	1.072274371	0.254605829
CLEC5A	0.016765937	0.026412797	0.049637941	0.1192173	0.156757727	0.00988187	0.028328215	0.035480399	0.18526324	0.060867908	0.332297074	0.235210946	0.097605909	0.053381314	1.790255516	0.04707121	0.013498226	0.013586814	0.095921952	0.267349433	0.03808032	0.034362505	0.048259628	0.041335011	0.077948207	0.305953208	0.095586357	0.066306394	0.088331493	0.238099647	0.064824985	0.306486591	0.023739168	0.173844075	0.111771837	0.134250968	0.085986592	0.905035403	0.004091226	0.017247217	0.103532916	0.129119219	0.034019892	0.165401731	0.122917017	0.200979311	0.103182748	0.710163956	0.057087449
RBM12	14.03743493	7.140382326	8.83796054	14.89658181	12.92363081	15.91827279	11.1391101	12.37215607	15.40525373	14.43347179	9.542606073	17.73364312	9.482592307	11.19346604	11.19237402	7.706052213	12.7984026	15.45008832	11.35339442	11.32380625	8.860325963	13.70348019	17.05874708	13.52662116	16.41415949	10.22702458	12.60967076	15.73449238	15.54790587	14.22669808	11.50205319	14.14694249	14.97927248	9.208396665	13.20408222	7.337813169	10.69433386	10.07883764	15.04007397	9.663054426	14.31974383	11.879225	7.335697743	10.46377275	11.79903451	14.00520033	10.72386744	8.606212788	15.32856638
PDCD4	9.124649712	12.76465811	33.08489378	17.29172367	14.16354505	12.9516686	11.26712864	15.11863942	11.66739948	18.96425056	11.57732474	9.446905408	8.051978097	13.70084019	13.6433615	15.2596124	6.398337141	16.40618323	11.05708008	14.40853813	9.140552475	9.526459879	7.205261383	24.60428105	8.853478411	8.023202281	13.01988354	15.66531344	6.648624713	14.44421536	15.4162742	14.95152103	12.81339515	10.54093022	17.86977898	11.96302689	11.4129788	11.41042748	8.184419865	13.81988549	11.25832794	12.99692401	10.17735777	15.62600478	10.91724571	14.66332954	5.495549581	15.65003599	12.22547536
TTLL1	5.290613444	19.82880681	28.99656391	8.741868726	7.132260679	5.84777713	9.981334882	30.761349	9.737809885	4.136920497	10.72655622	10.95996717	11.09589057	2.799475584	8.854030238	15.18366896	7.886911457	10.45659538	7.099885883	6.958456867	9.799008994	8.355589739	5.497134504	11.67740444	6.021081417	10.99048239	6.233805848	8.725105238	7.707923991	9.530536597	9.998441604	6.134067917	8.260722758	5.344620998	9.012756652	10.84474631	9.515400952	9.715279185	12.78782056	9.592888043	11.67096841	7.121744704	4.792032717	8.185548567	12.24282135	5.762622896	9.79661539	7.211928192	5.053903879
MAPK4	5.652758246	6.800907689	1.944420064	6.654681613	3.201001944	2.855781237	7.744210468	11.23168543	12.51763183	4.105224066	6.859370545	8.6402398	8.414070312	1.874493554	5.945785129	6.185598079	19.22209419	8.908386482	3.055894765	2.229265517	12.0116213	7.307868544	4.471927142	2.531679678	3.451790687	9.224060528	7.461944507	12.66609871	3.275301576	13.46680498	4.616959582	8.836867851	3.546274377	3.749507905	28.14208542	4.402604019	2.403591199	1.75633579	15.98814428	9.376493642	6.1126875	4.656863173	5.581025645	7.437516853	2.177997811	11.75721737	2.963377488	5.094800912	14.89041476
SDAD1	4.732761741	6.435416245	8.793386713	9.819070996	7.500519055	12.36962866	5.520007539	9.384343299	10.37603071	22.84794377	3.809948286	12.7286564	6.047486458	5.772530356	8.00068734	7.652608534	7.798952777	8.460792407	5.919537005	6.047498174	6.147920889	8.356087022	8.281262124	7.687829495	10.84566488	5.687193957	8.234194715	7.692397264	10.6022345	8.095343203	8.851370027	6.452477736	9.215079805	6.149759634	7.593166987	7.970371468	5.707975849	9.637800077	7.72775643	9.122541451	6.979886071	8.130995963	4.131021171	7.868666599	6.410600865	9.153973575	5.842000706	5.823343532	12.29998501
HAUS5	3.251033639	13.21165071	2.858377043	7.518560837	11.26967456	5.035626552	9.801044751	6.855844354	9.110264813	11.84094457	4.402933893	10.01067434	10.54344134	14.781992	9.28624153	4.226590724	6.117031543	8.566988198	12.35813621	9.847966517	1.740155553	8.619204219	13.79469697	9.259460502	9.213418506	12.92377796	7.780108732	8.76749867	11.90050291	14.34950963	9.130114091	14.60950753	11.12878059	8.322390791	8.022359581	7.356137617	6.753895974	1.734118131	6.281078359	15.99117195	9.665848296	13.71709923	6.538264895	9.230518641	8.671844849	12.69478576	12.96830738	4.273684097	11.84118116
SBNO2	5.464154619	10.24089342	3.481562078	5.990508209	7.379564768	7.584479687	4.880988681	6.677115573	5.612762211	5.214364651	3.258203956	6.122384034	7.308146411	11.12226694	9.797979832	4.997188253	7.116074774	7.344809982	8.456246184	9.187941813	2.764521435	13.23539798	7.205000688	8.246840981	7.923312689	6.703846082	8.845366188	5.764886268	3.543194818	9.181353263	5.650919185	14.05667954	5.852146967	8.993947367	6.288157384	5.761535205	4.483081735	12.41151296	4.606860683	8.034923763	4.798426802	7.178078556	12.00364895	10.55706995	7.032232127	9.497784375	10.13958684	18.74735929	5.023855381
FCGRT	2.587908615	21.13219567	12.1149247	21.28646798	29.66028284	5.573275439	8.506960321	23.81962113	8.448426559	13.05004893	18.72109032	7.954818045	22.56924475	45.45028703	41.44802893	25.62042464	12.64136017	8.96349029	27.86462187	28.23863175	20.62286416	29.49516238	10.27437617	19.10332321	10.44598925	46.53817758	13.83604602	31.14633422	10.35853374	12.01504566	12.32941629	18.35366677	12.32225734	30.61015145	38.08902978	26.24077285	12.06008322	52.50312833	11.78803302	26.66974831	12.4081985	13.55781145	23.62641295	35.88650536	20.44390813	12.20278445	27.66768848	52.94801104	13.2364403
MED28	6.559986225	7.304988761	3.977253685	6.958460097	4.921289094	8.394269466	10.72004075	4.227074668	7.832097406	8.40122141	4.609908516	6.974715433	5.674038254	6.869758571	8.023217587	5.417129683	3.745385233	6.50038178	3.640405928	6.802537992	3.973077311	4.627792041	11.05006184	8.560550854	8.264539947	3.789836165	8.686623114	6.804752444	8.494578345	9.205907652	3.799452588	9.834452283	6.390604718	4.414885725	7.482871686	5.647772669	7.334674151	3.973564208	4.119338598	9.81248018	6.622317914	4.938462208	3.874179247	6.272881857	5.649135986	9.324594555	7.875290259	3.503902844	4.179454459
ANXA3	0	0.195849624	0.062232867	0.157231526	0.252685011	0.010619362	0.182654227	0.082214208	0.162492227	0.049057894	0.027328826	0.071478603	0.169438195	0.943452684	0.356158298	0.103467619	0.429728652	0.073916591	0.136430311	0.355536129	0.317147689	0.091394335	0.01944798	0.036091147	0.763941729	0.116630426	0.067410026	0.922441024	0.026367705	0.054419942	0.075468166	0.038425323	0.114798779	0.484028945	0.422273858	0.644511522	0.161706714	2.642877375	0.042866434	0.108426177	0.109521223	0.239668561	0.006093137	0.864042014	0.174548037	0.156093587	0.036157615	2.315072992	0.209605421
HS3ST3A1	0.324883632	0.29879024	0.034661772	0.340561942	0.54855715	3.793511414	0.044508067	0.132395016	0.17978322	0.14093288	0.095894228	0.096932005	0.495451983	0.796768919	0.52813653	0.107572727	0.66804661	0.128082089	1.134745783	0.409546676	0.039886768	0.313135514	0.208514465	0.373426747	1.655778904	0.064959521	0.387967978	1.87066986	0.652792343	0.061418069	0.169750357	1.50882058	1.036883128	0.372458586	1.009763701	0.559421236	1.328467769	0.22668808	0.17998281	0.341435822	0.132166484	0.522535015	0.516688969	0.461994754	0.128747936	0.229650914	2.142754213	0.748008208	0.164437776
GPSM2	2.772253301	1.497382176	1.203451242	3.070254846	1.783615567	3.022761537	1.003731381	1.352113597	1.261187551	4.156579062	3.039014668	3.245549595	1.247854193	1.572617946	2.33374168	1.38095608	3.760800871	3.640020538	2.111439441	1.846851801	0.867156757	2.039159862	3.9037604	2.342643061	1.939275172	1.962395123	1.827429635	2.504440105	1.833002195	4.090923611	1.623064086	3.670180604	2.744871539	2.344626571	2.65149365	2.507107666	1.37722319	1.783751656	2.296435637	2.090953384	2.546767187	3.267415246	1.836524811	1.981624648	2.506602607	2.921111986	1.491215234	1.349102395	3.823954891
SLC20A1	16.28981823	5.909531969	8.142178872	13.31181339	16.27442618	16.46624491	14.57108888	13.0520847	17.27029694	23.67298751	10.99057558	10.45989671	11.12861377	20.94357572	22.61073366	9.17498723	10.5682068	13.07439779	10.77787222	21.51063125	5.610452628	18.9049838	17.1710525	14.07987483	25.15228559	14.72661341	10.08746365	10.91735548	18.63338595	16.67555979	9.881424863	16.40567161	19.05544658	14.40647372	13.0126959	11.34824103	18.93390872	8.798100397	10.57117203	14.27595132	13.05476945	12.61564175	26.32885438	13.04622613	15.84754216	15.07994881	24.36924137	13.4675679	12.28044371
POLG	5.27381974	9.954482906	5.919308784	10.89653296	11.6482526	13.31619296	7.880768844	6.57814939	10.8384145	12.05490169	5.441351361	10.46161869	9.487227804	11.13502091	10.44911117	9.680257967	6.531966172	8.912333272	10.47985641	12.24256338	4.534870933	11.84117466	10.8494069	9.345617506	16.24305972	9.498215287	12.50274074	10.79962738	11.61128269	15.7087937	6.380446393	10.01965468	11.48073885	11.23156792	11.80102945	9.80276934	7.693028458	9.470420714	7.035618313	7.659266861	9.071790635	7.507749085	10.10064386	10.9810071	9.581429208	10.8559163	16.0504558	9.945007849	14.37456511
IGF1R	4.321642	13.78549025	11.72607051	11.8259624	10.61048507	6.402187729	8.797000218	7.287514861	7.013216746	1.936790934	5.447252154	11.32472246	5.441091055	4.805031485	7.560201148	6.478175089	6.912621884	14.90641708	6.389678095	5.683267312	7.431614403	7.473816495	7.402274032	9.841860238	5.739851638	6.698888919	16.0297286	18.61074391	7.356550929	8.837238373	9.217742186	11.84494128	8.650401964	6.926886029	11.90254978	8.298589798	3.808647294	4.931093871	5.99978102	7.945323473	13.36985935	6.601425232	6.233092122	7.074852547	9.598074676	11.41238053	10.77077919	5.658118137	8.239649509
F2RL2	0.100942776	0.26079883	0.019923696	0.643819987	0.085799286	0.027764722	0.24730598	2.963936487	0.02624507	0.09258133	0.114323594	0.009286137	0.325471269	0.101009286	0.445697453	0.154582855	0.081268846	0.167694529	0.149475207	0.29778197	0.764234664	0.107580995	0.053268787	0.016591062	0.075088515	0.084634924	0.038366489	0.357554459	0.063030273	0.034233502	0.182136341	0.032804721	0.120058297	2.302660853	0.340678578	2.97308521	0.142367492	2.953489843	0.024632068	0.062304249	0.038958826	0.084806053	0.250340147	0.833550903	0.613181957	0.096802984	0.248493184	1.175217095	0.064922383
SLA	0.21150796	1.059596184	0.295208279	1.253956474	2.920099002	0.224393636	0.593489463	0.721750511	0.441899683	0.498826314	1.011955958	0.506589354	1.37611443	3.11698782	3.689919773	1.459869799	0.80641957	0.455440252	1.299573292	2.710208059	1.650503704	1.839255641	2.778789648	0.348257523	0.308488731	3.661502042	1.513777645	1.167431709	0.374981431	0.887662793	0.872308342	2.187295713	0.33627058	3.035452131	4.424628278	1.233924084	2.033906051	4.667984846	0.568471492	1.262582522	1.000567949	1.724076971	0.390342532	3.707852721	0.604433013	1.708940193	0.756756114	2.110681901	1.190007488
RPL38	220.2027605	145.800507	123.2965756	100.5790327	222.6789483	476.9852161	256.0814948	287.0907087	189.19025	336.3026174	363.7877906	190.2920637	338.9641313	251.9111285	77.93765917	83.69271219	457.1614205	111.7640328	390.0319482	191.3349217	226.6110841	141.5381716	151.395195	243.2566289	287.5333691	409.5878537	203.4066046	73.95738279	320.5942649	122.9471416	223.5684817	107.5776338	312.2478047	128.9714263	76.88249806	56.4537937	462.157572	67.09617878	262.3945101	148.8068088	203.3886618	142.1891203	461.326189	108.1692576	115.3605042	164.7077646	87.86227415	46.78255095	114.5909269
PTPN12	17.30143887	13.21598732	21.06903339	15.79058085	19.52355105	9.685046519	13.98566719	15.90897339	18.15867475	15.88165367	15.56290545	17.55710435	11.80915907	13.07857446	26.52841655	18.39506717	18.2113198	21.43317642	12.9235938	18.36824595	15.69407341	18.86910539	16.26706033	12.19966663	13.04567109	13.5382949	18.95588299	23.94421753	11.5648684	15.14419373	15.05510315	28.67444906	10.8427029	16.28427616	17.7786272	27.44868599	9.003443677	19.29257222	15.59534432	12.74067651	19.02577139	13.73819078	24.73238552	16.31561085	17.33617863	17.20969668	8.595566639	26.51674938	18.90037558
ZNF318	5.786381192	4.2258861	3.199482069	7.112660571	7.916070685	5.234559101	4.958777916	2.647518335	6.491379828	4.389351645	3.538586308	6.647247385	3.836630054	4.267377431	7.219088655	4.985124859	4.221314174	9.376891208	3.497465251	4.79536126	3.188316822	8.377303238	6.826965339	4.950191848	8.426839046	4.682614435	7.18934728	8.974587965	5.805166292	9.107322553	6.415359486	8.146186366	4.421571613	5.541430977	6.744074422	5.892244029	3.458831821	3.488617212	3.536168775	7.65553477	7.135784034	6.329380332	4.512953673	5.832037348	4.103398148	6.725624555	3.2710269	3.888414129	8.496348439
RHEB	59.43496346	27.23530087	37.82150372	17.81554184	16.78678936	24.38515936	19.75372527	42.31259937	35.2912754	42.01386578	48.4771773	24.45135884	34.28103249	20.3977453	23.84006768	44.53942243	67.64567887	26.72087671	40.82872908	24.66177705	23.38859657	36.57244417	31.97524948	23.4684415	14.14128835	17.5977492	28.37722803	17.95112713	21.28063051	26.2625715	26.04691733	43.50732206	27.7780645	26.55877324	20.27655935	26.31675642	26.83295335	19.26548452	40.06454448	23.57004127	48.59872764	36.10434794	21.57244363	37.13634071	42.16208993	33.99189532	15.36904138	27.03506916	35.76274868
ZNF350	2.150461406	1.456034657	1.475038232	2.507463269	2.365831678	1.531170308	1.874722153	1.004575447	3.658064851	2.165251205	1.764335491	1.992327496	0.887893366	2.303106395	3.195246205	1.802305316	0.920921585	2.944660558	1.057355446	2.292162098	1.021897416	2.363150088	2.323063877	2.688492297	3.76659476	2.290473564	2.438284818	4.028130121	3.520637037	4.031207025	0.884541846	3.392093293	3.070787658	2.145686405	3.129704544	2.291158274	3.092932269	1.730091928	1.35841053	2.899383636	3.431718978	2.391833383	2.314142934	2.086953667	1.773052726	3.324094522	1.583418365	1.533837055	2.942747527
IL10RA	0.444031052	3.983930702	0.309526235	3.931898926	6.249850374	0.872375381	0.727918972	1.949249818	0.941449683	1.070648362	1.723342885	1.840601554	2.859604088	8.201233052	11.28650816	4.490060643	1.44272183	1.250854219	4.326521567	7.603123099	3.273699789	9.728981172	5.087095223	0.375767421	1.024330391	5.159472444	4.24431479	4.224739266	0.948955511	2.830241608	1.63053669	4.728490226	1.062820814	7.548941482	8.618436176	2.449479805	2.39927609	6.604312427	1.823933924	2.331739392	1.791262334	4.01668304	0.514849599	16.08894262	2.155468976	3.027751597	4.23201363	10.00194811	4.371741772
GNAT2	0	0	0	0	0	0.009848478	0	0	0	0	0	0	0	0	0	0	0	0	0	0	0	0	0	0.010298833	0	0	0	0	0	0	0	0	0	0	0	0	0	0	0	0	0	0	0	0	0	0	0	0	0
TYK2	6.41535528	22.07253891	5.803311002	16.59921936	19.3994226	15.30561025	10.31860364	10.64456049	13.39351811	12.80376007	7.850895726	14.59060316	15.33350266	22.45443622	19.18216493	17.66621165	6.932827675	12.9916993	18.38915814	16.73430911	6.925739828	15.69236547	11.12579427	14.78966389	14.39074164	16.73865578	16.16318837	17.87888484	13.06342078	28.82455656	15.13139593	21.81072855	15.50243293	16.76169223	16.66851975	17.56242792	9.769721924	9.123593541	5.726498694	14.23433995	11.42406923	17.48177309	11.95973565	20.68949342	15.57188781	15.41776142	23.3342532	15.18415799	11.15018031
TIPIN	4.246565471	1.448834414	2.876562207	2.766747471	2.082400067	5.652579314	2.855188475	2.831596657	3.527908925	4.047488555	2.795029595	2.664108437	3.026971404	2.920151621	2.26988749	1.378873459	2.407392647	2.570823708	3.407982937	3.836554133	1.122417997	3.599857132	2.772578414	2.911650158	3.743018024	2.999106805	1.957860721	1.866528398	3.505751513	2.924014842	2.806703541	3.710450647	3.138031904	1.569193035	3.297966493	1.530914441	3.887597937	1.317087293	2.979977767	2.683117239	2.84151113	1.806138067	2.130107591	1.82246869	2.394851803	2.979276726	1.963294198	1.308131958	3.374813362
BDH1	1.871056415	2.283119362	1.963946492	1.667767031	3.286169153	3.380040962	5.046889586	3.232886181	3.678175655	4.457080213	2.076887592	5.312267936	2.602136367	5.018145126	2.503322851	3.305391565	0.908111135	1.917394774	2.553703271	2.298248108	1.400277642	4.26551262	3.305033513	9.258636111	4.438213213	3.596336976	0.909391866	5.054455752	4.702813318	3.136236174	2.597459839	5.054156908	5.241877571	1.002377025	1.781790581	2.570346747	2.376273542	1.50042302	2.02029985	2.566008103	2.899283018	3.132199082	1.705633088	3.795242045	3.155553423	1.413781824	5.542430407	2.581046886	3.403839321
PSMB5	55.28972673	45.30404891	76.34366217	56.66622701	33.80449106	47.0670631	83.31842103	93.38765001	65.11205469	76.22520525	81.95680361	68.00511968	70.57369628	71.91246716	36.37623268	100.84742	58.52877737	40.39037835	75.00159313	62.60564852	105.7875055	70.41887606	68.31236738	79.5745307	42.83771495	75.56858468	85.82993283	41.77331583	75.29372787	60.38098117	85.58118604	69.90629207	69.46299996	55.77154777	40.79032443	69.845013	128.2279546	52.84608804	177.483125	82.78548836	92.02181144	57.49180137	49.98843887	57.39565	64.42471677	95.13602028	87.74808528	61.74805636	54.12446306
LRIG1	2.329866059	4.668172592	0.942389105	3.519149757	3.539506073	3.098463832	2.195630048	1.403632121	2.322806218	1.771950961	0.939741619	3.355381589	1.759023636	4.184432282	3.827749348	6.542890818	2.6075858	3.871231961	3.279973246	2.401799332	3.939039562	2.618939845	1.116940112	2.117627221	1.146057682	5.374857175	4.838504861	5.244148842	2.186050003	5.398168021	1.585978164	4.223076061	1.828796348	2.034570918	4.61866876	7.783460869	1.489425468	7.932676118	4.564288597	3.307510394	2.918002787	2.903956086	4.51891539	4.99625449	6.138188093	2.632687116	2.813303105	4.738300116	5.108106695
NR5A2	0.009158163	0.092336817	0.114481518	0.256536539	0.603279425	0.028788459	0.003868475	0.101748576	0.095244708	0.082245694	0.055565117	0.086355914	0.196858664	0.456127098	0.325967501	0.703573876	0.250689499	0.092770133	0.573274425	0.452711471	0.169873624	0.31909079	0.259218069	0.052683592	0.330406354	0.16260591	0.922424999	2.108573237	0.134027405	0.091235182	0.125901363	0.414814921	0.155606335	0.230925309	0.936794731	0.239128529	0.115465448	1.078284879	0.071512834	0.305242192	0.141383585	0.117549335	0.47076677	0.334623797	0.335708667	0.255493098	0.004901057	0.255722028	0.090084902
NOTCH2	0.115350128	2.19752362	0.277816041	2.23607167	2.491399587	0.319703363	0.494208001	1.04943854	3.169135486	5.552677372	0.421583076	0.507837413	1.39471915	2.517451418	3.753012716	0.793856188	0.678269379	1.251098436	1.929925441	1.535546942	0.505273539	1.845725777	1.026716364	0.267458313	2.625502506	1.640695654	0.891528554	4.151752987	1.332810928	0.803348498	0.628290478	2.009898759	0.669637225	3.95027307	3.663017812	4.429649942	0.791427978	7.040455154	0.469464293	1.134910984	0.556491732	1.094085902	2.090730816	3.691624428	1.16064248	1.594644341	1.531135789	3.532856476	1.256219062
RECQL	6.901888801	3.833499336	3.773362326	5.361768278	4.633468053	4.996780751	1.787944903	5.2445557	3.561184314	2.587391474	2.490305593	5.44890388	5.243442936	2.821193144	6.385720738	2.567544304	8.512074793	5.86168799	2.68867621	3.177543195	1.768774401	6.737366577	6.030311783	3.312854865	4.896726188	3.099776175	4.122091032	6.247887757	4.201192723	5.126734288	2.330099975	2.955101488	3.751601598	4.754200205	6.714770573	5.30757142	2.087034534	5.35055981	3.228297887	4.135600403	3.366265325	4.819298151	5.610132449	3.996994452	2.238946369	5.706946781	4.368575898	4.028137054	9.705302856
FN3KRP	25.77063963	26.54697474	25.01863595	17.34162961	27.66781804	30.75847296	26.1217562	28.93235788	24.98244185	23.83275505	24.74012992	34.35009586	43.47046194	17.66725381	16.50294481	35.93235027	41.67400478	23.37655478	36.69140668	20.79771398	33.61479867	31.90571728	31.48362338	15.94128305	21.64864822	33.5796163	30.54278236	17.57670407	29.6534231	31.15922929	27.1876651	37.34592694	19.80835472	21.38185581	21.49959709	18.09397767	17.14844998	27.94479084	43.48541162	25.58517819	34.25402933	35.88914536	19.0905117	27.11614533	28.82893914	34.13224003	26.72228859	22.53473546	37.99422834
TMOD1	56.64330347	78.25854648	137.3552635	180.3510241	27.0005981	78.90120867	32.08080991	82.31655021	113.5304854	19.97332643	82.23628337	60.42110682	33.21669976	48.10991822	77.91543436	105.3267544	103.3141443	100.172007	31.00083477	24.27030494	75.7050858	56.04905549	29.15785548	87.22328244	77.19494843	47.76574477	97.47601287	98.63996129	93.42426063	35.74943581	87.81718835	42.28136443	78.80644921	25.10846992	61.48822646	89.57266206	11.27847712	39.44262553	80.98733438	47.64100486	57.48541234	108.7493546	44.88228736	50.02223906	102.9674563	49.86629909	66.06631599	36.51351231	46.20411226
ELAC2	2.058430806	5.379872485	10.50527016	9.415450806	8.327715247	6.679263915	11.24507367	11.08552015	10.52061532	13.77166979	8.05831921	15.85835105	7.148095417	14.20032304	10.64235721	8.816309737	7.589334372	11.84111343	8.169817546	6.715522819	6.612320914	9.230766279	9.26444153	8.439467508	15.05914549	9.123560098	8.283324921	13.36111805	10.80866928	10.56618872	7.663566466	14.44430271	13.29783698	7.52820691	12.21045002	11.99350739	11.15149604	12.17804614	10.05307024	10.91607568	10.34610483	10.08544461	8.235483874	10.23129979	10.00612782	9.742443256	28.75601749	8.499212315	7.883966149
FXYD6	18.00194446	38.19860598	61.88829444	41.33736855	18.21173942	33.06117283	12.71292078	22.43316388	51.82245037	24.92677516	35.0250724	27.19934158	40.49409866	20.81965726	22.43583538	31.48742957	42.56217565	49.71292966	22.72121613	50.98863691	33.48364585	22.0818813	25.1518924	54.32322488	40.01757993	20.32941801	22.81549027	28.56020121	34.11313303	33.89731073	20.34219132	14.44642882	38.8935019	22.53188119	41.70766241	50.40950949	31.75142312	39.2709445	26.03221855	32.0100577	24.19219511	23.17633032	29.20896892	31.0852681	57.4615145	23.97651211	35.94234129	23.28739849	18.59489524
NCAPH2	24.32462063	32.8590759	15.42695728	29.46019277	33.69535975	42.26607763	48.44937707	17.52974328	37.43354455	27.98346525	40.10922566	41.63975259	37.26221031	37.14889218	35.04524594	54.8018683	60.9741394	27.25971221	33.27617762	34.79564089	25.45900814	48.68658902	53.61120577	28.65248122	43.68332126	44.89135955	71.69823664	33.97698997	32.70355351	46.62581078	31.10535846	42.49434587	37.43277945	37.28547436	25.00006318	23.39144219	30.06420902	14.02806432	40.82796872	58.00348122	37.50156633	44.45717747	26.05214242	32.7727803	32.35382702	53.8088448	77.76488474	19.98020139	40.26813238
PAQR3	4.708871829	1.32597052	3.123156157	1.748670113	1.935595376	3.654865095	3.701493694	1.683144889	3.406622932	6.062941575	1.085909551	4.010115276	1.282236877	1.327733905	1.774115262	2.327731394	3.037676516	1.410075059	2.205237261	1.891282228	1.614212969	2.215810264	2.767332491	2.57781208	7.351932375	1.648914922	1.685188008	0.997151764	5.359488124	3.146905666	2.632815307	1.707308804	3.377677236	2.021618601	1.476740786	1.230017925	2.089641276	2.008595328	2.608197009	1.364217423	1.734093383	1.947315325	2.287717706	2.143369963	1.375674089	2.5765155	2.740523054	1.390759726	3.289907745
DPYSL3	67.37123739	123.4442866	131.2200627	178.5204595	89.76889385	40.93323829	48.36489257	93.32279888	159.8706046	30.818141	95.5571261	124.9884932	141.1495158	43.03358959	135.7911152	102.0939167	100.0710056	185.2594514	44.42312343	92.01744959	177.4475122	92.24757368	134.122143	10.00194075	64.80810499	79.52338016	111.4387863	176.7936542	59.65733694	141.4428381	68.6882166	83.20164946	70.59996687	133.5472409	157.0683908	197.22995	80.68984919	60.50800904	110.6182362	138.4592659	127.9993312	91.89316524	33.23689163	92.06754508	246.6305809	65.14152032	54.67859204	78.30546476	62.97370855
APBA2	15.78904308	26.45726891	12.81362799	43.99412786	19.29962328	23.21571782	28.01150753	19.0907747	28.01432593	7.365760288	23.83090935	31.71236602	29.79160203	20.51330435	13.72411507	33.32613723	26.11854812	50.94241799	21.12365454	18.30435199	23.95853976	19.98215205	11.86233407	30.70850047	25.47984027	24.60174891	39.20521739	45.86523882	25.49621403	23.69650672	24.24595576	22.51303522	20.47426049	19.22065242	31.01719169	17.49416555	22.94476194	6.155733885	38.09397209	30.28735918	22.43157559	18.78503466	8.763779071	11.97507352	30.38482345	27.58420742	39.60085562	10.14028632	20.50359018
SERPINI1	0.486704484	0.757726116	6.846904081	1.332501416	3.187837357	1.625564954	2.019594967	6.543360395	3.2473145	2.138947469	11.04758618	1.613178271	2.564196721	1.901221249	3.760051731	4.099341698	0.887413445	1.061444557	2.466593812	3.994624004	5.581425728	1.584299045	1.661906853	1.746955507	1.203270164	1.207279949	2.747607048	3.234309164	1.329588812	1.95401731	1.266851547	7.902727591	0.932356305	1.410074603	3.023980285	6.663149986	2.753091194	5.537852243	0.810401154	1.407782296	1.10496125	1.015568272	2.0977917	3.63512777	5.64715556	2.870351496	0.766068912	21.12371467	0.579482728
UBE2J1	49.97544109	13.73271979	38.66064962	27.39232583	19.26396178	14.36796927	13.47576666	12.00758957	20.18579416	13.96756071	16.8594124	13.73518042	16.19430095	16.09231074	29.35033177	17.10868993	19.42251528	27.20651662	16.86235705	23.04908426	22.54048681	28.15496773	16.8453176	18.12149513	15.39469462	13.17956905	25.56424543	27.38345956	15.8193644	32.23003153	15.86147335	27.43682805	16.45074525	17.3290134	28.99876178	22.35378766	16.13812002	15.11748653	16.97930141	14.79718954	17.08953159	22.99436075	24.5864708	16.82448397	20.86658053	18.6367498	9.322222946	19.47436754	19.29485471
THOC1	5.109538406	4.307417919	2.844489946	9.450379525	12.27370335	8.338053982	29.3464672	5.196251076	10.18573351	11.92145456	5.377651743	11.69026365	5.368377823	8.670485808	9.65680416	7.977356813	6.215234075	8.4890823	5.595830691	11.72759456	4.473260177	13.78199811	9.28644375	10.32031404	11.51693594	9.083515421	11.49230595	9.796609803	10.48375796	15.72194776	10.60841258	11.22687181	8.778400845	8.630024506	8.684920991	6.324198539	7.856760005	1.863305207	5.74834579	8.889853616	8.926873104	14.82753559	9.766771309	8.087467076	9.21431955	16.80134816	3.722085085	4.157012684	13.36676415
KIAA1324	0.848583583	1.423623044	4.912065051	0.221343291	1.132533974	0.495769187	0.682308671	3.896783168	1.354753557	4.727785066	1.201338145	3.223591093	1.943404695	0.208222793	1.385092127	3.421671557	0.623263885	2.111288628	0.435893375	0.534138295	3.820946514	2.163331006	4.124550643	1.986588394	0.474812536	0.917815166	2.491481104	0.477417508	0.883115124	1.467333495	2.225722873	1.043229823	1.243682237	2.732980959	1.446858259	0.75023979	0.951223597	1.036569471	1.040806585	0.781054111	1.580094587	1.926506286	1.426498356	1.701239796	1.631977982	1.878707453	0.975971794	1.703311206	1.47145287
MCL1	124.1411158	61.82722671	43.83148775	49.84831096	59.2315403	35.42230857	48.47542533	90.09527919	36.0306797	46.73676457	54.08680191	47.93808248	37.40562885	47.33187549	79.56912217	48.2325245	55.41540185	42.20652069	52.95960596	96.30904915	55.39688977	141.4900148	54.59511587	62.36377108	64.43737157	69.91017646	72.15261254	77.77403804	36.22576806	39.79021716	33.1014361	60.19400695	45.98439948	124.8924451	58.06438086	60.72385113	45.3376194	81.73237531	43.51283406	43.56567986	36.6202966	46.95866001	166.0236985	83.31292191	59.30544733	43.94213405	23.74031259	252.9201084	99.11148089
POPDC3	18.4874037	2.411925038	8.946883294	0.594761287	0.688200592	7.700582775	2.813804271	3.066656644	2.081208899	3.797384927	4.525432674	2.479998399	0.379067614	1.975282936	2.785685244	1.352636966	3.15560317	1.491226873	2.340922185	1.305766044	3.41327678	0.49783432	0.926932507	0.317571987	22.06567631	0.889417057	5.053224533	0.689779305	11.90672771	8.518491106	2.403253537	4.178658347	18.49907147	1.378987819	1.671456162	2.652259564	0.935885128	7.98979345	0.574763971	0.825337537	3.238540972	3.11773833	3.73386848	4.094677191	3.045069087	1.299450577	1.831674434	5.477877652	1.935392326
ACTL7A	0	0	0.015242827	0.019968692	0	0.009103579	0	0	0.015059294	0	0	0	0	0	0	0	0	0	0	0	0	0.018993679	0.022229362	0	0	0	0	0.007967496	0.018083233	0	0	0	0.01312169	0.010919469	0	0.016131839	0	0	0	0	0	0.021627247	0.031340503	0.008465265	0	0	0	0	0
ULK1	11.24051939	33.48300449	14.17013145	31.35664996	37.16629196	18.84761856	21.80451268	14.85348758	17.06615917	12.70422747	17.97915946	32.34022072	26.34363295	19.89480645	20.94483562	30.81825003	16.83087085	28.10896798	19.91394113	27.84743483	20.28798935	15.29603799	23.52640544	24.64106915	41.59151223	22.34221244	29.64090949	35.26910181	20.45579507	41.12121117	34.20833824	39.66555528	14.77500216	29.58892669	27.00344928	27.14051494	12.3082862	11.22059678	10.84434958	33.00656553	17.98756659	18.7356001	22.48409173	24.49296342	15.9562295	30.28917157	35.22833744	15.14760864	28.13890152
EXTL2	6.205662812	3.893977307	15.29177851	9.627602978	6.542639315	8.221221453	4.530845746	7.40599664	11.03519798	22.8321762	8.903126447	10.46035499	3.815820713	4.54006669	7.023172651	6.999543029	5.090326428	10.83063363	5.185845741	5.469190145	9.085766797	5.468093115	3.510684961	9.947643576	4.775123948	6.392049104	5.483880021	8.623467956	11.06306712	11.78359253	11.96008903	6.524338409	10.73464443	7.866611969	11.88611633	11.51950456	6.016462961	7.156252032	6.374065849	5.46846228	9.583977632	7.506283079	4.736513353	4.978784335	6.904379151	5.352923363	3.222652551	6.682681189	7.774782798
PBX1	6.70687572	3.549570113	6.989698251	6.932866052	3.713397476	3.281614804	5.077991561	4.290024682	6.480956468	4.815680021	3.48020819	3.266035855	0.990624168	1.774488241	3.235077217	4.854373067	4.049770112	11.17167676	1.995477615	4.966421172	9.983264417	2.326987115	3.358733329	6.878081071	4.640890042	3.191089002	5.955245653	8.277901132	3.516740852	4.156374563	3.942694693	3.022744575	4.296433655	4.316228677	6.057550186	5.268435846	2.72835669	3.939690624	2.19972819	2.893593013	3.106973816	3.079963568	3.71808182	4.977540158	6.61035387	2.407813476	1.777472393	3.412112889	2.926073481
COL19A1	0.005422516	0.107636103	0	0.017526275	0.141727598	0.011186139	0	0.019364457	0.015860829	0.006216688	0.026319929	0.310527504	0.065564621	0.090640354	0.016490867	0.182687838	0.117872769	0.120294228	0.123181615	0.038910321	0.270954457	0.541791844	0.048776095	0.015039854	0.003025244	0.014040599	1.717713479	0.074125517	0.009522859	0.012068305	0.181705282	0.075996063	0.006910047	0.01150066	0.089809561	0.032565048	0.062572901	0.090676685	0.035726484	0.036815948	0.38612495	0.089215251	0.005501435	0.083214423	0.005679198	0.051410397	0.019587818	0.192473032	0.167709986
EP400	5.04688298	8.099651499	3.394307521	8.571171202	12.29514232	8.733417776	7.025535954	6.089421934	9.639329966	6.735765043	4.953525177	9.912692835	7.21785392	5.984363877	7.48353326	6.815318842	8.314686628	11.77409239	7.009876151	8.042343696	4.66951547	7.669483024	13.74145743	8.253037075	15.75292255	6.648750215	12.12284667	13.14692064	9.343425473	15.24049995	9.232916572	13.43925122	8.115063363	9.673959156	9.869916481	7.348185872	3.826242854	3.594598358	4.43246382	10.06091819	6.609142736	8.968685594	5.555477289	6.66331107	5.278031141	13.36429091	12.68969378	4.652119179	15.90329672
ADAMTSL4	0.136329245	2.088930269	0.056648717	1.428581103	0.951411639	0.103612661	0.290963186	1.198614301	0.640118347	0.119278348	0.108835178	0.435651494	0.780812254	4.618829905	1.43534808	1.197699888	0.368268409	0.527681479	0.930895769	1.064069034	0.16297019	1.466916191	0.862279458	0.358220693	1.49715432	0.947524295	0.570149018	1.756275467	0.323423354	0.750548383	0.240437446	0.456892577	0.231636996	1.349328513	3.605514955	1.403266833	0.190895828	3.671147329	0.070911404	0.502659293	0.378006007	1.23075576	0.215962959	1.856167357	0.646278951	1.846129848	0.907169944	3.160648674	0.767552921
C19orf73	0.6823406	6.420375752	2.111992077	2.766791135	1.819014064	2.77864736	4.559205405	2.116746794	3.265923753	2.257929841	2.634513477	1.455152644	1.708396066	3.131806235	2.200887913	3.752249486	0.561836434	1.790825176	1.910164934	2.411040917	2.712139395	2.650767012	1.964071735	3.613021617	3.997146352	1.376722749	1.878778334	1.535927639	4.012509094	4.378333817	0.959363307	2.948258196	2.608570794	1.403327835	1.647681566	1.765460645	6.541650575	0.5277478	3.110613049	2.909809433	3.627035302	3.69145704	1.699211277	1.903865479	2.436272863	2.10908436	2.141162609	1.783456666	2.552161078
SORBS2	5.732328442	9.671195325	25.84636134	13.11645517	20.39920344	10.46680367	6.62616046	0.757449265	1.954001509	1.210483594	8.813739979	24.64294173	2.575707252	5.304667882	7.819803054	15.54074666	14.65978685	16.31861512	8.479378115	13.23112386	11.80113809	5.37170075	4.99847345	10.94373378	2.860273916	18.87135507	6.012735403	21.88084076	2.616048316	14.72245072	13.47289	10.19395957	4.102386159	14.38978276	18.10041782	13.42984268	3.322076539	10.60901324	25.26226951	8.866602282	9.987695201	7.201919634	3.485348622	16.21067242	21.15009876	13.06880756	8.819998191	8.547104832	23.47826173
DENND1A	3.818170327	5.903787487	3.459438152	3.592437041	2.650605653	3.481080584	3.005153802	3.137163434	4.257971445	3.491321971	2.776631593	4.06875542	3.560778178	3.001061215	3.053284395	4.579146308	2.65737239	3.400950371	3.193899727	2.973366372	3.02529624	5.102025124	2.754063253	4.67618027	4.619349392	3.805102742	3.9556758	3.168524672	3.679976804	2.081679247	3.442052615	4.665495648	2.517376254	3.20356511	2.562109301	2.722403536	2.267456215	3.586848184	3.417735479	4.267548279	3.50386703	4.024711226	3.13490588	3.761083709	3.258980545	3.998572618	4.930702162	3.898883383	3.691331884
RARRES1	1.135199926	2.155806321	1.354552903	1.320880764	7.157778607	1.836952494	2.06628105	3.603497892	1.046445854	1.04708304	2.053749019	1.416947805	3.258169729	3.935918647	4.400875898	4.543636722	2.355491713	2.220414139	3.177913039	4.665349244	5.297376652	7.722332048	3.653767536	1.068609852	3.81726873	1.435338136	2.471138183	0.798531253	2.066098386	1.332149819	2.620228854	2.213526451	1.551821754	7.02597482	1.567334766	2.489858433	4.882575219	11.54729505	2.032257985	2.91734354	2.640728903	5.361100378	0.774794408	3.257930808	0.605276521	6.430646682	1.259203504	7.252936473	3.806751889
PRPH2	1.403450553	7.761618632	3.588856102	8.190102743	3.697343805	0.379321926	0.088432863	0.172293344	3.946324534	0.053336925	4.544535748	6.687282372	0.979202623	1.42306736	6.59742353	4.001607838	10.42206586	8.723203684	5.988836781	3.449643158	1.162345455	0.290821561	0.128334233	4.081376271	3.858717041	8.59304449	4.851668757	6.115711877	0.099858824	6.602014618	8.874110592	15.8988603	0.704841098	2.192699742	3.649130056	6.802692394	1.421665703	2.843468748	10.64306472	15.00849076	9.624212485	4.641464366	2.318059828	3.102280804	0.1705391	0.456292289	0.311215495	1.777952171	9.394592934
ENTPD6	3.066917043	21.41861033	10.62758426	13.56132103	17.50764477	14.05776541	21.10657438	13.31742669	16.36606348	11.78238414	7.937241064	21.61465442	14.61889611	18.57203888	12.60879944	22.10675572	6.492032129	13.78277005	10.15969059	18.57769155	23.15558295	12.750007	15.51431314	14.40958299	13.99287236	15.58759249	12.29889761	10.59175931	15.12347628	21.61748315	14.71660072	9.288603438	17.2743119	14.60177496	13.60173241	13.88961324	15.06264928	16.65808636	12.43087582	20.93767345	12.56902859	12.13107052	12.3993312	26.03019984	23.19693982	12.76551701	26.40309498	14.86532565	13.51067483
CFB	0.184714977	0.728947731	0.068359368	0.17015148	0.588764765	0.081653478	0.298445429	0.622992713	0.270145117	0.116472389	0.156900382	0.27719314	1.067079407	0.834915703	0.789573808	0.350052675	0.178456432	0.11226727	0.53150759	0.657206381	0.157328037	1.595719892	0.548304997	0.10531108	1.216028223	0.789170431	0.414658668	2.470255445	0.186524736	0.234914308	0.416613644	0.554332994	0.176540167	0.884732625	0.522392001	0.178454231	0.192428054	1.5010729	0.1453642	0.555800786	0.443784457	0.465559267	0.21239039	1.037685336	0.120911681	0.670312275	0.448538944	1.294905944	0.288267944
CDO1	3.932009317	7.184205883	20.94180652	4.613315236	7.996912885	6.952597794	7.293751896	7.345005907	13.2894799	5.214884476	15.52917004	5.905855861	8.865560811	9.953972422	3.832816928	10.86442769	4.264720966	8.322732013	7.535315919	3.744336292	12.64190068	6.436254072	8.829880537	9.58358392	8.904122354	4.920981944	9.698622013	16.9388822	10.1511871	7.340019084	7.947945901	3.667787773	6.430119604	11.25338784	12.26764522	9.275954766	9.285501215	12.53126887	24.66376461	8.907412842	12.58392868	10.26604589	6.474040102	6.777092648	13.78968281	4.342385095	4.823399445	7.034489249	4.43885704
ASGR1	1.366799654	6.139629215	6.410162023	1.687471703	8.438398733	0.290304111	1.685226478	8.892322415	2.779307697	0.405861556	1.815440465	8.58498038	6.294521423	1.108946129	7.069282848	4.57748788	3.725029525	6.36512963	4.612307904	1.288554008	7.607177162	4.96665445	4.908940716	1.176369628	2.675770621	2.47780709	5.036998934	14.40608331	4.415025314	4.142045993	1.737758136	7.338091453	0.768879215	9.314644668	5.306302159	4.080059706	2.774726122	0.744164601	0.797759605	10.08924895	4.177354944	2.375055974	4.797204088	4.487900617	4.313841017	7.612468246	4.729731537	1.551598135	2.326953268
TNPO3	6.795335534	12.72503924	15.19971328	19.0126206	16.9816366	21.08464914	13.66410038	21.42964523	25.89069514	28.09017235	21.12658951	19.27145496	21.06963595	11.53840308	18.02280566	22.72839061	21.66314409	26.4393233	18.64916079	11.9807966	14.94661096	19.19786903	24.48185863	13.65998568	9.801363613	13.90607745	16.64881411	17.82970235	17.76920166	17.60423633	23.85708399	19.24205534	16.67329587	16.7462988	16.40833153	14.02195929	12.87926205	14.23438607	22.55005574	21.3123464	21.74691344	16.88455695	10.88124016	25.93792779	18.65822386	21.33496279	23.06332047	9.844242322	20.20574405
PIGO	1.328386763	2.638339782	2.056468647	3.726566812	2.603735198	3.150679498	1.99163877	2.022001332	4.756255353	3.183494556	1.911020726	2.515482349	1.948053222	3.555375535	3.024222274	3.607782436	1.812964887	3.256738959	1.990763435	2.59548682	1.432238731	3.308433278	3.584116983	3.886627257	3.748421486	1.863665135	2.484176261	3.535200907	4.386549957	3.344193276	1.637797784	2.86523747	3.374715175	2.649927369	3.793067752	3.480247885	1.998703216	4.468078405	1.98944081	1.928273741	2.586924426	4.358794687	1.835930028	3.687642898	4.328015592	3.283836044	4.637952705	3.074491164	2.808325727
NDUFA3	7.561311311	19.58204832	19.99404442	8.757106585	13.42053718	5.594166086	17.91134104	13.31065279	13.89003603	16.92592913	26.12306011	11.95206873	35.03441778	34.44525168	13.01147149	13.24983055	8.759835879	9.270659226	32.36269184	26.5378609	11.99634436	14.19401075	17.90021433	13.71699269	15.44350951	23.47226067	16.44483624	9.354419901	20.4178118	25.29742232	7.558232375	17.35600886	14.09097723	12.88616416	11.79986713	13.86170788	38.34895482	11.55367321	15.46617999	17.60346531	14.49786842	20.10468838	17.40480561	15.41669495	23.11323072	14.81373658	17.03417833	13.53532185	19.14813119
NR6A1	0.074499849	0.168394555	0.015983144	0.414583014	0.239527424	0.813295688	2.044134825	0.071974311	0.262125579	0.456762934	0.129707578	0.272651879	0.282857102	0.545857331	0.700499177	0.104167666	0.070410945	0.08859131	0.281247395	0.63143384	0.022070977	1.579352125	0.102559613	2.212063252	1.044515606	0.294746987	0.094643218	0.556407251	1.137690237	1.277016798	0.075143841	1.241482455	0.365989056	0.345784194	0.364397918	0.718901679	0.500446334	0.237567743	0.092478133	1.239543218	1.961467526	0.131530332	0.766795282	1.088247645	0.990595933	0.728564623	0.325020113	0.862298906	0.334549582
CPT2	0.834545361	1.770075197	3.796580007	3.8903369	2.83738568	2.815326761	2.089314156	3.769075205	1.667051936	6.230681301	3.63084139	5.575421496	3.108317607	3.295941284	3.581178461	4.623713651	3.187385152	3.929965972	3.027816882	3.180852968	3.367200851	5.164683417	4.379589645	3.408259612	2.134929202	4.090902704	3.022058998	4.241978335	2.144785276	2.804371573	5.054358053	5.196877711	1.556314991	3.32893212	4.855412671	3.840848073	2.561964118	4.526423676	4.236827254	3.442382146	4.689980571	4.602978834	1.303307836	4.811924634	3.389606994	4.835633899	4.42800445	3.227146261	3.700238948
PI4K2A	9.474789162	7.747861299	17.23316441	9.07673591	7.339341416	11.08774244	8.425603442	7.934319123	10.68803673	8.611016779	12.38626533	9.722159806	4.773390843	8.050358312	10.71797813	10.73457814	10.9765323	9.012955287	6.818582171	10.409045	8.532930874	9.680138181	5.180990982	14.58937491	10.78717593	11.90797804	7.50990015	6.072487368	5.675432973	11.49977528	8.739618804	9.848352864	9.953996828	8.961038833	8.221503665	9.219813837	10.55905879	11.98479843	11.62202951	8.758493123	9.854202164	10.69837777	7.43678926	10.24690359	11.25024165	10.6362034	12.04539033	9.917206743	10.99448832
C14orf93	1.859964017	2.678267542	2.592329658	3.311677944	6.039434619	5.093468759	5.713281252	3.979250544	4.857106915	7.909100486	6.856742432	5.245739443	3.989305101	6.419174414	3.282161818	2.498536936	4.538335428	4.591258394	3.256084226	5.112268719	2.624884	3.544561583	4.269719333	8.487354868	5.965151625	7.515744608	5.774877681	4.20533947	5.046065997	3.496286033	3.848080162	4.964238442	5.133119746	3.779484661	4.656663199	3.021851196	8.4338761	2.01991013	5.772890612	6.68331796	4.980888227	5.273495435	4.41043524	3.72587391	3.491604485	4.839702219	6.146866174	2.416861589	4.638728594
MAFK	3.607814353	22.67280391	4.628116292	4.918667838	5.517182807	0.799326127	3.174749055	7.135150686	3.411629438	0.729919054	2.562686134	5.299884589	9.394916538	4.347344867	6.216256488	8.17648641	3.281790209	4.744208844	7.347832122	3.175714563	3.897334498	7.593815965	3.892457106	3.116995613	5.472429252	3.676201795	6.068137195	5.495127386	2.045315927	3.920130536	4.029411971	6.721361241	2.607684212	17.22122178	4.852644624	6.036054292	1.619362723	9.785586064	3.89918345	4.332250099	2.810839986	2.243222837	17.64866793	8.635664396	10.58765495	5.218886561	4.62049876	18.64860974	2.529158819
KIF1B	8.125274412	17.04080462	21.67616897	25.22748053	14.45836784	5.979009488	8.843772835	8.283134901	10.36361695	5.038927119	5.344473195	24.66584385	12.30548775	4.154593153	19.57092276	23.62866437	7.305010467	29.68608085	7.417409266	9.229204121	24.91554369	13.50665055	21.89580267	4.422835634	7.038347672	10.452386	16.84450162	19.87517103	9.023519199	11.7043337	11.57975858	9.653424532	5.385977217	14.62727158	19.84918209	26.91794583	5.501597273	16.20633588	13.33998857	12.53214007	5.412150537	13.5532061	4.572974858	16.1296533	15.17848253	12.5416929	14.36404539	10.80210013	15.24236107
SIPA1	3.073784965	14.30404143	3.382913585	7.550502143	16.29669122	2.614636475	5.428305192	8.644883045	3.529189937	11.72775771	3.574737359	6.11801164	12.55374316	24.97446078	12.45395383	6.247351447	5.250320767	4.104072793	18.26777918	16.65710047	5.121598737	11.43045423	11.72141207	2.522011219	4.905920617	10.01650891	12.54041434	6.682365488	4.177400367	5.113150607	5.647607398	17.09067517	5.022117075	13.34440051	13.09112378	12.48195879	8.73030331	19.76091805	3.171876453	13.46261778	6.787683699	18.65188224	10.77760605	19.25368308	12.42387004	14.155512	10.56852801	23.67479456	5.662876079
RPS24	421.8800582	94.15229445	280.0212469	270.3513853	228.7871746	921.6150856	218.6963076	158.7205422	222.9434664	544.3763339	546.4061776	176.9164973	107.7353085	414.5264353	163.068579	66.08790536	413.946164	305.911445	240.0527527	338.935923	211.1377133	121.2283697	105.2669273	790.7785534	455.6631106	427.4452175	143.8687282	138.528713	225.6834118	151.7607709	267.436873	131.1728589	710.8026264	170.3911024	160.7291282	103.0662064	774.5977931	119.62724	244.6910509	225.3156579	166.2426699	162.2408184	663.5200284	95.59450136	191.6142186	154.3187504	178.7560175	85.76726488	135.2699329
MFN2	10.20371308	29.6231927	28.41446321	21.47656337	22.28580478	12.9033435	12.06011103	20.40389528	13.0204967	11.61301348	25.86710653	36.02012711	37.19139181	14.2968901	23.62278352	34.67679203	15.67348537	33.12356581	20.54774355	19.80024418	26.32153732	30.77883456	39.03405422	10.77927048	14.12688794	24.18071074	24.20925922	28.34756294	12.05766955	17.52656538	24.92608369	24.37264475	11.20724249	22.02495241	28.79481841	28.07740886	10.06644848	27.61799523	32.61002499	26.00812905	13.38853083	35.41032163	9.5817237	35.81269904	32.5121177	29.72406458	29.68684173	22.09987467	29.53733272
RBMS2	2.69410937	3.951123401	2.780322879	4.779076148	4.948537425	1.328409193	1.557570049	3.075970802	2.417224556	3.090185777	1.586888838	1.348907107	2.432911597	3.994476892	7.203214938	2.090960911	1.158359329	2.591556693	3.934554605	4.014985018	1.023819271	2.73613813	1.514376264	2.296952041	1.887590955	3.049773147	2.584855577	5.871281825	2.353383428	1.456501391	1.631407927	2.195771731	2.188590582	5.043254232	5.83434152	8.834284167	1.62801648	8.874074757	0.663811996	2.248429812	1.453481463	1.144925062	7.616777893	4.66528127	4.572810841	1.531939823	3.382835029	7.61487647	3.154454901
LSAMP	0.658981409	3.83235361	6.787744662	1.75013892	6.949293682	0.387088073	3.507317563	4.142874581	5.248944037	2.393253142	0.582791835	5.232533684	2.583928377	1.077519645	2.732497764	2.699070526	1.095260153	1.464952842	2.544033038	0.384703671	7.572481681	7.377080516	5.108591548	3.81520515	7.546139536	3.285369586	3.406771496	1.022105574	1.680349023	5.518480764	3.270565172	1.693300009	2.846631862	5.23206602	1.069438318	5.004508707	7.551301833	5.570446115	3.149592148	2.040587814	3.460661618	0.975901759	1.192098057	1.370001168	0.437500834	3.613540455	0.627612895	5.196687458	3.306132692
GCK	0.324691915	0.423322416	3.110402103	0.633286581	0.221260998	0.395946073	0.205728337	0.670829812	0.698646043	2.377879695	2.54740854	0.583232257	4.542621924	0.779162935	0.855031301	1.761738275	0.358310436	0.540993016	0.593465231	0.287888706	6.459217935	3.18737155	2.844096466	0.703888503	0.602782072	0.426576976	0.706146534	0.158828034	1.317391197	1.018091654	1.486291625	0.375230861	0.137920994	1.816589498	0.269407716	1.499732684	0.398363346	1.816429359	0.696689543	0.756710957	1.562112831	4.354395818	0.295339757	0.721026202	0.955690385	1.947319408	1.038073555	0.997507598	0.320867995
GPR171	0	0.76553555	0.012686788	1.346234718	3.671425553	0.030308073	0.27694184	0.173431453	0.062670156	0.221073384	0.202793588	0.319308606	0.967166434	3.622360783	0.973049943	0.206710433	0.85386618	0.312534568	0.778754853	3.059516383	0.321182922	0.679772656	2.932529695	0.229781593	0.043032621	0.979582337	1.447512048	0.795773095	0.082779905	0.457775352	0.331367828	1.339508609	0.185662775	2.690167733	2.828169948	0.409515044	0.33789657	0.241372003	0.517602773	1.079116543	0.982387498	1.737059476	0.026085076	3.572191055	0.188495585	1.571848558	0.433420025	0.903485568	2.122958725
RXRB	7.434790778	23.71464594	17.96842381	24.57055373	22.38815718	19.4192307	18.57451083	12.66446493	20.01914986	19.99993196	22.27945833	37.95472196	19.45479601	27.76429144	31.18972585	22.75762093	17.40271157	25.15195685	19.45243206	20.18393252	18.23696298	20.08799579	19.98146922	22.48418347	22.62789529	22.85907642	22.24667515	28.89013281	19.80739599	24.75750954	24.98333788	29.63913586	19.42877078	21.82371679	24.21949485	22.68995407	18.31800128	18.13666036	15.31544832	31.31225302	26.21359331	28.03318179	17.6062948	27.25257851	23.34784697	26.03845918	25.19580327	21.63010755	22.98011813
ABHD5	3.259089623	2.881178139	1.543552519	2.031518552	1.641690362	0.999046088	1.097028443	1.668430265	1.659731743	1.601318436	2.833656308	1.601142849	1.211898221	2.893619888	2.571284146	2.779552763	1.528648538	1.375085592	2.680857036	2.235960382	1.35489265	4.311948329	3.512666757	0.842958826	3.084547192	1.571512525	2.529974806	1.887588247	2.372021975	2.85417644	1.5470187	1.70220514	1.341117791	1.995495019	1.773204076	2.693503443	2.094004171	4.242819681	1.219552951	1.234790871	3.537687411	1.115405467	1.938645232	1.515101019	2.384782405	1.902656373	1.559201406	2.644157135	3.063259162
CREG1	10.62778716	7.116387621	8.05688903	23.45149065	29.82554602	14.76450205	13.38073446	30.43878374	14.94046717	20.01849103	26.99065778	12.03557975	11.1410341	24.92748477	67.72858252	32.50458211	18.86834026	8.65083011	20.39419801	23.77789748	40.6927835	60.88080347	16.98834369	11.44481947	17.6824905	60.79132361	16.08388187	23.79802169	15.9052735	14.52048771	13.73053043	16.80196687	15.86245362	34.50271777	26.40825091	22.69328435	15.12348375	26.04129922	16.58473298	20.91374252	16.43035449	8.113838084	14.9166101	28.64419039	15.35663995	14.10576914	9.661462759	29.47795158	14.04034329
GCNT2	0.397677959	0.20481589	1.811357112	5.653877536	0.286015314	0.169783968	3.731139992	0.169933161	3.750592803	0.033609569	2.867546763	0.823140335	1.911029077	0.360024375	3.971073691	0.665606247	3.044691691	3.977258739	0.455556964	1.929848978	3.35531353	0.148904819	0.082549715	0.009427323	4.188434801	1.403125651	0.190754287	3.011364978	4.285846198	2.019771913	0.154418067	1.97430778	2.382256433	1.922967637	2.467937546	2.987327149	2.763525284	0.569877879	0.078379611	1.335847986	1.165885483	0.205246201	1.248329746	2.101330979	1.767465902	0.090008342	2.727782501	1.340985682	0.086799999
POLR2I	12.21965991	40.71858759	24.15458428	12.50691593	15.92745093	14.81184649	22.53623371	24.7050384	20.42424815	20.68043662	41.04182292	15.56978929	59.7058961	29.68842655	13.25993467	15.38537944	18.73177726	13.04136069	46.24667505	17.87616502	28.70432877	20.03577177	20.15146886	30.10412978	25.30147457	34.69428118	21.56359929	10.74967796	26.68636387	27.98224633	22.59228769	33.27419534	29.32074186	14.98956499	11.04668412	13.79775632	51.44423167	13.90222018	27.94146509	30.78634136	25.22310457	22.68652146	26.73826455	16.60368736	23.1774982	22.0792252	36.98870473	14.92267533	20.39099098
SNRNP35	3.012387725	7.447375786	8.333775673	5.447175631	10.84096685	6.805665923	10.29152073	9.059967426	6.386271743	6.706423119	12.11020971	6.235240819	12.52108234	7.715625737	6.022529749	5.07720772	6.017989637	5.735510961	11.11855626	10.73818882	6.566696756	5.96514961	8.102369079	5.644802349	9.019262104	6.835187387	9.697334367	5.428338813	5.461087258	7.841955471	10.51902671	9.839911005	5.797234091	4.443416442	6.621801786	4.82253792	11.92096343	2.844867248	8.022376097	13.76060382	6.492361052	6.157340203	4.245016188	5.489434704	6.935319948	7.467711567	7.056245843	4.378991396	7.75777523
LIMD2	11.4332021	23.24128386	8.062861401	11.83583735	36.94157801	31.58125124	55.94458631	17.8028951	12.6693828	23.49180759	19.47980601	43.34761996	42.97692058	54.25512474	17.80016388	11.90457718	36.60014481	15.72453954	49.07011741	43.69014862	16.47998528	31.82121299	25.48717508	17.67569921	49.40657342	47.26015012	26.54394115	13.55411634	30.26172911	47.66901124	23.90502872	56.68819188	26.63555938	23.89808893	25.34574433	9.368647894	30.49067354	7.544432947	41.43243846	46.93054134	35.75533512	43.71362425	16.92985544	25.42481516	19.99130036	42.38967229	28.40797605	20.24800679	38.33355027
DCAF7	29.83497835	58.54157401	37.32658474	37.65338817	49.9724692	63.88524548	35.25471484	47.99638473	66.64714169	60.79244599	38.90344981	106.6627734	56.10380918	29.10484633	35.13647139	60.25672381	93.86228319	61.68435353	33.01016472	28.22673793	50.77709937	50.53616503	79.95057807	33.12426243	92.71967874	62.52921872	62.59542458	50.81818076	81.2380642	64.92197523	44.16937849	80.97167365	50.10821942	45.4326853	54.92666159	30.78142559	31.6542372	39.02247635	74.84674222	74.44789068	56.86557787	58.48924524	22.36333373	49.37853511	39.67199311	100.7836849	50.53899572	28.32795251	70.28203082
RHOC	9.91651502	16.75406184	44.91236276	20.30111045	15.52833741	7.283220602	9.023723343	45.3489084	6.568604012	9.191641864	19.50623827	10.96056605	22.20414205	28.28233101	29.20358765	17.61618237	16.65937087	15.38291963	31.26803204	20.18400942	20.63658992	15.1041054	5.961100451	6.292162487	8.520825841	16.86792976	13.55025111	14.51285748	6.797684101	9.675366842	13.10550297	14.46236517	8.65818487	21.82178267	28.48607446	42.16472613	17.96641249	84.37961377	15.98680906	20.70290706	8.251525818	17.35879694	39.06542284	29.94739345	42.18569768	16.32792341	11.91522056	60.55579555	12.59131386
CDON	1.421539016	1.401298036	1.546830621	4.449653825	2.350870498	5.042541329	2.284170807	1.869238815	5.775344538	4.310187131	1.019663232	2.574408899	0.798425545	2.539781467	2.402491619	1.128470886	2.573762105	5.615287946	1.022023911	3.387159055	1.152057801	2.790807534	2.837005607	6.575980681	2.959788439	1.0999755	2.71339798	3.739476656	8.265474124	5.200728247	1.773193011	1.578537661	5.309672023	1.298938779	5.269494121	2.339612773	1.835203664	1.83165913	0.823916188	1.10582872	1.618201156	3.008590749	1.831680885	1.354194883	2.419062664	1.77782955	3.04939512	0.930338737	2.480680642
CDS2	10.49680947	15.3395236	25.84413247	9.68896292	7.698379748	7.163464475	6.655810401	17.31147954	10.1359979	5.216282237	8.294620952	12.77649083	8.641114409	6.826715703	10.32227032	24.85341763	8.686058358	10.84569255	6.38420627	6.17008402	22.02346239	7.487230591	8.778082346	7.366666085	7.81983022	10.0120029	10.45622229	10.07683729	7.307794551	11.41862566	11.03037905	10.52470721	6.954380918	5.530714057	12.60914639	21.49997587	5.436930326	22.50125642	12.66843895	11.12067517	8.87603396	9.11220471	6.494733469	20.499308	14.35275883	13.97545821	10.89638694	13.18857404	8.987071274
LRRC32	0.755556335	28.76755643	3.850791487	21.81123957	15.34039865	5.712985034	6.079199096	7.724932944	9.460607417	2.6253394	3.070765883	3.167077735	5.409034682	8.516201639	15.24512391	8.832428929	6.224628571	5.306157437	11.3954679	13.57885999	6.34717541	12.02773969	10.96346773	6.012506704	7.373852161	8.997017469	13.11456328	24.98414163	8.415723546	6.963170389	7.423393629	2.913723593	7.60587177	28.59925636	16.04571401	13.22877721	8.022010095	17.38965956	4.1218272	7.122972796	2.121139024	5.637596035	23.09808389	19.7492267	11.94028312	7.291944417	20.02320994	54.24334425	3.97350111
DCP2	6.212372026	2.980996381	6.815129249	8.935577383	7.284925892	8.16646236	6.123998752	4.506770615	8.123547278	6.343272471	8.517674013	6.139000215	4.255607979	6.27310519	8.269931833	5.394219302	6.289767635	5.699633653	4.710589058	7.859542727	6.054335205	5.526456231	7.704434325	6.871941032	8.362682857	6.179383602	5.570851469	9.122261821	6.900015638	5.851049452	6.790259919	5.608261098	7.226083392	5.195263912	7.491470929	6.838416368	5.559929131	4.42607436	6.165630175	5.088230464	7.934034843	7.550947418	5.67776146	6.782997372	7.626065336	6.357577801	3.551695942	3.817547949	6.987805517
CALHM2	0.616238106	8.189909684	4.315691717	9.027718531	6.096155243	6.349641176	1.815851813	7.205910139	3.872826072	5.600857678	4.720908651	4.200542836	6.363811543	10.35394815	9.839615895	5.065289236	6.688818215	6.841017675	10.14216695	7.698431449	2.521067046	5.272670919	2.751527312	5.061226907	4.999623095	7.980916701	7.301761265	6.656427716	2.555600753	3.030978456	5.138520263	5.275108443	5.588472011	5.763329253	9.739994712	9.010722023	4.055299785	12.92086252	4.652550678	6.37899292	4.040361203	6.102515898	7.010350085	8.366296897	6.010852677	5.267229912	14.36349632	14.07280693	5.536398847
UQCRC1	40.06839876	28.93620964	37.37523379	32.21177137	17.60143195	42.6095115	30.29905934	34.22525279	39.46986152	49.20275326	96.1608119	27.62573384	30.52213437	55.18070371	34.68363056	35.09193711	32.46567322	30.77609551	42.05258159	39.04194407	29.44486578	54.42493701	44.37667687	38.97174812	51.74633942	36.37951574	37.2956283	35.27258299	46.25172545	41.17239845	39.21560575	46.99285843	40.59489977	25.02003215	30.06527057	31.00132155	68.252046	34.92812691	39.36577317	32.05499341	55.2193253	27.11896316	37.08968331	23.64493007	53.45152547	26.90767099	69.65219754	29.96840795	40.30950282
ZMYND10	1.525321127	2.094661931	2.107434002	1.417617755	1.203535632	1.089009724	0.568935	1.41145104	1.475961107	0.567508079	1.271190539	0.976948401	1.268193238	4.779259659	1.567655216	0.713980768	0.305849797	0.902580967	0.836836096	1.20466461	0.346444787	2.735729354	3.495859739	5.137054781	5.125164819	1.758661148	1.292123576	1.748846518	5.896559484	2.825596055	1.216613383	1.083767878	2.200476962	1.265541624	0.697899627	1.079102928	1.527666886	0.347858434	0.922797515	0.802908911	1.81940731	1.660286331	1.619543333	0.643554429	1.874830166	0.733891914	6.90301276	0.273772124	1.205322668
CENPE	2.050016943	0.665159466	0.325532175	1.292014983	2.333334488	5.207571298	2.443009355	0.634067027	3.035069714	7.797311793	2.386795564	2.474814505	1.526421997	2.792318397	2.044307529	0.17773591	2.997983963	1.749410921	2.279449429	2.700101887	0.394027546	2.175415788	4.404527856	1.481906529	6.132972542	1.816679256	1.391298619	0.621388768	3.670264518	3.654350255	1.174620703	2.510241144	4.70582649	1.699774153	1.212528113	0.606096966	3.128142051	0.173472549	3.087330837	3.191196742	1.858714708	2.336773149	1.462589969	1.1570415	0.926382179	2.500298791	1.857454292	0.478744262	4.188974931
EIF2AK2	12.52597428	5.097439845	7.897304198	9.184682895	7.663631677	9.414150882	6.621759829	3.904970919	8.984369724	7.978604846	7.864165005	4.965991686	6.890423201	4.196165849	12.01557141	4.793076259	4.255348005	8.356561227	4.222757696	15.93258419	6.012204179	11.83170183	5.213392241	5.024829605	7.226542994	11.55130945	6.796322166	6.281048457	9.591269345	6.560903418	3.949511289	6.446605958	6.616033428	6.705709335	9.261073474	8.713150798	3.171068795	10.15365124	3.402727448	4.654424675	5.513545981	6.343229373	6.499646569	6.337078888	5.06820882	5.623822623	6.906063152	19.46326678	9.05936854
PRICKLE3	0.122818978	1.550173156	0.135467407	0.54641319	1.160611299	0.225685543	0.238035944	0.819869104	0.162012359	0.459692825	0.184102507	0.393790065	1.116196278	1.670978612	1.484295031	0.437018412	0.453690836	0.425931092	1.976734526	0.889951773	0.303571523	1.123867991	0.44710667	0.289441057	0.286176813	0.887240484	0.772299761	0.793811068	0.34679724	0.390492633	0.316583884	1.171009927	0.220957098	1.036843542	1.097232479	0.871528406	0.365895071	1.407357853	0.222132823	0.860629626	0.376427156	1.148187404	1.451298799	1.39379507	0.733963431	0.963671029	0.817726996	1.733533612	0.598592069
XDH	0.35547842	0	0.158432489	0.002470865	0.53607144	0.020276086	13.89675745	1.179972322	0.622372675	0.010955406	0.171615246	0.345479829	0.025675947	0.080843782	0.002583214	0.00585351	0	0.018585375	0.501690809	0.23313805	0.199678301	0.12456166	1.468817	0.00235592	0.612028613	0.565557796	0.217920639	1.177133213	0.642180941	1.570146493	0.477854144	0.004658249	0.032472759	0.667464049	0.019111558	0.013972732	0.169080022	0.076253382	0.027981899	0.09436973	0.013277106	0.008028269	0.679938873	0.008379729	0.768630569	0	0.153416815	0.073264412	1.325357527
C9orf78	18.45045869	8.636555606	20.98186701	9.051186675	9.814551596	8.703518227	8.229453474	19.58366091	9.963092146	9.297424213	13.85503281	10.20710269	10.3478991	10.85291551	10.72586474	11.56668413	12.17647973	8.49090807	13.67983165	12.44279995	12.43211658	11.69510353	6.575047825	9.932730522	11.5155866	10.45574893	10.74284164	9.804754788	10.56758418	5.815808971	14.70973565	12.18025103	6.781939907	7.924887316	9.890947871	9.911694158	10.171647	10.87617796	11.39982064	12.88523482	12.22455535	11.97012745	10.88458909	12.17088666	12.84463829	9.323885651	7.774149649	10.46686316	10.68112316
STATH	0	0.03007126	0	0	0	0	0	0	0	0	0	0	0	0	0	0	0	0	0	0	0	0	0	0	0	0	0	0	0	0	0	0.077541859	0	0	0.006627785	0	0	0	0	0	0	0	0.007172597	0	0	0	0	0	0
BMP8A	0.08182808	5.517377213	0.699872799	2.054119886	2.382162421	0.168803605	0.725860288	0.984882518	1.555753277	0.813041359	0.264785954	2.653513645	2.30859541	1.758601949	2.470108312	2.05718535	0.164699097	1.276506068	2.643716239	1.582105845	0.433662521	1.760956503	2.345552464	1.40377597	0.67717459	1.886728552	1.836923197	1.723606741	2.11564213	2.280784334	2.320162325	2.044318695	0.451860748	1.494457058	1.397882867	3.019742953	0.26229214	0.696177949	0.509176293	1.826641289	2.984453316	1.852350658	1.466668835	2.474108876	2.299657279	1.712120855	3.06536227	2.672139959	1.609815078
SMARCD1	38.99834511	8.361996235	11.40856183	23.73995235	26.89439273	32.2170357	55.39203154	44.4651395	23.52363824	29.10268685	32.24816847	40.51568148	29.78185683	27.60047625	21.31540844	18.7868824	49.84714362	31.88937277	27.67061353	37.14545662	12.8987098	37.23594249	28.37391142	23.89278707	35.6013181	28.28607697	37.88459938	41.90075495	29.20722117	19.96156373	25.29312047	33.57538324	23.18791158	22.4884925	28.5801645	18.53559599	19.74741139	11.15898316	26.55925409	24.90817628	31.98248377	38.94822026	16.65901481	22.2530959	24.40310549	29.88529705	40.18484283	13.89036387	44.90265456
ABCC1	2.528406646	6.055442744	6.075748745	15.79684094	11.13515372	11.34562695	11.29138819	6.174213611	16.37421832	16.21008795	6.036411915	12.23874056	4.886516067	12.44529682	7.829341744	5.67968021	9.752560796	8.261320102	6.381891739	10.72554398	4.753333795	6.023696687	5.614027691	11.7255034	18.48066936	9.652362218	6.341302529	8.17919486	19.7406603	10.92122277	5.135348301	8.937735662	15.18615529	6.01937328	9.83365531	6.541463875	8.600606007	4.956425713	8.558953976	7.492721381	6.927271204	6.986876853	8.622796235	7.6817606	6.141658957	8.104730909	15.1611864	7.225107557	10.65078422
STAT1	11.77221231	9.332937484	15.6772165	10.89235582	18.69346318	6.14538984	6.014545057	14.07988475	6.013995029	4.980274827	14.146276	12.01248652	19.12923373	9.493542417	44.69513994	12.57513268	10.95255251	14.91241162	11.43525745	31.28557918	18.99722482	96.11368836	39.13075842	6.395862791	12.70377655	22.68942805	18.88181263	24.14708905	5.072539684	15.26482574	8.554071874	23.35976355	5.007018363	26.95410119	23.01620649	13.89399067	6.112338506	22.3100251	8.425405211	9.47555923	14.01004702	17.9598079	4.159096449	27.44837878	9.163251695	13.96886114	7.727069946	83.61188293	19.83862993
AHSG	0.500149359	0.472756507	0.009678191	0.272594289	0.037510296	0.063581906	0.372823632	0.225693715	0.793617775	0.185511856	0.404605992	0.142092103	0.210802471	0.06021805	0.053021208	0.210253706	0.260550751	0.250339791	0.168322031	0.316669325	0.657089159	0.217075228	0.232883984	0.006044491	5.356384815	0.623942686	0.398366199	99.84623018	0.763530527	0.997761833	0.164310843	1.015876341	0.424901845	0.31892459	0.030646111	0.189489118	1.100222448	16.79629667	0.165121744	0.538718605	0.499613418	0.137318769	0.046431361	0.687985388	0	0.243666159	0.204680069	0.299362231	0.07791465
PRX	0.480156445	3.350989269	0.102669046	0.951849074	1.05091703	0.146219239	0.167327797	1.327301929	0.514966765	0.605527168	0.286468834	1.192631762	3.010341162	0.805337958	0.74093852	2.107880772	0.584691789	0.330743622	1.252349974	0.83265186	0.904268375	0.570778658	0.978986211	0.278682812	0.526833105	0.864372764	0.841204559	0.901994613	0.939271431	0.943958257	0.819958686	1.270286327	0.220954969	1.487948479	1.397941987	3.21374092	0.333470777	4.850446679	1.098448434	1.59789495	0.875619041	1.064524051	1.142083344	1.732480329	0.477740984	1.68749817	1.239828137	1.596382074	0.663049443
PAX1	0.003941165	0	0.003889459	0	0	0	0.454483999	0	0.153705113	0.00225919	0	0	0	0	0.186445842	0.003017732	0	0	0	0	0	0	0	0	0.019789126	0	0	0	0.002307118	0	0.005079464	0.019212193	0	0	0	0	6.220503363	0	0.00288517	0	0	0	0.085301836	0	0	0	0.003163714	0.008393534	0.216949098
ZNF500	1.513382806	3.58636099	2.254382343	3.813946081	3.035347831	3.254502173	3.148073152	2.280188475	4.183031739	2.89512666	2.243554122	5.302101975	2.915497622	2.666562053	2.658242683	3.55016205	3.14663165	3.121726033	3.041500458	3.244211972	2.160493168	2.681836945	3.177230914	5.205085916	3.737719867	2.907280689	3.202482417	2.666075788	3.852911904	5.052257325	3.394944121	4.59345257	3.038362314	2.450207144	3.984191623	2.199469564	2.44838454	2.24715258	2.618168239	3.498451551	3.438413802	3.950801168	2.07135271	3.68360423	3.869095242	3.664077666	4.292076155	2.731496887	4.192903147
TSC2	12.99333664	28.8076671	9.769710738	24.03746272	20.43382103	14.38590002	26.36258328	22.6956858	20.47753673	12.71967448	19.76771435	27.99109727	19.53843888	16.93566937	18.97578322	27.98000139	11.54425596	23.89204314	18.8879155	16.3458678	13.94993177	16.0024793	18.96451255	38.25328917	18.12027357	19.76078087	28.51266365	28.14610533	18.6000081	26.28692135	26.66755669	16.19642412	39.22523724	18.93361624	22.19396923	16.04672356	8.497387954	8.522275474	12.66988399	20.37606108	18.98918979	23.90719705	14.45815922	21.08192235	27.47539199	29.98211935	30.7026822	15.38414982	24.73856789
POMC	0.030007176	0.59563776	0.177681021	0.116384497	0.612131606	0.088431389	1.996351768	0.595329035	0.146284693	0.10320591	15.94861928	1.925436429	1.068309709	2.65124299	1.074808498	0.149346336	2.409832634	0.984849665	0.666515586	3.176004364	0.562278946	3.330278542	0.377884708	0.073980173	0.686386167	4.928273579	0.940926911	0.417936097	0.15809308	3.17699645	2.997230619	4.223762517	0.54809077	0.975851183	0.562629122	1.371153864	4.790020668	1.021181698	4.755869386	0.611197396	0.555900401	1.460092256	0.832133134	0.657846887	0.125710412	0.627851861	0.578108077	0.734925359	0.596011609
HSPA1L	0.390034314	3.095133327	2.273697787	1.547950413	1.769397807	0.395619231	1.068980903	2.065894716	1.821819452	0.623941391	2.883762596	1.314240249	1.681665524	1.138693445	2.212950282	1.909955032	0.942047757	2.293394386	0.888318274	1.280056266	3.29630272	1.148893589	1.011724345	1.000731604	1.022222105	1.570243211	0.885590631	2.10556118	0.472573747	2.393645443	1.379461862	2.21083706	1.048002141	1.468488252	1.808426526	2.159992356	0.628016463	2.213999878	2.231107665	6.735074675	2.268506294	0.939867086	1.276090649	2.087965679	1.453489584	0.907419006	0.567938919	1.725711389	1.019203949
CACNG2	1.717780533	4.925219755	2.295643562	2.179195024	2.2448702	0.367017693	2.494260251	0.795200048	3.586933352	0.931344774	3.005082405	4.04940668	3.413586885	0	2.157353867	5.69413907	5.384986133	3.897763621	1.250158387	1.172707476	3.178161349	3.428247099	4.970268945	2.42191559	2.467768677	2.170985873	5.044647346	2.377734134	2.530687949	4.61500051	2.795068097	0.379435596	2.870035932	1.927889081	3.108973814	1.573589834	1.729858967	1.276673722	2.80845917	2.434167506	2.569034906	3.232112838	1.655641757	2.020241872	3.358308439	4.614402024	2.062640545	1.595456961	4.268946355
STRA6	7.225728026	0.433964654	0.050342956	0.762318458	1.220437389	0.458074594	0.414480653	7.22729448	18.09249088	12.6478843	0.793789727	0.639741781	14.53304341	0.53229589	4.049797304	0.188406147	0.202933274	1.294894929	0.899796042	1.022781066	0.194241818	2.431749096	8.643842788	0.077679182	1.01618635	1.494021675	6.845243278	0.140859944	4.23689455	7.897650634	0.858561545	3.772130768	6.987520004	0.734009803	0.343203764	1.194079136	1.223475159	0.440164525	0.235047586	0.768627028	0.323117108	10.34039436	1.25428848	1.128207411	0.295419469	1.318488908	0.920155355	1.646658849	0.87358273
CDH11	2.005592108	3.387242104	1.005807894	5.510262195	3.207878288	1.937301019	1.800705728	3.912631794	3.21144152	5.545669049	0.483391188	1.238610435	1.580059514	2.106059152	4.292345876	3.769858915	2.499103548	3.161151338	2.670857747	1.381816555	4.286979515	2.852288178	1.173951553	0.459173555	7.758414062	3.111654743	1.907360126	5.42286566	4.441818385	4.322717763	2.100332418	1.83892209	2.08769313	4.33048449	5.301704825	4.853154211	2.707475868	5.711849352	0.664041973	2.888784649	0.844607903	3.396276141	3.731306869	2.926196952	2.317264912	1.867262215	2.87937944	5.042590479	2.526857097
ATP2A3	0.08703953	8.179778348	2.031809407	3.235214935	12.24541282	0.211124328	0.81451119	2.853247188	0.646267227	0.869299803	0.75964144	7.783845337	11.522547	20.33910086	5.076871088	4.880521395	3.654699954	8.390984125	8.720178928	9.408572663	2.942570655	8.439277564	7.487215628	1.24213816	1.469865036	4.710536875	10.92425724	4.008107123	1.142501997	2.550218377	3.102168686	16.04165153	0.773572449	5.663521078	12.04732634	2.828620713	5.573500586	3.480621576	6.060580103	12.87075275	4.259834812	14.35085623	0.787963796	13.30212119	6.048092447	20.25386128	4.662462326	6.642384507	4.777962373
AIRE	0	0.083926972	0.00486806	0.159433658	0.509419966	0.020351696	0.012501838	0.01957281	0.274138391	0.016965657	0	0.02042037	0.132540138	0.454338621	0.136680073	0.018885015	0.005957052	0.077949916	0.144428117	0.141584328	0.005601883	0.024263836	0.063893973	1.079319012	0.079808433	0.054739297	0.042184274	0.180663571	0.389825498	0.050186695	0.025429895	0.3907482	0.075431485	0.170878713	0.724494241	0.236991128	0.252984638	0.185234179	0.014444354	0.021312369	0.011422814	0.372979851	0.627238821	0.370383407	0.304810129	0.116111659	0.118791447	0.47974541	0.005598643
ECE2	3.219020741	11.65154246	7.827275622	7.984212768	6.138267161	12.91780408	8.399430394	4.606029484	12.09402005	6.845947415	8.996084612	8.060169196	5.767763685	7.066872248	6.757297902	29.64219681	3.045304395	11.40279534	5.351512941	6.562324835	9.191160564	6.056870249	5.540180036	17.82828736	12.20390016	6.894203918	7.697849931	6.682058822	11.55781919	13.57373064	13.16796422	5.229925377	11.0914689	7.621519093	3.229115042	14.08464651	5.610697886	9.150294931	6.25740472	9.388651319	12.96343169	9.525168172	4.768979797	11.28433822	16.03073493	12.24869016	15.65963414	14.93375782	5.926029695
HCFC2	1.148154397	2.563428797	1.946765394	4.858415539	5.720788081	2.805292249	2.361621837	1.186934736	5.547414495	2.523254729	2.501206906	4.743650261	3.606805999	1.94791072	4.008660321	3.65741712	5.784899532	6.578678464	2.129234734	5.647370934	3.114648358	5.086245276	8.075885044	1.154950325	3.427091159	3.180873904	8.257624104	8.998318136	2.726365833	8.184830866	6.002500941	4.370034608	2.358940038	6.628564018	4.995445495	4.284300115	1.762612473	4.823670293	3.541649889	2.70008753	2.88757551	5.455152825	3.244567977	3.454473179	3.600374612	5.328606462	1.588982784	3.219196286	7.913592507
ACAD8	1.836649158	4.715629676	4.653596535	10.85997632	4.835079214	4.887472446	2.486408992	3.874840178	6.416518909	5.280697611	2.330173607	5.381742896	3.23234618	5.119876333	5.712754359	5.33709698	3.911647164	7.956747168	2.818852306	6.7742644	2.582570934	4.530993191	5.626925895	4.902802913	5.911166986	3.074463314	6.615527933	7.571144842	7.633418332	12.99614863	3.635657964	3.48093121	5.446108569	4.691264899	11.03265463	7.244736	3.649860569	3.16310793	2.135719793	4.052056827	3.910490824	6.526176898	3.774621463	4.952010298	7.825740405	4.349333496	5.977419802	3.2744492	4.862793893
NKX3-2	0.008238314	0.015574215	0.008130234	0.191716555	0.525179852	0	0.010439772	0.00653778	0	34.59188099	0	0	0.199221882	0.146139072	0.139190137	0	0	0.015021409	0.349341476	0.137936463	0	0.167159292	0.183779131	0.685491937	1.204201567	0.006094738	0.187873888	0.021248553	0.053048886	0.015715818	0.042470921	0.732914981	0.006998859	0.075715073	0.406762844	0.0559287	0.227101356	0.004833795	0	0.376281187	0.085848507	0.253782342	0.022288569	0	0.025884856	0.145440113	0.039679142	0	0.023375984
ZNF528	2.015388192	5.344246993	3.305123888	9.30321003	4.273398921	6.239123726	9.441022005	8.142864472	16.51390926	5.906654923	3.138225747	8.779926041	5.854962943	6.533717239	7.378765155	5.905487323	2.610293392	8.760274329	4.651356056	3.086480256	1.972332878	8.784091055	11.2655412	7.546528384	16.02826415	6.286183857	6.905674492	7.662577336	26.9910131	21.67284257	4.699867982	5.324359152	18.16052347	7.913954631	7.682747928	7.180845075	7.145169979	1.939650772	1.847697922	6.657192258	8.951927117	4.644011296	7.668385334	5.321273724	4.397241172	6.362458375	8.330166889	3.285878166	11.55849476
NEK2	4.77913	2.452493456	1.074257345	1.527808189	5.085624487	5.888530466	7.369500531	2.751285723	3.976325189	13.88572998	12.79275481	5.962046491	8.694341873	3.891409066	3.118972585	0.313985499	14.17214707	4.064754411	5.329501308	8.756186316	0.575761309	8.801775112	17.05601164	3.451127267	11.50542135	3.783830174	5.403682862	1.169190798	4.277225171	3.579440352	5.313849815	5.71977478	5.162229685	5.070683687	2.539587271	0.790387136	7.346451133	0.109365596	14.33284572	9.088670139	10.35051298	9.427117612	3.933410272	2.831807669	3.287449139	12.23620137	2.004971892	1.270284698	7.878291353
PCBP1	77.11178978	138.7846515	71.07711254	71.86397991	38.81834764	80.45425098	40.03620185	138.6504312	65.02734128	108.0275724	38.91354907	52.62145003	114.2436236	66.41131761	49.85009327	45.11102251	67.4383509	66.43837525	101.5915002	55.99855019	47.11019339	102.2042479	52.44438839	66.75723512	74.63198766	70.49984787	75.86237884	53.64710001	109.2309659	55.3813585	35.60334285	54.54031435	61.51113823	57.68519398	69.55553422	50.178214	60.56790138	92.88843787	59.33671815	57.66279652	56.88636012	51.2177194	87.63427728	58.8487928	32.81300371	56.23106296	143.7003797	65.81570344	73.52034305
FOXD1	0.065715472	0.958365439	1.445302817	1.116621971	0.059846573	0.265596373	0.047586331	0.081950989	0.36612833	0.069958604	0.0797428	0.038863503	0.088286399	0.140911652	1.326007466	0.129389246	0.442154759	0.56487953	0.170610044	0.527691549	0.405131429	0.005772286	0.013511256	0.162015977	0.371866859	1.479332841	0.227471291	0.668297238	0.170363482	0.155210215	0.012099375	0.572047344	0.063804084	0.31857483	0.915313805	0.617722108	0.066202621	2.875345213	0.192430767	0.110094498	0.054348989	0.525811332	2.362089557	0.596852865	0.206478585	0.104351955	0.173328545	1.272922511	0.122534666
AOC2	0.416870488	1.666455612	0.437114035	0.903867032	1.660928226	0.47605176	0.781395489	2.53629438	0.618139544	0.209091989	0.484776543	4.380244956	3.570323048	1.019161471	2.206875597	1.695727961	1.887871918	0.73899075	2.39378456	0.685514335	0.907382691	6.589512679	3.637299303	0.990288796	0.426385202	1.702638672	2.184805116	2.777618482	0.503315531	1.330927258	1.869260008	1.539980729	0.398421324	2.394556858	0.635070003	2.07266505	0.645848737	0.214022338	0.324247756	2.589103855	1.820079528	1.45928971	2.108813594	1.375616767	0.791343971	1.601367836	1.024825482	0.62886742	1.823573129
MANBA	0.735725314	1.65972542	2.410346833	3.525391309	4.097330328	2.205265228	2.523175362	2.558993313	2.855989741	5.487311987	2.177163829	2.909838597	2.377354097	3.825356514	5.796549738	2.276402482	1.397152763	2.141067382	2.316796458	3.022373145	3.109139769	2.305574172	3.03096053	3.221471766	2.209487344	3.379065388	2.804802578	3.276020604	2.896324442	4.723572091	3.070258227	3.073170951	3.345914288	4.108875539	3.649531554	3.120813893	3.42961351	4.206107234	1.761947569	2.869820723	2.036227358	2.583126848	3.072676802	3.95437557	3.002001006	2.374890408	4.687421042	3.863807717	2.798470235
ALDH3A1	0.129571569	0.072371602	0.087185238	0.026650406	0.09761804	0.072898341	0.141805565	0.126195168	0.080393109	0.043889292	0.085761454	0.186924392	0.055387435	0.084384167	0.035822809	0.09019306	0.106688695	0.039375926	0.136765757	0.063393136	0.05350813	0.108639189	0.076287904	0.540883245	0.115004443	0.135072033	0.09233956	0.063800976	0.117222553	0.157294555	0.129041466	0.183028869	0.130091609	0.087439359	0.220858496	0.135329577	0.064187265	0.262633747	0.129346649	0.058163354	0.163662867	0.115455714	0.023901333	0.07747079	0.080189318	0.134783634	0.231662524	0.171423321	0.056819513
C9orf16	38.23705049	49.25346759	44.3808952	22.48262079	29.38517148	33.18353282	28.69637551	33.89211776	24.06888426	27.10773816	37.48645014	32.3977731	50.71726547	35.75954968	24.1898656	34.85924307	41.56588992	23.71252609	55.67909775	34.85343436	32.08688897	42.81240356	22.40021558	28.02605541	52.37100668	53.08351339	25.4687175	20.28311663	29.79601147	27.66921284	51.58915575	40.39765986	26.46867501	42.77680141	20.96491969	26.79818751	57.04579437	28.65933999	34.75093061	61.82999494	40.88073403	51.76192574	37.78872603	30.59047396	51.1130633	31.63772964	24.48630036	44.53133196	37.37103446
SCN2B	0.102980343	1.111924336	0.085994036	0.655450214	0.121197015	0.441218898	0.025095949	0.235740488	0.992471089	0.880928992	0.24031166	0.087448441	0.649182781	0.232398904	0.013383851	1.956125839	0.48788927	0.012036551	0.20794421	0.127896142	1.205475897	0.299546551	0.367677318	0.546838684	0.044194734	0.093766493	0.6379219	0.925550628	0.533278466	1.229074401	0.199085177	0.024134782	0.669611594	0.49562692	0.613915351	11.24587705	0.3173978	2.670243812	0.124679868	0.56961227	0.197197461	0.205202701	0.034826367	1.45226814	7.251177695	0.287465709	0.734455749	1.178132186	0.249497106
CRIP1	0.139288844	4.651989685	0.329907537	0.612271442	2.119228563	0.268183756	0.270648452	3.404544205	0.244451436	0.218241391	0.923980444	1.185271689	7.073499176	3.832967053	1.424560919	1.023867257	1.536334382	0.784496352	6.000225187	1.510346783	0.537821303	1.575840949	2.692937427	0.434979601	0.341923183	1.525087478	3.679408028	0.795159319	0.201127763	0.48419053	1.352374111	3.610007776	0.449664737	1.949764493	1.607609888	1.134733674	0.51791351	0.98072553	0.82933844	2.533318364	1.55899583	3.497661007	1.444563846	2.00521526	1.643606732	3.636921914	1.036125929	4.199170584	1.359584884
LRRC41	2.742999699	7.038235667	8.237471185	14.82128264	9.090089441	7.214433282	7.937351293	6.506980936	6.598469752	19.94739033	9.344550468	14.76668319	6.955983985	9.331685345	10.13503002	13.22184559	8.901536436	14.98649738	8.603328779	10.65276744	10.22219631	11.77135786	11.44583312	8.661527914	7.726449843	11.9317038	10.81354035	11.42625044	6.710138262	12.30677803	10.7474107	8.23461021	5.888430779	10.67991022	12.43286798	10.13495245	5.363121455	10.21988581	11.43582488	8.938542934	12.0519559	11.92049298	6.857102382	11.01294624	12.2159013	10.78395167	14.00566067	11.43422591	13.75866116
CASP4	0.238514869	1.809624568	1.104743663	2.878067572	4.569595971	0.414245482	0.995414091	1.953381551	0.542620249	0.490382162	0.9570392	0.520024311	2.307140948	5.259463507	5.291421241	1.585226304	1.493976971	0.898789935	2.725990795	4.89491813	1.527697299	6.167286268	2.547097089	0.405746482	0.777119563	2.811504643	2.595002411	2.952892857	0.716737532	0.841249634	1.586201984	2.581194925	0.969923637	4.251540846	4.835842275	3.926039608	2.846115525	5.805025155	0.791553003	2.451653327	1.355045533	1.977140464	2.856512305	4.796697466	1.765290547	2.21039321	1.301958187	5.296405305	1.840839447
POLR1D	14.98023154	6.714944412	14.32292929	14.80981709	10.87073086	25.53765278	21.40909386	15.37949956	17.28451669	31.85937	22.65366444	11.13856234	10.83712946	17.96126611	11.29383614	9.575538135	20.09032649	10.07179736	12.77478148	17.79103123	19.810215	11.90711215	8.402169658	30.30041355	13.65137078	14.6826999	11.14409603	13.30961981	15.64845908	9.37266407	11.78038414	14.90348489	18.79524316	10.77084146	10.99668032	8.878908902	19.35444105	8.4081632	14.35811417	11.90627517	14.6002752	8.843436649	22.32186194	9.239769251	13.23306065	11.52328952	11.77434444	10.37189927	8.340181607
RAN	117.5010184	58.95710429	67.78502088	54.72928524	69.96914023	101.2121127	91.26471895	107.3918006	70.96963247	119.9088367	135.4093282	62.53932948	122.0256207	84.50682449	43.9791295	43.39755237	100.8470899	52.10610326	126.3727868	109.3361718	57.71207792	75.26697751	92.70078138	64.82598144	119.7208406	70.95671846	69.45344516	49.38755429	86.00998238	82.23758007	71.83275015	108.7514095	90.27095005	59.84502459	51.79387618	39.58552667	122.56498	45.93595299	100.4317509	142.2474505	79.45617645	57.80507146	59.89101826	46.83754285	45.52066528	82.36363627	110.6690713	39.54957362	79.9012369
PHGDH	7.416837764	2.424814066	0.903296133	9.440289812	1.119886716	32.82855657	34.03221249	5.771866417	21.56214525	79.64533062	22.41284525	0.203898594	6.082222628	14.2426768	5.769710937	0.329993977	8.619862069	1.145049775	2.66046871	10.65204646	5.271885644	1.365325233	0.643892344	21.81469957	25.56694821	4.27846837	1.37479065	7.059065513	26.61749683	2.500365508	0.730017116	1.305550013	27.8679487	4.689241677	4.353296961	5.999520418	30.56014147	7.198407739	0.35155508	1.160295296	0.418210734	1.468425412	21.06550036	2.868207161	2.360038583	1.277466908	25.92703411	5.57701189	3.71753495
CELSR3	9.750500207	25.97497938	7.948231874	15.29616792	12.31282781	11.94587397	10.39155733	14.72456873	23.56569963	14.89518512	11.11325145	18.21404818	9.108386071	9.633680789	19.12683578	20.99676873	6.859807007	24.69865927	16.73481384	15.6257173	5.931349008	21.6081554	33.50511804	21.25150329	18.22746722	12.33622179	20.07448293	30.03874455	23.09330327	35.756272	18.01394262	23.59231032	19.87087886	10.18355954	14.95744228	11.60487723	8.347276714	3.219684362	10.46948725	12.02826179	17.23870014	13.23490677	10.46954867	9.486469342	16.10898107	14.07987385	15.54466416	4.097411356	27.10323927
EFHC1	5.631947266	3.386567507	5.634372171	3.871821238	4.966416579	3.175153588	9.21104457	5.561197766	6.009465894	3.791702811	4.480491121	7.549287076	3.194476419	3.00497112	8.028240661	4.877304924	2.073884034	8.788627406	2.277076871	3.17895069	2.184410382	5.594484415	10.56091808	7.379434462	4.702344344	4.240429091	5.692090064	4.986081767	5.120733907	7.867300506	9.667038698	9.221468674	4.152327815	4.065893557	7.251303744	6.05216277	2.681049027	2.525651999	3.927157137	3.468215373	7.091712887	10.73502897	4.425994858	5.781433447	4.110082805	8.378279064	3.408829099	3.801431604	12.55218234
PTS	9.982189148	6.132359421	18.07271431	11.81414818	6.109704136	8.894802029	4.559104949	7.207916805	9.905128212	6.398249855	5.448140202	7.090731032	6.517172218	8.490518437	7.902061534	5.385320968	11.3605122	10.83463987	9.348873226	19.00059043	5.936030382	7.066941078	4.817138356	11.76893375	8.0163839	7.897550255	5.57443171	10.15405197	6.762719128	18.64404253	4.874362516	7.843569581	8.981423647	7.818060422	13.44062252	11.40368455	12.84604665	3.65954755	5.942118922	7.430802904	6.111840742	7.220964496	7.220371155	4.945705506	14.43892528	6.39676112	4.006530619	5.584323385	7.141709786
ABCF2	6.069774422	10.24874704	9.502312805	9.936583755	12.32251164	15.53017021	10.5383556	18.25056642	15.60940556	27.75467493	17.68955311	18.74521263	10.70542907	13.13152714	10.81262529	17.56156808	16.64632431	13.41328735	11.15128336	12.7686432	8.813756184	19.01765155	17.39677503	12.01957851	7.797292359	11.80564518	11.27255074	10.08099269	14.17933251	12.33444231	10.64444648	19.03978046	10.13685947	12.68638493	10.01243721	9.352128963	16.72558193	11.45740342	16.72556855	11.1239475	18.9031991	15.81050425	6.761642955	20.39232174	16.11550681	15.02700722	31.03776765	8.919896978	15.39454572
RAC2	0.246065955	6.391892621	0.30579568	5.143050243	22.08867048	0.660699824	2.425267788	4.874606803	0.773055675	1.306038457	2.388720683	2.886167685	21.573462	40.46596928	8.056114024	7.3759649	6.504521526	1.783588616	16.45196519	32.55634791	8.124566034	24.66137913	14.80839006	1.185224023	1.393149961	6.890573479	15.95772616	7.324470096	0.965631813	4.108765593	3.547219306	29.94887896	0.991029624	12.69271784	23.77475422	2.827009202	14.24992173	5.876724886	6.318072942	12.45396985	10.98475494	25.51582034	0.949275599	27.29217589	1.756271774	13.38976388	11.06876996	11.52260558	9.27319949
MYH15	0.662813827	0.552804661	0.133191485	0.744473541	1.927212107	0.613394778	0.296446636	9.022876177	0.286568939	0.273353476	9.418622922	1.210531959	0.946876464	0.859415561	1.712718894	1.956568099	0.680921807	1.74264222	0.542019383	0.609762763	0.739097561	1.16545253	2.887696461	1.179370304	0.348034389	1.442212809	0.46808151	1.79000249	0.282663925	1.336886899	0.618461399	0.754764945	1.238295959	1.641122047	1.435832834	0.961658042	0.132666505	0.230526302	0.869443494	1.390213975	1.260543355	1.087675661	0.367165352	0.867906444	2.164236115	0.613798331	0.207047697	0.672799064	0.777816287
TNFAIP3	2.032984701	7.146771489	2.533816014	4.82257556	11.02033824	0.600468564	2.292566397	6.377226851	1.291742209	0.526378748	1.652015872	4.308873276	4.345437727	8.608994103	22.91836617	3.935344073	11.35427942	4.606504915	17.72123402	6.846015247	7.875690131	45.12664578	6.936696542	3.249452042	1.931980963	3.683980335	16.94947881	6.070730429	1.315783469	6.510184841	1.9842543	15.51406213	2.227793294	15.07344544	14.27358484	5.456237607	4.258448682	5.650600544	3.712307717	4.31427632	2.343309764	7.401296776	28.23947426	13.4258136	4.411549458	5.370885159	2.636790691	34.74759506	11.29336896
NRIP3	1.164129965	1.930940076	4.727990109	0.676547816	0.535179032	0.155041265	0.312063839	1.061519463	1.456978516	0.869431987	0.373529301	1.691349469	0.616563994	0.152739991	1.622652485	2.078432665	1.642421096	0.469427224	0.638526723	1.070953976	4.023320153	2.942269654	4.24497254	0.27251816	1.055393393	0.687326244	1.399984846	0.389756074	0.560246906	1.601503936	1.363305752	1.104957381	0.123623314	0.759696272	0.255350562	4.591634694	0.55972621	14.14697965	0.258122328	0.670165845	1.950547385	1.731931724	10.36845377	5.868036513	2.796035262	0.90023381	0.727823065	3.234160349	0.981427356
PBK	18.16197852	4.211217261	1.640902691	5.077849347	11.90412192	28.06214298	24.97371295	5.599425668	15.25539216	37.77643787	25.75067866	17.06092838	15.40749417	18.93604094	9.119213148	0.587600493	36.58118322	11.14873239	22.51219014	14.32757103	1.40408793	20.37476057	21.09989523	12.52779055	24.24936253	14.42194977	4.78533341	1.588957936	14.86211262	14.15146577	11.27794713	23.49115983	24.16746184	10.45130836	4.67634457	1.552926071	15.52439936	0.594110289	37.86611491	21.71608429	26.8783942	24.8862678	6.22140098	6.1745919	7.680122328	27.9320853	14.39104151	3.821060866	25.08355856
ZFHX3	6.602422247	24.37754846	4.626636599	14.91916977	13.74293685	9.271788861	20.37553534	11.45631698	25.84065997	11.15307624	11.02734865	19.10202361	24.14309073	7.210266555	8.978428482	8.825829656	15.7159354	18.54747269	9.280232448	11.54939662	12.66936201	8.819543269	9.462469229	8.704418486	18.89641951	13.06564397	10.55107759	20.50985086	19.82814618	11.19257813	9.6477867	15.01368926	8.377790068	9.480821278	15.62012158	7.09273169	9.898809146	5.277164002	13.33327247	15.33966219	15.05871594	15.09869957	8.164481127	9.920135048	8.756919247	13.47693588	6.589018979	4.379162192	19.27885485
DACT1	4.584267815	4.809258488	2.069330942	5.272308452	2.378545398	2.653508887	13.8979959	3.189361938	12.226403	3.237658282	0.6361055	3.265772028	1.477559824	1.409567302	3.626066124	0.629623888	1.681955594	1.261936626	1.956180737	2.003712551	3.140003644	5.621591706	2.585106525	0.696880049	12.01375269	2.851563822	6.094478286	5.18820279	3.805755433	1.281057306	2.768692591	0.770375775	2.300936549	7.034141705	4.901573115	3.327973218	9.337226306	6.60991048	0.955621107	1.620945653	2.880065501	3.029615983	11.90555191	5.779924795	2.578260365	8.064889998	2.240152703	11.94125967	1.280357335
CIZ1	32.00812868	39.39059429	19.21048328	37.84984367	27.5713162	34.4887957	27.83205514	23.55345939	29.21246409	33.55860396	24.54939061	31.00983705	41.57028155	27.07425244	24.94670506	27.72164595	35.6671506	28.62056287	32.53912675	33.21088515	21.79180632	38.73203666	30.17739052	35.64930124	50.19940721	40.29272056	43.60758447	29.5334109	32.01734335	17.97453684	27.5200273	26.85762278	27.94618871	28.71487503	25.25620688	23.10329711	16.62588561	19.2626096	30.74081501	48.95438791	28.67996152	42.16678247	33.37403955	28.18586202	29.47727614	46.89699629	33.686026	23.39578259	32.78601459
ECE1	5.062956155	19.53894868	20.25570972	15.762538	12.50526312	4.803787799	4.415451452	7.821491038	4.317003259	4.051110175	12.98496288	11.80767916	17.41013689	16.96589516	21.63746983	26.38284423	14.94811268	12.59256732	19.02302123	18.24108624	16.61071142	15.86977948	10.68318376	6.462366687	6.133056791	13.65004024	19.99864118	15.77021368	5.005369333	6.519686887	8.981436473	14.01253787	5.197099512	20.65202628	24.55819712	28.15483962	4.57542914	45.43779678	17.12054319	17.22853401	12.64000535	17.39195888	18.80427562	23.40193411	29.99604877	17.89591967	11.72350528	27.06479025	13.43770317
CST8	0	0	0	0	0	0	0	0	0	0	0	0	0	0	0	0	0	0	0	0	0	0	0.018088599	0	0	0	0	0	0	0	0	0	0	0	0	0	0	0	0	0	0	0	0	0	0	0	0	0	0
PGM3	4.684314523	3.761661169	8.488178845	9.352624885	6.25713667	7.811854078	5.37395319	4.453876053	7.643691335	5.770713563	6.394255906	5.437261089	5.101346149	5.127694423	8.610660512	5.116370069	3.711812426	9.198939447	3.541512002	5.432894037	4.162172013	4.80679906	2.16197597	6.522852535	9.419817366	5.050423411	4.427887059	7.737641191	7.539532397	8.683973693	5.323648902	7.683187758	7.29630361	7.38619652	7.096007348	6.852429092	4.459159474	4.108907938	7.48712716	4.04272781	5.398230565	4.995336683	5.22380163	5.191607003	5.199295255	6.444568202	4.063310972	4.823964589	6.72525129
ADAM7	0	0	0	0	0.006562698	0.00303385	0	0.004084836	0.040149161	0.01475302	0	0	0	0.007023723	0.003478667	0	0	0.006256966	0	0	0.005845551	0.006329814	0.011112202	0.003172583	0.117740567	0.003808022	0	0	0.030132	0	0	0	0.008745842	0	0.003217056	0.021504321	0.003299861	0	0.007536325	0.022239407	0.00595984	0.010811211	0.006963003	0.005642251	0	0.006731236	0	0	0
EYA2	0.369922629	0.403920139	0.27065498	0.226758905	0.252083426	0.157885959	0.105070039	0.086044627	0.733784724	12.62796672	0.030957562	0.044005201	0.07711726	0.50477232	0.21551773	0.068370228	0.154046916	0.03876448	0.077272801	0.251715255	0.318697261	0.349020661	0.078023956	0.055035278	0.505278463	0.448253012	0.018181135	0.072381333	0.119475294	0.093279907	0.156181589	0.240955575	0.379288649	0.18937944	0.522191774	0.413007179	0.130841585	1.062799023	0.060697828	0.01180991	0.051693129	0.196474389	0.39687575	0.436950884	0.187036802	0.15013	0.14335525	0.656522959	0.408999611
SLC36A1	1.322379283	4.759197714	2.877592494	2.833729074	3.780838975	3.67882686	1.344787659	2.888519418	2.830051343	2.958197314	1.259648998	2.408690896	4.072785656	2.246518609	4.901880983	9.664692859	1.477195164	3.552461332	2.476637539	3.024615491	2.594279968	3.301112271	5.471671583	0.874145167	4.540917708	3.438729955	2.780072602	2.101008181	3.187387522	8.539124152	1.840658082	2.028560196	2.246854413	5.160547116	4.646878587	7.661897783	1.858696798	4.024982972	2.82189913	4.207529148	2.128250349	1.893301216	1.929703886	4.357634798	3.729047202	4.876600963	1.934622528	4.982474099	3.249417234
PRPF19	97.67709432	58.0848662	37.9629545	37.27791767	37.76660926	76.20689066	80.13470324	75.10124241	57.23627098	65.68382968	93.96065897	56.44165936	91.73575262	47.16204819	26.67467427	51.6001804	78.53451833	36.35539251	122.40037	66.68050652	57.30024756	111.4859881	72.28382417	53.78554404	61.54479223	58.77434993	102.5835969	33.4591378	70.50981521	41.70034293	75.20301506	46.95701684	56.22047694	49.25673015	43.99807662	25.47364018	52.92957702	44.84977283	115.5473589	117.2180003	121.0648554	69.8245485	54.12219868	66.03830439	43.45620555	84.71681351	68.36602024	36.22563605	57.46791621
ZNF23	0.430667012	1.364914161	0.168756737	0.511754257	0.601573449	0.591661451	0.401287226	0.668461289	0.765699093	0.401165117	0.069167019	0.900162719	0.706215036	0.315435226	0.528603148	0.557681993	0.390070384	0.548527761	0.46678625	0.117402429	0.309274347	0.533496391	0.628938125	0.470381209	0.637777859	0.374834353	0.692817995	0.805323937	0.704419741	1.043061274	0.408127659	0.418721071	0.465412134	0.546252148	0.546245164	0.509338407	0.198948966	0.200667183	0.187773632	0.340090401	0.472981643	1.877830867	0.398381785	0.58315188	0.371455551	1.105671295	0.424513823	0.321467998	1.23458496
FMO5	0.458734831	0.513773461	0.308151606	0.418641997	0.737234597	0.193127889	0.239366557	0.425227637	0.518677723	0.148053183	0.30405487	0.484068978	0.300378554	0.386622146	0.643490001	0.628710113	0.479503838	0.852839275	0.206278102	0.258175766	0.608516425	0.602041871	0.141475446	0.137807538	1.09469233	0.342225768	0.230766162	9.610645119	0.388140022	0.465742339	0.402432553	0.584893084	0.176846886	0.784888338	0.932398455	0.783100259	0.217475501	0.68986561	0.214474289	0.3592809	0.517755381	0.345457869	0.20337295	0.614819239	0.226093936	0.640221938	0.2692196	0.582899079	0.455029588
FOXL1	0.098666033	0.58871738	0.164314584	0.589967594	0.432424276	0.170827135	0.05470139	0.474691381	0.276572675	0.074232685	0.104760985	0.110622162	0.347955054	0.277681059	0.833504165	0.16053979	0.201071981	0.326075366	0.697313717	0.324498768	0.217096153	0.094790741	0.270690903	0.387684181	0.189221252	0.301098316	0.276863892	0.442164097	0.198543465	0.274487827	0.413279971	0.221698156	0.204315442	0.501355932	0.431659727	0.534575171	0.260918295	0.52464506	0.11285858	0.247402149	0.142800444	0.246089399	2.852907014	0.493446695	1.143160167	0.197572204	0.207907254	0.661033763	0.15047962
ECM1	0.721109953	14.21005474	1.518185609	8.652523477	8.318317422	3.452808842	7.545428797	7.728235514	3.421659932	3.539158984	3.266796711	5.292812039	7.621113181	9.155696472	13.77082092	7.929934855	2.87794025	7.930797206	5.609487867	10.2175145	2.480173484	10.54408644	6.17263746	3.987432247	8.119002682	10.56798605	5.809529946	8.357206276	4.94897736	7.576855996	5.098330719	2.97957669	3.068928958	13.2208831	4.511185974	8.040828687	3.883235129	20.84512818	1.960756609	7.693629122	6.313709118	5.409225389	16.99645819	14.35220735	13.25634071	8.154739913	7.878020133	24.62082373	3.58949512
TUBA1C	3.308603817	2.807118493	3.171765443	6.419522751	3.519541939	3.914877253	1.067126804	6.892329019	1.54006731	12.43350416	6.554352904	8.161660195	8.180391077	5.164034053	6.957241807	2.106065395	5.572213928	5.53610007	8.683203497	5.369256723	3.282066906	7.929013982	10.38774604	1.409676942	5.732246866	5.875998955	6.988433971	3.380052377	1.963075373	3.570902287	2.594486301	6.889275726	3.420400398	4.491459675	5.116701422	4.892012373	3.727867391	9.165668232	3.669623916	8.645297836	5.336669357	6.90387383	7.694252402	4.650836147	3.861842331	6.568244249	11.60371578	6.406106398	3.63363551
SCYL2	16.25480298	4.195902934	12.43509859	9.16762659	11.26410246	7.219138455	9.257946109	8.494269428	10.86076313	4.393249015	8.816415221	9.058179111	5.208357248	4.366920181	7.622067543	6.996569029	10.90435017	11.73630584	4.057613376	11.98831812	7.507362539	9.891907951	10.14103516	5.5710289	9.016918391	6.691425459	10.04962215	14.06263065	7.743240577	13.64796938	12.99892331	13.97245471	6.31940587	9.259709369	9.989255357	8.612788797	4.517197337	6.329290105	6.501530512	6.436884717	7.825823706	8.508158787	6.491662752	7.381711365	5.842984633	7.554131625	3.94524259	5.5108979	13.1863847
CD96	0.044052534	0.651095149	0.031617888	0.988918118	2.410015887	0.009441685	0.172547936	0.772282893	0.050760433	0.096417462	0.087473111	0.193418211	1.043773142	3.117586377	0.654973417	0.28211237	0.972107691	0.243404872	1.289826804	2.835388753	0.668556781	1.516830843	1.899152195	0.056772272	0.031279931	0.456263409	1.521190163	0.816011539	0.030476619	0.252110406	0.356139902	1.486133727	0.071447397	1.350508202	2.400339356	0.14848739	0.41078172	0.592145803	0.284378552	0.914581401	0.477603296	2.363611822	0.005417414	2.688772187	0.155190835	1.304036166	0.649384997	2.106664768	1.297704674
LY86	0.092007649	4.226666714	2.288174483	4.389338297	8.281868486	0.715828821	2.611707831	6.381566446	0.699716785	0.717283819	5.805653759	1.371193654	6.847938857	10.11914013	15.54511855	5.988236568	1.577801585	1.644077628	6.855557826	11.7298871	13.22818899	8.38398252	2.674862376	0.657827687	2.227784628	11.65317858	3.068653653	4.30004622	0.710956601	1.427549334	5.170157281	7.905064762	1.125577306	7.636470279	6.02644286	4.112924251	7.892106937	12.93482777	3.744946496	5.360908035	4.303850502	3.542884465	0.460510446	14.20025982	3.449793459	2.634997004	1.462385233	19.24224272	2.746447024
CHRNA5	3.681382745	7.543484522	6.166188583	5.154733527	8.770141134	1.663022685	0.879756064	7.733329089	3.049076912	3.169064285	4.977288945	7.967132607	10.73873272	2.642051932	4.545452733	9.134336336	5.961079917	6.340858836	4.449915141	5.118763902	3.905886717	8.196540459	2.433737849	3.356444513	9.366731634	4.113524455	5.369649813	5.844940201	3.832846901	18.79628692	4.867782412	8.817670068	4.978056962	2.96284997	9.290943313	8.594659068	1.878252076	2.335678442	11.49802096	11.49877117	5.943880263	2.684417059	1.068362523	4.258755122	3.89566957	7.908428238	2.183150501	4.435587506	14.88800385
LARP4B	1.948727177	6.655997187	5.643520282	5.712844334	3.545779837	6.068205168	8.107788006	4.431136596	6.751679082	5.680141548	3.108568744	4.950221078	5.238506475	4.497667086	5.772140368	6.245203958	1.953909195	5.90019782	5.508621791	5.190052093	2.71324799	4.63473435	5.023255764	5.638770693	6.034778141	2.951180466	5.329582328	5.200567705	5.61121777	6.613060354	6.306715066	6.519992045	5.86770161	5.409087563	5.125696237	5.136194777	3.38138624	3.921760301	4.76669205	5.387079948	5.574221328	7.145144539	4.141429126	5.022978219	5.550541712	4.112896507	5.316355915	5.42259914	6.525168952
FUT7	0.035720617	1.063572997	0.052877982	0.357906351	3.529558183	0.063161367	0.237646209	0.914198693	0.174137661	0.122856571	0.249235928	1.004309731	1.919575131	1.011397052	0.579375712	0.991477923	0.075491335	0.092269663	1.460617413	0.907800831	1.308252033	0.911476071	0.565506722	0.198148908	0.966540877	0.905099306	0.795512589	0.396167094	0.193422016	0.420211605	0.356791075	1.692317056	0.159318847	1.837183688	0.569291835	0.438368988	0.727068939	0.199109718	0.326870594	2.430748213	1.220092738	0.850292272	0.120801627	0.758630608	1.833163333	0.764913514	0.222225207	0.202865384	0.238187169
BPGM	8.297734691	7.791729244	15.13999985	7.684493857	8.157575822	7.804761426	5.896731663	8.431312868	13.49560703	8.476264688	15.4618207	11.06135818	11.24539127	6.448767851	10.90227715	18.62915798	20.04147347	11.71050655	7.616042524	6.869395749	11.90037985	11.47244386	9.797081517	4.901477841	4.477225909	10.78474391	9.54046624	9.610890261	6.756747843	10.0268752	17.86289892	14.88608228	7.937263209	11.32769932	7.497880647	11.09650682	12.13642983	13.9074099	11.94263364	10.21506513	16.56324293	11.55513373	6.63275632	16.28333628	17.96167356	9.686311938	5.960510956	11.27147319	8.907229681
GPR50	0	0.04471899	0	0	0	0	0.044964326	1.070017738	0.034595468	0.094918403	0	0.008160473	0.015889871	0.064556328	0	0	0	0.007188615	0	0	0	0.014544621	0.221290968	0.014579896	0.026394518	0	0	0.006101199	0.006923719	0.015041861	0	0	8.972935748	0.01672341	0.096097785	0	0.045494444	0.041638526	0.008658469	0	0	0.024841958	0.247993172	0.012964743	0	0	0	0.016792803	0
NRN1	0.099121643	2.623398839	0.59670955	3.210147401	4.006152221	81.48764072	3.667785934	0.534895977	0.425231004	0.119320751	6.098180901	0.17781277	1.864329627	28.30209543	2.967579157	1.563478091	2.980629167	0.873549557	1.621235136	22.47602552	0.641632121	2.175779762	0.477902647	30.60199551	0.32074214	1.107291956	1.723599675	2.198659304	2.204942722	0.447511504	0.919801934	1.99921209	0.884192225	2.368567825	7.279175382	3.147205357	1.982604091	48.4349783	0.544222691	1.865996214	1.331307436	2.637074829	1.702887819	8.029391434	43.56022391	1.510102729	2.88833647	17.84500818	1.130644556
SLC14A1	0.014476486	0.143677992	0.207155188	0.05380836	0.69214026	0.019198044	0.013758689	0.074673831	0.063515456	0.024895027	0.048308071	0.062425823	0.077794576	0.476557277	0.205453025	0.324223962	0.091783066	0.013197919	0.131543127	0.389545651	0.172621625	0.075658949	0.098965289	0.02453726	0.034325085	0.053548815	0.113483813	0.35658044	0.161013383	0.26465394	0.121274596	0.23817123	0.061492487	0.235391957	0.490838611	0.487613674	0.280738155	0.252696963	0.071534215	0.080417041	0.071236727	0.228042626	0.007343587	0.684324295	0.007580874	0.044961298	0.061009171	0.43162983	0.160198818
RXRA	1.188557777	7.50520521	3.1019337	3.318787781	3.245676562	3.471246846	0.824740989	3.048102274	1.972319159	3.224324168	1.791822762	1.223452842	5.163034047	5.768118987	5.20453674	2.771067074	1.713668666	1.348806019	3.808990278	3.776934991	0.97901471	2.414132765	1.279105143	3.081538618	3.202409905	3.032558402	2.982090241	6.695822146	1.939910895	1.497999056	2.222131692	4.024279533	0.792201098	2.801416225	4.370361571	5.84360425	1.495196173	9.373954407	1.423083455	3.332176912	2.660925298	2.037745008	4.145084312	5.137667691	3.756807551	2.724892826	4.021942546	4.83533976	2.251158319
AKR1C1	1.25904459	4.36283131	4.163238214	8.177627023	2.228024098	1.83827175	2.73417783	1.133896269	2.969589212	1.235310724	4.779905017	4.689456082	3.663707092	2.029889671	5.555471319	3.946183222	1.659280942	7.850754962	0.807008298	2.018084202	5.416735079	1.172452232	1.451133989	1.695323834	3.147801672	2.960530531	1.857816003	6.044694168	2.247794641	6.248707958	1.743882272	2.027803577	2.425510369	4.740460966	5.020130626	8.011375435	3.68241062	4.268439926	6.574259389	8.719130603	3.003275671	1.172256008	1.067123888	2.618469278	5.033824011	0.631942955	2.486860527	3.732818365	1.635050354
MMP11	0.512690229	4.534268883	1.535491048	4.855968515	4.047034315	6.645342097	4.361412237	3.530853258	2.395038795	2.072555859	5.907499462	2.64531113	9.301539389	2.141334411	12.76272012	4.608366981	1.211378402	5.335240115	3.155278652	3.097747565	2.126420939	1.452818276	1.020188589	1.024934839	4.578998765	3.895146565	2.983327131	2.564206861	8.051143961	2.979458083	3.729024416	1.225169357	2.033856869	10.49232244	2.694384051	12.7000364	3.981266309	1.655811183	4.05345808	1.725310114	1.636320378	1.707319857	7.704277817	5.426820578	25.14836073	1.515802515	11.34459848	14.46346705	1.492693901
LSM14A	35.07984255	22.05516252	21.80872988	21.48582915	23.17458964	14.51166541	21.45712549	22.11903149	29.56848688	31.84030215	20.80622	18.25492201	28.72241105	21.59284097	19.46073354	17.02131094	36.01944268	18.31992001	29.07311815	24.67352183	19.55485768	46.95459434	26.14955361	26.08790905	29.57911916	18.6102296	24.50446849	22.11963861	25.52840311	19.65509905	19.99387489	34.0388073	23.21242425	21.22703298	21.44780211	18.95641587	18.98075854	18.56685535	23.96923619	20.45820657	22.41877942	23.12408157	31.86600378	20.47030596	17.62194953	25.31413776	14.52077491	23.23685607	25.14239359
NFASC	1.955956929	14.2502478	3.187183413	5.351355102	11.67639024	5.603730526	6.382853568	2.181534563	12.91254459	7.898227998	2.393212659	6.108408122	4.360650932	3.188554846	5.019154323	5.478987313	2.93461874	6.446444217	2.991215904	6.808792174	2.882850806	5.677712532	10.99788172	0.556310312	9.537272557	4.378795145	4.152377201	7.359975198	7.529802823	6.969333978	5.040366997	3.449953496	7.540704739	12.05023909	5.504126822	3.424057322	4.073349702	5.026614728	3.156803746	4.910069872	3.172844464	4.539595752	4.350396502	8.205071144	4.843563803	4.043865299	6.108041638	5.899175821	5.545047485
APEX2	2.453329392	4.429553792	5.572138861	4.918575036	5.965712958	7.443737365	6.181779638	8.62287416	5.60211321	8.841470633	6.074818098	6.731502104	4.394614375	8.121698386	5.781392944	5.3360382	4.809112112	4.879572355	5.959054536	7.46696257	4.336644301	6.156269824	5.951310682	8.279401585	7.145128065	7.033716828	4.459616608	4.372542229	6.398171219	8.03529005	6.782062949	8.414888701	6.748058524	5.394325167	5.906600155	4.51939557	5.014670061	5.248888036	4.789293848	6.820719793	7.484323077	6.492092858	3.655393956	7.486931092	5.965617648	5.500518009	9.316002325	6.012395465	5.702174126
TMEM214	3.802055897	13.12255088	9.753801434	12.13683691	20.35472389	12.62016417	14.46009997	12.1771341	9.553880143	8.488805227	13.2648865	13.1713716	13.09498187	19.01425465	16.72556989	13.97672063	8.167156498	14.66768171	15.24080875	18.34563791	8.667597791	20.91542912	12.80741323	7.644332861	11.13030866	16.94271842	20.60460948	14.81990303	12.69658442	20.14819231	13.54968783	12.43146024	8.28071101	16.16749419	17.78818621	17.60205069	6.42347574	16.94500745	13.5382211	13.47985049	11.20957308	16.17200485	15.88729859	17.2036708	16.67137055	14.7961371	16.99186405	17.41897835	15.11951915
POMT1	5.579658088	12.63690152	7.386985195	15.69600426	17.76775802	9.173274963	12.80142101	9.272366974	14.59237437	8.622876197	9.74754478	14.97111786	14.85928966	14.58891356	16.42768567	16.37576676	8.157564987	15.23631132	11.08246327	13.8918216	11.71412645	17.03902988	14.89197643	10.02644433	15.61549708	17.27676993	16.32015148	20.58920241	9.037363441	14.54273332	24.18142658	14.66813683	8.565961167	17.52101179	11.86664293	23.66796826	8.090339876	6.592313694	11.41306475	14.71461447	14.38727298	19.38559865	11.52752963	15.5238176	21.21606157	18.33099182	19.03037152	10.9677212	15.47382211
INSRR	7.830567046	41.77615894	4.102761933	56.92350326	40.73085724	0.770557941	0.349686299	0.265656099	2.011243903	0.204857291	4.698873585	22.1634194	43.53286691	5.354886378	21.83158521	52.07816393	10.70214149	80.05323902	13.65163161	9.678747868	10.46477567	27.41694909	1.998760033	8.325612072	1.130664342	8.647794476	31.5324335	53.81399952	0.201258838	46.66068737	7.853388281	0.749768917	0.357411065	11.11991502	88.76875362	58.36724172	0.026100665	1.738550641	11.39866264	86.99777478	12.81687032	20.01629014	1.334032666	11.36528832	16.28876466	35.41154962	1.16929659	20.7424685	52.34239816
BMP7	9.651001272	0.817233769	0.016812687	0.016518951	5.131495692	0.010041157	3.027805445	9.967337567	15.23575332	25.8252313	0.237735562	10.75510514	8.674367988	0.226653123	9.233724672	5.570015723	13.53235627	0.717039845	10.66845998	21.41860388	13.03508856	7.4319552	20.84095045	0.11812864	0.178210492	5.658945423	13.71920631	3.530606645	3.463059366	25.39261508	21.03445663	7.513173519	5.025781617	5.78416223	9.287295444	5.464754222	12.0710735	4.423190403	4.34320645	1.443202388	0.62627931	1.881534523	11.59189049	3.373028562	0.026763928	8.198461327	0.933356984	9.000990683	21.76736985
ACAP1	0.10261314	1.922226602	0.138091266	1.581912746	10.23634624	0.075142252	0.575300206	2.489843956	0.509333301	0.447394816	0.241486503	0.426936436	4.925258338	14.87173681	1.552971797	0.495231726	1.370635603	0.468696565	3.726509701	9.86223275	1.740919561	3.491146184	3.582420071	0.84519681	0.423290382	1.396350463	4.438621074	1.637705354	0.553360103	1.546226645	0.893690681	7.143199349	0.169066636	3.016086417	5.563988313	0.763202712	3.119724836	1.22787456	0.375595059	4.370131386	1.926170356	8.607877268	0.38487877	8.751231823	0.608999274	4.058183239	2.690794084	3.421525214	2.604575436
ATP1B3	21.26269718	21.95518543	29.99062864	19.19417124	34.33918542	36.48095265	43.18371111	36.32699612	37.11744252	47.44311256	43.49708757	26.77748522	30.17332159	35.97770838	41.59434802	32.07602025	22.80916769	22.88287637	25.8403056	54.00880944	44.96736059	37.2881566	33.99466547	24.93373757	38.83102886	32.50429623	22.3761781	19.88666682	32.51580923	47.87005173	27.21970622	40.69179081	37.9785784	81.62525052	23.30189619	37.64843447	40.3780884	43.46879518	34.15143971	34.9785219	33.09760047	17.15589701	38.07063284	31.49540622	32.60411929	27.17486636	23.59171472	50.60857374	17.58024022
PGLYRP4	0	0	0	0.006565411	0.025898394	0	0	0	0	0	0	0	0	0.069294342	0.013727872	0	0	0.00617297	0	0.024293262	0.023068316	0.043713885	0.014617371	0	0.028331703	0	0.007238044	0.026195949	0	0	0.013089904	0	0	0	0.050781901	0	0.026044501	0	0	0.01880645	0	0.014221438	0	0.011133016	0	0.006640874	0	0.007210114	0
ZC3H4	1.728357045	20.76504853	8.563435437	11.89520744	10.69674562	7.984320765	10.68121738	8.040860774	14.04517994	9.394780146	8.768112806	8.834706766	14.26567302	10.66608529	7.569576653	9.644208471	5.593132686	10.69453925	10.3589347	11.97772131	7.58922751	8.100105867	11.0710738	14.29049869	13.34318467	9.108052148	9.213863184	13.2252299	13.35859242	10.45774134	7.153763548	14.15607606	14.79179731	9.436446225	10.1145175	9.583674416	8.486453709	7.77342466	10.66509072	12.82986699	12.11389649	13.0148858	4.054319616	11.0423905	7.772212526	10.7672442	14.85986119	10.18608403	14.63797388
ABCC8	0.037449204	3.115035923	0.342700499	2.416412092	6.758311559	2.361770424	2.355565491	0.216138343	0.902864466	7.749576691	0	0.692935844	1.985024203	0.522621243	0.103536269	0.15640738	0.102785066	1.094602987	0.354037796	1.465767527	1.40345754	1.101067319	7.773491298	6.081049072	5.800674202	0.266976155	4.643761665	0.700718832	1.393067957	1.281589598	0.15357173	0	2.39769167	4.159051276	5.823720527	2.631265245	2.252384411	0.826989786	0.012461399	2.710703651	0.118255959	0.779413674	1.144432342	2.593608424	5.747792388	0.38065198	4.629520126	3.562430474	2.047940408
EPB41L4B	4.882204508	6.339480181	7.072598398	6.61109441	3.233686789	2.214717499	1.855679666	0.934325813	9.137641163	0.686644373	2.5161555	5.229567189	3.269697421	2.309898188	6.329784445	9.988187068	4.332679497	10.35453224	2.063945812	7.884398272	5.291676626	3.082920691	2.640751771	3.122890051	1.411736513	2.829699058	7.311367096	8.049438265	1.676735062	11.14421073	7.096293127	2.89820283	2.132308754	3.50333251	5.024565834	9.635492717	1.744251052	9.050937935	4.202263961	3.436409503	5.456174958	5.37834953	0.845847505	5.150979113	8.05491981	6.959008547	1.873748749	7.389189445	5.424904085
TNRC6B	0.635794114	4.617996041	2.337860078	4.735006491	3.489629194	3.259065033	4.923349396	2.784666891	5.304572072	2.375245473	1.730641951	4.803870788	2.844638909	2.212994763	4.915212573	3.52704925	2.32713449	3.537455907	1.963031687	2.793110412	1.889613199	3.458029178	4.172507358	3.575941426	3.371374638	2.871690271	4.467686533	5.679698815	3.807660006	4.916058815	3.585547202	3.711751987	2.817348478	3.205144145	4.704946408	4.124087921	1.665149805	2.226787006	1.468964755	3.269038358	3.106273828	3.752502472	3.062511533	3.377747539	2.537875602	4.288456929	3.310488771	2.284611867	3.783589294
IL9	0	0	0	0	0	0	0	0	0	0	0	0	0	0	0	0	0	0	0	0	0	0	0	0	0.021783293	0	0.027825442	0	0	0	0	0	0	0	0	0	0	0	0	0	0	0.027335961	0	0	0	0	0	0	0
VIPR1	0.025000562	0.192004291	0.033924787	0.254535922	0.573749031	0.243133625	0.380175084	0.079360005	0.140159121	0.815078367	0.018960668	0.252270663	0.596175738	3.078800935	0.107710998	0.167499651	0.256630813	0.043685637	0.924463782	1.03526669	0.024842802	1.306612827	0.377802827	0.154091964	0.742726495	0.642719212	0.616904068	1.250957316	0.625649511	0.13314104	0.165134177	0.2894448	0.435404114	0.132559746	1.158217968	0.514071283	0.350599055	0.172360416	0.324859083	0.615308465	0.441439801	0.840158778	0.160641297	0.681683146	0.425489909	0.727431088	0.702409664	0.248471632	0.459326065
BRCA2	1.912148807	0.332338105	0.191118452	0.578530744	0.968460232	3.055264495	1.319967188	0.538641564	1.241061079	2.020831932	1.106537979	0.886018	0.795678203	1.037776643	1.432038664	0.168439011	1.062641309	0.777070997	0.884604514	1.254722322	0.134519125	2.546791875	1.857665058	1.380202211	3.431158777	1.16702296	0.404655793	0.410262754	1.61904392	1.453823458	0.770586123	2.9191912	1.79378088	0.69784773	0.752067	0.251358577	0.732853599	0.119144607	1.124526464	0.805383321	1.251758228	1.860001354	0.4044005	0.718246	0.41943674	1.526878251	1.418734907	0.312331367	2.052897888
FPR3	0.016649003	3.344144005	0.9118972	5.42960411	9.838698884	0.353266172	1.244780816	3.97691822	0.689891702	0.730092459	4.303201605	2.573104141	4.216244287	2.544432257	30.80154204	3.735183526	0.764032692	2.130057814	4.336810487	9.557452905	9.538765181	3.040345309	3.887756714	0.631093311	2.2013856	6.417157031	2.129760538	8.339278116	0.779692664	2.498489934	3.347388856	5.787703444	1.407343848	9.539857553	4.947827882	3.482120281	2.049285081	7.82963768	3.016548629	4.603717635	3.09396325	1.655186543	0.146391352	10.16057213	1.621650716	2.87391715	2.719727035	16.49957152	3.774562039
BCS1L	2.17165282	14.50454625	6.975386677	13.13756748	15.14127862	14.07570713	13.48290165	18.78381324	11.91845773	18.15608513	12.60423066	17.57020252	17.78964406	23.01213637	14.22875478	10.32729216	8.948147249	15.63958496	19.14014567	15.14208562	7.910541212	17.32909848	18.05995903	10.20716752	15.30850379	27.27174091	14.17205183	15.37689024	15.17920747	10.55229474	18.64157325	11.85961307	15.98356972	13.21896197	15.93298293	13.41637158	12.28030219	7.204483724	13.07819793	20.54429431	18.17833589	16.49979697	5.981593214	14.35384819	17.30871289	14.00747559	39.02059855	8.367641743	14.35475553
SLBP	43.61113539	17.82830922	34.08049432	20.34284399	13.85351868	35.81440695	31.66658914	19.58677188	28.77287065	26.16784326	26.92308557	12.74629556	19.86153879	28.77533416	20.28255864	15.69786607	26.6016518	14.77261894	14.66171295	28.23735544	16.55635561	29.33598075	32.71890048	22.40810511	39.39700921	22.93595636	23.62017446	13.46040435	26.0029043	24.16102932	20.91800301	34.42358419	29.25088932	14.7274096	16.80675382	13.6980572	27.33032311	14.668863	17.78483221	32.04970572	27.87846684	28.09280049	20.73819304	19.18290127	25.44421252	31.07724353	26.45959672	17.40824808	14.62709653
WDR77	5.931354307	4.315681481	8.516452962	8.721299623	8.36991768	22.05697	11.83224357	10.04076644	11.26132426	34.50482645	16.25162734	13.24202638	6.343904962	14.37417135	8.011478602	8.478514158	8.047180246	9.414992443	8.015090243	10.86176412	5.876408758	9.580249105	10.15263722	8.072199546	9.959507748	11.54523133	5.921313584	7.014754013	17.09109253	15.61493934	9.457509509	11.89037826	15.20780005	6.699952359	9.63013121	7.303323436	18.55883802	5.845378617	13.42982505	9.622108366	12.11595328	11.85892476	4.529255679	8.945404312	13.630482	8.186821742	15.70374085	7.574563115	14.15031426
RPA3	12.89430272	2.07858903	11.69641759	3.281470265	4.287466265	7.919742263	8.052352154	15.07140289	5.387965795	6.642427541	22.50832175	7.226555416	11.02113489	8.188464413	6.629746801	6.336065224	14.89923471	6.93004549	9.486336064	6.446734119	6.745997744	12.45864272	8.446524969	13.15774688	7.755425048	7.347235352	4.492818812	4.603743505	8.522020317	7.15052678	5.760335501	15.87944663	8.898137863	3.93204253	5.269942032	3.803061059	12.47725007	3.058108409	13.67825602	8.280361987	21.24540995	17.5301748	3.631464364	4.46483552	8.397422494	11.84357085	4.883063564	4.784660422	8.808484655
FKTN	2.703444086	2.175194432	3.141464744	6.329160528	3.113482197	6.006206643	2.785106716	3.643312889	8.117642156	9.55506581	1.875572671	4.000092532	2.157574246	3.218515149	2.95121908	5.429114625	2.099052257	5.086503014	2.166760305	2.542565674	1.993479289	4.197130078	3.353318147	8.07463378	5.095394731	2.843810068	3.353665558	4.265201449	7.063537939	2.771345758	3.491666778	2.515630897	6.912098489	4.244970606	3.490598144	4.533934468	2.298556934	2.597648043	1.815036879	2.074703583	2.950551942	2.723433638	2.112229688	3.234207737	3.439221369	5.154587956	2.790524279	2.567748644	4.918861845
CARHSP1	13.74931826	12.98845511	19.33052898	13.15133342	12.32319597	18.86350775	21.06751894	15.51474219	11.44495034	11.0336377	25.34510074	15.64702344	13.7412254	15.90740655	10.32107568	9.140137486	18.97280436	14.37454468	13.94021689	18.87809022	24.30726252	9.774316747	9.137846388	11.08079264	13.8665363	18.29883495	11.73578057	11.22470626	12.58534686	13.09207723	9.257503271	15.06437496	15.56142077	9.012455947	15.56765288	13.40959327	14.03199456	16.70279545	16.86238243	19.91227056	13.51947134	14.72162833	15.94059891	12.50423968	23.34879878	14.20339635	15.23866422	12.06940818	13.73625157
SALL1	3.697790683	0	0.00804692	0.007906332	0.005197982	0.033641425	0	0.006470785	0.003975015	0	0.019788774	0.008438736	0.005477233	0.002781568	0.008265828	0.006243399	0	0.004955826	0.032929681	0.370562375	0	0.16293959	0	0	0.413967229	0.057306693	0	1.566795443	0.016706224	0.010369848	0.068308023	0.032295408	0.00346357	0.028822767	0.028028738	0.068129943	0.002613653	0.110038021	0.002984571	0	0.014161464	0.002854338	0.008272564	0.017875769	0	0	0.009818134	0.072355918	0.041645597
CA4	0.02855881	0.431914604	0.028184139	0.153842957	0.424802036	0.005610869	0.205078632	0.030218352	0.074252759	0.010913826	0	0.006568103	0.191838727	2.539511866	0.09006934	0.116625877	0.022992646	0.034715319	0.826570316	1.878518551	0.551355585	0.193157251	0.287716179	0.023469783	0.223063073	0.669050907	0.495244656	0.078570556	0.044581437	0.078693628	0.196305363	0.0522064	0.016174756	0.060570617	1.642115722	0.352963837	0.048822695	0.094954964	0.027875697	0.305537572	0.429868217	0.413219594	1.120345389	0.140871235	0.08973203	0.728260565	0.145192813	0.135159899	0.021609285
GTPBP2	10.37500064	21.65130743	21.5809559	21.91684023	18.78870218	14.19783925	19.87607655	19.77762362	23.25275558	12.54672733	17.83375491	20.30764292	17.08951161	20.73166838	44.65985616	25.91095824	13.89738386	25.11091735	16.7628919	20.69785895	12.33771748	16.46196195	17.78322076	28.30081202	22.64908895	17.37409818	15.48460575	26.38887442	22.54381264	34.85234381	20.55576969	31.05323375	16.87351707	17.07927213	26.26162277	22.23762482	11.70601198	10.92468171	9.77612265	25.35604018	19.08508474	29.21905084	22.24348787	25.19027897	24.78979293	22.14264908	19.73735133	18.36528387	21.6025925
STRN4	11.47283009	24.49211865	11.92732393	17.07962934	15.99053124	9.921550472	24.15959751	15.4244338	20.83202394	18.10414818	16.48698009	21.22394189	21.47075307	21.71889463	19.61756609	14.36675578	11.29490497	18.08509542	22.72147994	16.63557795	11.05018512	20.2100797	25.20898725	20.40800343	21.6907371	20.10090887	26.10598922	21.2769497	21.97089439	22.01864397	9.555338895	27.63787634	18.25172975	19.94321969	15.756492	15.31031219	17.56568503	10.2826189	16.80866217	22.49463739	19.61625082	23.60854687	22.27872905	17.52156371	20.14460004	21.91234887	26.5162347	14.16889658	27.80486254
TMPRSS3	0.081538935	2.501022116	0.040234601	0.05270888	0.145543482	0	0.010332792	0.362363951	0.003975015	0.009348097	0.064313514	0.295355759	1.013288091	0.183583485	0.038573866	2.138364302	0.142781895	0.205666796	0.107021463	0.160902084	1.38898975	0.235635714	0.114418377	0.067846746	0.097805444	0.096516535	0.979136009	0.365936117	0.026252638	0.466643161	0.073562487	0.198740971	0.110834232	0.227699859	0.203845368	0.404521537	0.033977491	0.05501901	0.128336557	0.088073551	0.523974186	0.625100025	0.013787606	0.433487392	0.059779077	0.223921813	0.196362682	0.115769468	0.055527462
ARSE	0.352787635	3.448338362	0.577627951	2.399719199	0.756470664	1.876128144	0.132085963	0.388134672	1.547852675	0.225208588	1.459404865	0.514475543	0.624762344	3.380677865	0.493096778	1.344500229	1.103838754	1.647132104	0.874272735	0.604107071	1.028920621	0.251425359	0.034618486	0.815407771	0.993054744	1.37021704	1.662768362	6.497673034	1.562968176	1.427565597	0.206673124	1.025988179	1.689278519	2.17100131	1.533408723	5.183634046	0.755598218	6.619187399	1.044786544	1.420316074	2.404431001	1.453887515	0.227768572	2.975014257	2.62839812	1.289667825	4.408835722	5.498406129	1.178479382
RNASEH2B	6.427773843	2.27615802	2.451302154	3.965973543	3.937017942	9.393919347	8.474938919	4.150850106	3.660410845	6.465494707	7.050403916	3.352790337	4.239503016	7.275835997	4.847423058	3.015666723	6.450744906	3.284405745	6.692052199	7.888138128	2.768522827	6.127324236	4.738533439	5.851687098	6.93037026	5.95964677	4.702385384	3.497395038	5.048718219	4.61954271	4.618660326	9.006979769	6.452525945	3.402913507	5.645917303	2.47827766	7.20475466	2.635101067	4.798716636	5.371752595	8.060237699	4.782756788	2.161865582	3.776762376	3.82985869	5.168091769	3.903012747	3.753545401	3.812203511
TSPAN3	29.45614622	26.85304389	52.05399036	32.98630284	29.55546861	30.08601775	25.10614469	34.05841992	33.50189142	36.85397191	38.59452955	27.95080127	27.04672558	24.93889859	26.18822267	45.25635896	28.23074182	34.99157196	26.33253731	25.47853065	39.20674228	26.59509831	21.00947589	37.67357036	36.17291669	26.3496253	35.98298755	33.73434111	30.3814841	28.19605688	30.45352535	26.02907414	31.57673747	25.46783888	33.79672213	34.29981897	30.64570049	30.49323423	55.31526007	38.02476397	38.50012611	18.43662762	21.87371795	25.60645032	33.02121833	29.32647299	22.94210677	31.10459256	24.11978762
ADNP2	12.13099547	4.075117584	3.269264446	4.978954339	6.210622039	8.172449902	7.78061135	4.465434486	8.590160897	10.40157839	2.485081108	9.26410822	3.919200421	5.201583985	5.663160812	6.170444988	8.942247038	5.357245827	5.293685117	5.465105807	4.61588659	8.486964252	7.926489711	7.090829483	10.49051285	5.947311447	7.263856904	5.213435702	7.564394851	6.563534861	4.400731193	13.62905077	6.683190862	5.605839863	4.471254589	3.752356615	5.527710037	4.264252372	6.573035404	4.522007115	5.213924567	9.406024588	14.10057763	5.648597326	7.599352294	8.123948814	5.673680817	4.831297812	7.757582844
NLRP1	8.008329144	21.41319164	76.61811477	9.859778755	13.1368106	1.886986922	6.280777038	38.44758173	5.738825732	1.742261828	25.67060341	22.25321734	23.27263783	13.21028036	12.2294506	25.58861251	12.02322951	21.00791763	9.567938916	9.543079042	34.20969259	8.60845637	14.17961706	10.44381505	3.562241836	9.661953759	22.82606954	14.27334629	5.586571296	12.99612053	15.99398253	24.93157225	4.244327809	11.73469627	16.77093683	15.5975108	6.006014892	10.91571456	18.07837754	13.55997119	19.96546097	21.4343625	9.167375934	20.15361037	11.93673269	16.88100968	6.96079234	19.47527088	15.7238826
SLC9A7	0.922284752	4.658870356	2.344691121	1.812354364	4.034955808	1.770415267	4.030839196	2.126368393	7.693875018	2.954545634	1.766640644	5.814297217	2.953960757	2.021115606	2.008229134	5.531522453	2.830316137	3.157824137	2.136343009	2.857912282	6.919032387	3.30206612	4.021824084	1.647240484	2.63560688	3.932215466	8.965738487	2.051335232	3.936799053	6.072329984	3.841660543	2.881417237	3.155600984	7.120266256	3.362224451	3.3870591	3.776097038	2.65175326	3.727736123	4.673291908	4.692220755	2.486212906	2.204318453	5.092625322	3.162798424	15.29860317	3.603903355	3.752059271	4.239339745
PARP16	1.714358843	2.988465392	2.488761873	4.400702	3.611246928	13.24928818	7.80830842	2.632242118	9.780677295	6.953814209	4.333954491	5.691304637	3.287873086	4.381954112	3.454797359	4.694246488	5.378385326	5.028609692	2.847154296	5.11828616	2.835707634	5.973207797	3.370234631	5.666104614	7.627324613	4.857181621	6.192819893	4.351243726	9.882966559	6.122118218	5.211550714	4.837109151	8.047322274	5.203692599	5.011811367	2.81880762	5.905364554	2.682380388	4.051513066	3.216599853	3.746987546	2.891909247	6.692559731	3.84689912	3.799195384	6.579452318	5.065928137	2.857371219	4.356850592
ZCCHC8	3.88221036	2.853842195	2.80663427	4.801123909	8.904040627	4.156914343	5.252756051	2.832193276	5.491311921	3.435511768	3.760333811	5.139083389	5.390416578	4.891590494	5.466277615	3.098651581	5.300839477	5.887590211	5.252047295	6.535664551	2.735153649	6.574936243	6.840862469	4.199702889	6.974734546	5.374827003	7.743644407	7.507796351	3.503731574	7.503832052	6.19103969	8.489950136	4.507295961	7.901531038	6.18206822	5.022652687	2.817361669	2.075323564	3.504889321	7.142682479	5.109925723	6.192652196	7.933099859	4.542188616	3.417981489	9.575452092	3.295443333	3.298896958	7.258884469
PAWR	0.261053175	0.936549146	0.778740219	1.20938601	2.213855426	0.254110643	1.596419842	0.607376437	0.510980909	2.473648479	1.850262205	0.353407628	0.834278149	1.001183283	1.786967067	0.808634734	1.848570916	0.677930549	0.622977186	3.015629089	1.064574695	2.029502585	1.559774237	0.324240237	0.694009205	1.315320065	1.33610771	3.271711479	0.31258205	2.439687162	0.764662218	1.189418212	0.729178202	1.72252839	3.386736708	0.85410953	0.61617522	1.804410484	0.280868909	1.811470957	0.373245455	0.839069696	1.930212878	1.700660776	0.814017478	1.855619929	0.415938389	2.390940154	4.639669724
CRTAP	17.53325804	9.578246634	5.850513624	10.26227331	8.845947436	10.50071163	4.765168633	17.89656714	12.29945097	27.91123297	11.02060301	1.978542213	5.616785785	15.12521508	12.69251801	5.869373636	7.529732733	5.840428471	9.172945081	8.82531561	7.448733294	7.207518126	3.822079062	14.73678694	8.308922162	8.049931307	6.143171835	11.19047743	14.21435336	4.497338809	5.446088403	6.235531364	13.23513032	14.01831755	14.96706074	15.18954917	12.83557046	34.87498153	2.987441976	5.178021955	2.342560761	5.06746253	31.38765135	11.89715849	10.74647056	4.5185318	19.10456865	23.39393156	4.821468755
LRP1	4.450333932	24.26928345	5.993988243	16.08766634	11.46525707	3.860474211	6.706010992	11.55735146	14.37970464	5.298893899	6.992552461	10.64945344	10.6753764	18.57903189	14.04802375	15.92983334	9.477136456	14.16564917	6.05502234	12.10147864	13.80261713	12.49431794	8.520602423	7.874724184	10.49547134	14.2901694	16.99723249	23.6001005	10.55879213	26.80758234	8.841159669	8.040886213	6.73654426	20.54182652	15.07191414	15.89653036	4.563135587	51.56157246	7.338613299	8.67250218	8.59272461	14.6050418	14.43320151	19.69316932	9.294158261	16.86555914	22.6302109	23.4711472	17.58325892
THUMPD1	13.25074942	5.08453909	11.07333337	11.08785948	8.712927643	8.093139286	7.385105074	9.411497316	11.75741103	10.12588749	6.65383911	10.44312911	5.503737054	7.460621913	9.276677103	7.200078998	7.03244442	7.687302353	5.188461857	10.13485107	6.088223219	6.687326682	6.972153099	9.284410018	10.58584599	7.214762609	9.236494825	13.74552681	9.083266419	8.970560038	9.642807036	10.00998594	8.562227371	7.08357422	10.93550137	9.106492765	6.353671662	7.23504965	9.444901434	8.156296775	8.494968996	10.90468111	7.699571182	9.674092581	7.693646357	8.827051403	2.95387266	8.000882058	10.01172756
DDR2	3.245196402	2.856050412	0.664294635	4.202508977	3.301246287	9.799383014	5.303312503	1.945577452	4.969398739	11.37471323	0.396660711	0.750798455	1.196129663	3.462728055	4.488064932	0.963304745	1.319336465	1.470467133	1.578514798	11.49666723	0.874334312	2.337826253	1.903500515	6.548003733	6.625332609	3.395180493	1.65980966	3.606531301	6.998317531	1.416735789	1.189056162	3.396636928	5.793445002	7.393611875	5.45565152	6.764218373	4.855724182	10.83156863	0.623438792	1.458786936	0.669816594	1.419821681	6.992133287	3.929678726	2.047395579	1.937684401	4.120755358	6.682320519	1.570694921
FUT8	2.066464342	1.780745232	3.606257309	3.671267905	2.915710746	1.299175891	2.086206043	1.325593393	5.379512617	10.17534796	2.691450425	3.241247115	1.72588427	2.389748814	2.374143311	5.385034506	2.300074506	2.612415814	1.564774211	2.269556275	3.215075917	3.470834003	5.873827016	1.749178378	2.816891849	2.609115638	3.492686861	3.942348	2.165340357	3.17776254	1.88650919	1.714593234	3.519907033	4.429044027	3.207293901	5.242859686	2.512649084	5.397596982	3.333151166	4.262196511	3.078547381	6.399528073	1.777399418	3.83754736	2.240032902	6.859439717	2.159237261	4.613681133	3.000175026
SLC25A5	133.5303337	53.99119709	54.98868276	73.91678999	63.62689752	141.8104617	63.88358613	100.0707307	95.09402287	187.1082099	103.8468006	68.63047692	130.390788	118.0145847	71.96509412	39.42502784	98.2965054	39.63461819	143.3898814	98.28263333	49.58100773	115.5871723	102.6541733	128.250721	99.05198598	114.0822223	72.34631624	46.97890673	96.17820893	75.86114171	76.88849205	70.0140261	140.0495812	69.15915319	56.26526272	52.48387321	215.419695	57.38926115	116.8409836	110.9415385	106.7293563	82.00558785	135.9523419	72.80517584	113.2987721	83.53758676	149.9542817	64.08395759	74.12771212
KLK7	0	0	0	0.006128436	0.012087336	0	0	0	0.009243462	0.010868987	0	0	0	0.045277618	0	0	0	0	0.009571795	0	0	0.005829202	0	0	0	0	0	0	0	0	0	0	0	0	0	0	0	0.005562638	0	0.011703165	0	0	0.006412313	0.010392035	0	0.006198876	0	0	0
PHF3	6.35254927	5.363598619	9.503654663	9.06955372	5.888083918	5.854166463	6.322856004	4.404273798	8.359466857	6.482497342	6.297417772	6.543015435	5.188762511	4.842340459	9.095751137	5.180788242	6.747927346	11.74379959	4.92759297	5.953941823	5.34818605	4.108284421	4.756952907	10.67729469	6.925720599	4.610814022	8.672440619	10.73809962	7.059967569	8.546956041	5.860362003	6.828585033	7.087442227	5.225158271	8.921721339	6.2725682	3.050454047	6.183951065	5.360143569	4.898090178	6.328074109	7.956353075	8.743728407	6.865850593	4.7273741	7.384108915	2.539892693	5.134768581	8.818899401
ADAM8	1.815145387	4.63612437	0.619343502	2.771119751	7.884467984	0.557687559	1.676203609	5.754206339	2.085119986	1.217599435	2.571650489	7.980525558	2.561809551	4.805443771	8.410785905	4.476347587	1.667361281	2.185903057	4.220889319	4.497526393	1.792726645	5.871216339	4.015850591	7.441619951	2.959925644	4.074984129	6.426559435	3.822547946	1.746454478	5.979844454	3.857523591	7.968837305	2.911862212	6.047667727	3.668875469	2.843712464	2.534663933	0.999880682	1.689267232	6.957494685	3.683501596	5.99242589	2.29868817	5.199071982	0.824133006	6.836976751	6.366984635	2.995256465	5.649028669
BSN	3.003728508	7.7070203	2.916600643	6.797746507	1.931150243	5.42856342	1.760815949	2.882568142	5.424620515	2.9756909	3.470584998	4.796440566	2.084575775	2.271552679	4.418464399	7.247211066	1.987193826	8.376959378	2.565983242	2.821797473	2.975083353	5.519655558	8.217209538	3.011089936	8.104423993	2.758774199	6.809023721	7.025413488	5.061923359	10.6642814	4.602637855	3.466483502	4.105622715	3.449753895	4.738613307	5.297013839	1.859986714	4.426923852	2.247844656	2.938966521	5.096585241	3.040928158	1.821925303	3.119489665	5.299792158	3.951259682	7.40028518	2.056633008	8.573842285
OSGEP	7.297856055	13.60578163	3.806766774	17.22651147	17.76799485	6.934032133	31.80778702	8.103665623	20.40818717	14.43292753	4.69186833	19.91004461	15.12821086	17.25334202	14.97874664	21.71332104	5.460554897	11.09023827	9.745554477	15.29704776	4.989314423	13.40520459	17.7294987	24.3228582	8.820313347	14.31933786	35.28930612	17.08357396	14.25639478	27.22301273	17.03407929	28.36750182	12.34529853	19.96378023	14.93744016	18.28984468	9.013413963	4.177153479	9.829744407	10.92877393	12.75693886	31.32964925	13.5748988	16.58661602	17.34978394	18.14342067	18.75155103	8.706165097	21.30801596
KLHL9	7.795564827	5.19507793	15.09544448	12.09264482	10.3564547	10.45423489	5.090428963	4.053725723	13.63705878	13.73025101	5.507049347	9.438329621	7.899589548	7.960068045	10.95190899	10.16498685	10.97114044	12.62248987	5.047165667	10.36705369	10.00494263	7.948914479	8.541132268	9.774050574	7.266666063	4.882230172	7.675216915	15.38899969	5.677691942	5.329684185	4.416767534	11.96040393	10.31345525	9.573933811	9.229107984	11.30550631	8.031376131	11.12559545	10.91071375	7.971949839	10.31753213	8.762477783	5.168811792	9.77658978	8.884110063	10.61449339	6.033939772	10.00383033	1.02514295
TP53TG5	0.63002238	0.961436225	0.471935987	0.284593276	0.425824116	0.371336201	0.211618291	1.554137778	0.636473152	0.261070214	0.09210893	1.005542013	0.60166683	0.336624621	0.605326916	0.255732926	0.1833361	0.405986516	0.352531734	0.118014108	0.181025572	0.821426627	0.890351777	0.570778937	0.69027958	0.432399632	0.687004672	0.52469107	0.750947909	0.521289531	0.675025695	0.693795578	0.335328239	0.343446023	0.460177567	0.420181338	0.155718702	0.19151211	0.316737606	0.342013439	0.360340949	0.605833244	0.575015746	0.40354254	0.540596126	0.714697818	0.712912801	0.382591435	0.534147397
ENO1	93.7012969	81.65330306	149.3061517	123.0450986	84.56742931	165.6452851	132.3490673	152.0551877	145.1323633	254.3380585	137.6638935	216.3585727	248.4633934	143.5983821	128.4389443	143.6584912	145.2425823	98.68872195	223.2710791	139.5057308	122.6062212	171.223624	291.0674193	107.855985	128.0952376	194.1684129	161.340546	81.48652989	215.8407119	87.21329075	111.5222275	262.7950405	147.0632064	100.5117607	111.0258117	125.7628421	179.4180025	129.9452999	199.2550025	191.1652166	124.0650435	186.8052163	193.7617936	131.3471338	174.0962804	213.8250996	296.8587834	103.1306773	118.0522427
DGKQ	2.9761383	15.3603433	4.769913136	6.587920664	3.155164313	1.565317431	1.006106203	5.375790039	7.256586141	3.848500631	2.000079619	2.581970219	2.033475072	9.474714426	4.521568909	9.357009095	0.970021343	4.433250969	2.657912251	3.109537494	2.77347064	2.475098012	2.549269549	5.033744199	5.670226122	2.27389169	3.480878818	5.899028323	5.313578054	14.55228732	1.346390155	7.197382275	6.220362192	3.357927739	5.339354139	9.208800197	4.586808725	3.773069054	0.363685299	2.668008367	3.214756918	2.415206439	2.697565964	5.035940355	6.919681598	4.526419511	11.68809681	5.735130939	1.467613915
HMGCS2	0	0.016967474	0	0	0	0	0	0	0	0	0	0	0	0.416402128	0	0	0.010839007	0	0.135926192	0	0	0.011037167	0	0	0.50073613	0	0	42.56718011	0	0	0	0	0	0	0	0.032809563	0	0.842595771	0	0.005539771	0	0	0.012141245	0	0	0.023474236	0	0.006371599	0
ASAP3	1.841230224	2.868577986	1.104854403	4.578455216	3.279438626	0.141788066	1.377671019	5.885054276	1.560647695	2.102937669	1.526925259	7.06681541	4.151716204	5.933862916	3.701747736	2.642530071	5.620346766	3.663704958	2.75574822	1.726204756	2.033193617	6.474041896	4.321115321	1.357257341	1.940896609	3.347191684	4.52991279	4.858741424	1.243033784	2.724039328	2.164337469	4.57797516	1.010059708	3.738280511	3.348184698	7.431292656	0.83634804	8.311513421	2.451943617	4.408742625	3.529899284	4.553870839	1.520705521	4.414316808	5.697947939	8.893125744	5.180502621	5.037898263	4.954028147
PDK1	0.860506132	0.271125592	0.267771096	1.706846205	0.814437749	1.539827973	3.120068447	1.913301036	3.597838764	5.818774368	0.931300931	1.721226952	0.776955225	1.231313393	0.824642688	0.59715223	2.709378156	0.95554247	1.350934469	1.518649598	0.688462823	1.248850657	2.666582523	1.206964677	1.891774237	0.490932135	2.114856989	0.616646619	2.632111046	1.701684884	1.135017746	3.391703024	2.029796622	1.490735273	1.488428669	0.438847151	1.36969262	0.778725958	0.85921877	0.358867956	1.262025667	2.209000248	5.308440542	1.132741573	2.112634729	1.485185465	1.910477965	0.658205005	0.87459888
ATP8B2	6.134577221	14.71972043	6.688678278	14.5600485	19.71473839	8.857010888	15.28899722	9.158578978	15.01688496	11.34439492	5.894582248	18.63977691	8.843430911	10.68914832	18.43497333	22.30536898	9.642336018	15.45490043	8.932034653	14.2541515	10.34450055	14.84222807	14.66672903	9.885632379	14.83425827	11.41247159	13.10461462	18.05637912	13.59915758	20.82598135	12.39177605	12.56235458	9.038151399	15.9301895	15.40295797	13.61329072	6.148235831	9.124652459	6.300172562	9.636240833	7.025285839	12.74820789	12.78781904	17.72632597	14.20960974	15.26341497	21.22917785	10.99663937	13.70398504
KLF4	0.788313695	9.57949762	3.055872372	4.602584357	2.235288312	0.208155744	0.399587321	9.048558775	0.510353273	0.061456266	0.558644813	0.152292393	1.033653698	6.350823639	4.973819359	2.298540173	6.839203132	0.425464266	4.246952398	4.329259738	9.482433224	32.64195822	0.453821639	0.761860317	1.164599475	7.768192913	7.038156205	4.528446946	0.143978913	0.45716321	0.682749946	0.872322952	1.02331968	29.98793457	6.78731539	5.641562866	2.874561279	3.437594719	0.373956397	0.198518809	1.080693776	0.781506671	18.25219816	12.03531688	1.862620158	1.241188187	0.2885603	58.9264062	7.093396807
KIAA1614	0.151648822	1.28580914	1.295558097	0.817889819	0.831106002	1.100599978	0.217986936	0.474198408	0.545085896	1.10672943	0.318600226	1.068172634	0.571673763	0.452466567	0.588918316	1.157702011	0.371743389	1.31789497	0.399912324	0.581989822	0.318734205	0.48987483	0.863249327	0.422704713	1.40167315	0.557603097	0.574238519	1.424442946	0.414718872	0.745540707	0.580511255	0.466168927	0.549944891	1.019305349	1.387743078	1.359299286	0.251028628	1.428980855	0.220375225	0.454035725	0.5817938	1.049041314	0.518976588	1.101582195	1.98415606	0.741453711	0.643191308	0.845179573	0.607556855
KRT33B	0	0	0	0	0	0	0	0	0	0	0	0.009493788	0.018486069	0	0	0	0	0	0	0	0	0	0	0	0	0	0	0	0	0	0	0	0	0.009727899	0	0	0	0	0	0	0	0	0	0	0	0	0	0	0
KCNA5	0.791160634	0.521922522	2.073949984	0.111874598	0.105073483	0.034001869	0.125322001	2.315200597	1.582936219	0.004724128	0.090003583	0.062547107	0.442873405	0.219286896	0.150379035	0.706752815	0.129382905	0.040071396	0.133129996	0.285827576	2.236835708	0.101344844	0.66421335	0.289533297	1.172446824	0.182907451	1.626864157	0.47188634	0.545151365	0.104809535	0.063729134	0.175761546	0.616119578	0.250531608	0.391455909	0.460500626	0.052833131	0.193420868	0.018099292	0.061040363	0.038168519	0.028849202	1.131548843	0.383930016	0.837242571	0.307149895	0.099233284	0.965331307	0.042091799
MOCOS	0.040412467	0.197940804	0.05075927	0.071246361	0.098365241	0.015157655	0.079145137	1.032090698	0.143280279	0.777100576	0.062412929	0.058300411	0.078971217	0.127834326	0.178766141	0.11252234	0.168595655	0.05359015	0.12611423	0.105450006	0.020861015	0.173936859	0.084599694	0.009057595	0.239810433	0.103281605	0.047127377	0.11370902	0.070971149	0.077092828	0.071024349	0.004477288	0.078028199	0.968795559	0.071180362	0.132380731	0.15544599	0.59710725	0.053789754	0.040816673	0.034030203	0.154327844	0.029818634	0.231558229	0.107737486	0.088880498	0.067830212	0.281673143	0.120923919
C7orf69	0	0.026994663	0	0.018461155	0	0.050497825	0	0	0	0	0	0.019704309	0	0.058454237	0	0.065602056	0.034488969	0.034715319	0	0	0	0.01755975	0.020551156	0	0	0.021127923	0.02035252	0.058927917	0.016718039	0.018160068	0	0	0.024262135	0.080760822	0.017849084	0.044741895	0.018308511	0.10054055	0	0.052881503	0	0.019994496	0	0.031304719	0	0	0.022925181	0.020273985	0
CHMP1A	53.71819578	53.91729482	51.79956541	27.8012561	38.01380444	28.52426119	46.00478975	59.14400217	33.42526813	28.19927235	40.21232396	25.61864857	18.15808572	31.94866633	31.76335236	19.73972949	22.55079745	25.46182495	23.1089272	33.29206738	51.23490172	34.13501573	30.56043969	34.71878798	31.8958738	39.57065101	17.7263852	38.15927955	26.35104792	44.46368114	39.97506609	50.62020195	26.99800792	31.28484937	36.42828888	31.35454713	27.63594362	30.84785503	33.04286746	56.2340055	45.17401229	42.69034419	16.81414051	37.02274819	45.93243143	21.07061452	44.88264505	35.04022065	51.02158229
HTR1D	0.073255614	0.061549735	0.016065456	0.005261592	0.010377628	0.004797442	0	0	0.150784173	0.335937968	0.019753873	0.033695411	0.120286604	0.016659973	0.022003334	0.012464776	0.029488981	0.019788344	0	0.087609985	0.110923203	0.130121775	0.111287951	0.010033643	0.036328539	0.042151511	0.017401943	0.02099372	0.052412674	0.00517578	0.010490392	0	0	0.080561413	0.010174293	0.004250612	0.010436174	0.047758239	0.011917229	0.025119491	0.018848651	0.028493039	0.033031895	0.053532725	0.008524807	0.015966206	0.143745333	0.040447851	0.05542953
LTK	0.099178446	1.349949713	0.019575459	0.388943206	0.522657785	0.171470743	0.142438568	5.435978414	0.722017655	0.079592753	0.064185936	0.145981266	0.426376688	0.622529253	2.520201344	0.217696068	0.191636129	0.558588377	0.607477132	0.656321793	0.082596468	1.796910867	0.73748617	0.350473121	2.261236844	0.264141419	0.141359624	0.487734042	0.708308338	0.954397431	0.238603825	0.499585828	0.415668066	1.154578929	1.037231236	0.504117655	0.216176823	0.620720266	0.024201536	0.338724461	0.229667304	0.661961061	0.433792067	1.337186894	0.82406057	0.268040124	0.971291969	23.75065374	0.281416042
GANAB	66.07300838	44.13102714	50.85483881	59.16794603	57.89889625	76.53971549	59.80986463	65.27885303	68.42219624	75.82624315	63.7057387	63.46579662	57.95060616	55.38315923	50.98499547	55.04855074	68.82788025	48.32999403	68.33141368	68.06234473	57.59811967	104.3192654	91.04030311	61.47981224	82.08120141	48.08643069	90.94874421	50.89803575	77.26289389	55.78902944	68.68598526	62.44202522	64.07991241	75.33113089	65.59785117	50.45286051	47.83757822	99.83163989	89.60475581	95.17455861	79.28224674	91.10999247	57.63965419	85.48558352	65.19592188	82.82378252	75.56810967	61.12304356	59.76080984
PPP1R12A	5.527778328	4.416473791	5.376856719	6.953124205	6.842815953	3.911439984	4.066693908	4.180018212	5.360751921	4.10170778	5.263940532	6.527771038	3.638724487	4.407976784	7.113205292	4.471668629	6.68229992	9.631091149	3.501190997	7.698034756	4.48789372	6.687461428	7.740292486	4.425089401	5.185646219	4.100407226	7.373185184	11.16674117	4.56076667	11.20883017	3.831231577	7.627122346	4.625493403	6.919928652	9.274458325	6.804808753	2.474231784	4.959410178	4.528155879	5.364123518	4.051546994	5.946123129	6.396729551	5.283635003	3.60872674	6.177771385	1.77226884	6.042355205	13.14974625
MORC2	2.304601958	10.68974841	5.986134532	12.78328474	12.05876888	7.900082702	9.579049277	9.238094875	11.0731295	13.14512305	5.02928298	19.9026244	12.42423378	8.757387543	9.741182356	8.32337527	13.34574308	10.49296857	9.906569359	9.04911187	6.62887109	4.874528274	11.89014071	8.463613155	13.03438712	12.36023356	13.11277291	10.4977758	12.15260907	11.31333352	5.812135038	10.53108811	8.298254841	13.7224742	10.0064851	8.386042886	8.902441671	6.661553177	12.30373928	10.51250701	6.429730314	11.9501527	7.728964556	10.10070914	12.84084757	15.10976408	15.03669146	6.641029151	9.701097801
TREM1	0.058634951	0.070539068	0.010521037	0.013782964	0.033980798	0.003141776	0.229665328	0.258039175	0.046774607	0.042777964	0.536865908	0.095622113	0.01432254	0.061825472	0.648435049	0.061222524	0.154495286	0.003239776	0.075344997	0.146623779	0.139230527	0.19009474	0.01917918	0.019712666	0.014869399	0.27998769	0.216529375	0.013748486	0.137297232	0.145750382	0.061830068	0.155907678	0.072455735	0.14320168	0.019988995	0.005567329	0.085431258	0.253337104	0.015608845	0.006580158	0.055546701	0.01119581	0.418220871	0.078880081	0.128403792	0.055765544	0.047068378	0.427603583	0.093775011
ARNTL	1.430640977	2.623499134	1.628562172	1.811904978	1.907132149	0.463064407	0.826039553	1.592730872	1.267761528	0.613588751	0.720218977	1.245092041	1.078540942	1.783627719	1.827052035	2.939549508	1.010938041	1.816200594	0.966409764	1.157061398	2.244191111	4.248467457	1.619550839	0.773937542	1.726476535	1.269057544	2.606332952	3.243979195	0.765182104	1.7474489	0.826855351	1.179060507	0.644133341	4.564727506	2.27716734	2.054996249	0.952347428	3.500612893	4.116427287	1.681347701	1.60085327	1.282644274	1.995615583	2.679471695	2.745200666	1.965082512	0.90607296	3.19541633	1.524466599
DGKE	4.596952279	4.261388866	2.328727034	3.147592277	5.898646398	4.801873755	2.447292341	2.137247025	6.262068668	4.485004631	1.523887609	4.193973822	3.379983255	2.430743868	2.153868382	5.218386624	4.164897137	4.471884273	3.2070898	2.902837012	4.767488482	5.855438657	7.560719972	1.909714295	4.825514351	2.880880183	6.288837494	3.464441924	6.112223887	5.202034783	3.688630384	3.278267129	3.503689243	5.661220616	4.528576911	2.348813747	2.022861853	2.626652917	5.883773548	4.431888811	4.144668918	3.927692336	3.096388902	3.965451453	2.405066822	6.598009599	3.703692691	3.747354867	5.883449424
EPHA7	0.278540325	2.720610161	0.167985934	3.104960232	0.733936026	15.39569606	3.141454124	1.024173538	1.831631117	1.002356489	1.874001639	0.448421029	0.22868329	3.230662838	3.097638411	1.414737897	0.530730469	1.521756423	0.581193855	1.743328248	0.446366958	0.525209866	0.00445422	5.953461654	1.671400253	1.053222446	1.95194207	3.612859834	1.570760204	3.699821582	3.633768664	2.498755889	0.283960691	0.33476314	3.530077679	2.380681658	1.369012998	0.924300636	0.854149338	0.760275626	0.376258868	0.803877444	0.27422099	0.610643549	0.149104082	0.829681688	1.383800333	2.583758394	3.331765647
SRRM2	43.34008885	90.23258023	18.62197816	93.04836161	84.2564825	62.35162575	76.60487575	65.7937706	78.28374976	64.51151382	22.43719651	91.61402878	68.29083871	87.86005283	74.02563798	43.36359517	39.79451974	72.70560085	68.87289587	47.64907374	20.68239871	59.60017986	58.73326328	68.32594026	94.13415405	61.48701581	74.59554241	93.58996076	80.22121087	90.3406683	64.4170589	47.61593069	63.99535419	75.99895323	123.6681302	70.55064942	21.30004356	29.92439246	27.6361878	71.81606257	36.96327267	55.03799711	88.69467102	76.3917259	50.53455056	75.67006958	77.18004655	55.2664731	79.93556846
LGALS8	6.696890947	4.497116205	7.003041548	5.462767878	7.350598938	4.870216213	5.282195419	3.741673025	5.171662577	3.492838045	3.630628565	5.305934185	2.895780895	4.787957885	8.229462167	11.62029731	3.799796435	7.819906185	3.841369385	6.545440323	5.524498121	7.045919366	4.300969558	5.585078309	7.90334422	5.597859616	5.072325905	7.410534501	3.5905871	4.59996206	6.533056639	7.693685648	5.099815737	8.050997292	8.333900892	10.44954403	3.717363038	5.542673187	4.92862417	3.750640104	5.087694503	4.988089431	3.51531989	7.658597902	6.603217766	4.689575724	2.558195219	5.241704108	4.582654957
IFITM1	4.187779281	62.46624944	3.310488064	19.04630503	40.2898434	5.175840061	11.29058396	48.51069507	8.791114101	5.89116218	21.28603254	2.653513645	86.31520653	59.21370943	59.26047912	10.47041207	16.66864657	4.415274234	75.71768542	144.5528248	20.38213848	114.6360322	20.28003262	2.028049994	13.92291247	74.54494776	36.80293444	10.65798677	8.342549073	6.18182167	12.50192517	48.57528365	4.429007741	37.31000428	53.76223411	10.96817171	24.27193174	87.86859323	11.04280246	21.12674796	21.20119843	27.73369959	51.40382163	64.13722384	10.04755022	26.69749286	36.49824676	242.1107255	15.65364575
GLT8D2	0.59963897	3.034031735	1.148734143	3.260586472	2.257586182	0.823279739	1.823701387	3.37582685	1.575107356	1.56094075	0.958766384	0.803111742	2.094543436	3.941935032	2.345665717	1.571882215	2.04466552	0.981877842	0.762109196	1.577702893	1.546218917	3.110056681	1.792015536	0.447855974	0.854063566	1.550044188	1.603761162	3.351595081	1.205865858	1.184274053	2.445775182	1.405662504	0.875009323	4.817799069	4.8852468	7.555959036	1.804499357	11.68094111	0.707519446	1.101625225	1.159874885	2.26701281	1.130845047	3.530054461	1.352097923	1.471443824	1.908417945	5.418726044	1.493280184
PC	3.106843893	3.794136966	4.234116436	9.294255456	4.055442892	6.606470787	6.833118484	4.813665646	4.596893448	6.552405737	12.45333866	5.729655413	8.771538558	14.38101134	4.899212885	2.960205605	4.706420488	5.201100938	7.594272273	12.79516706	5.053654187	6.051622585	5.589276337	7.342909754	6.064451013	17.34210749	3.138031009	4.16730831	6.880577285	6.991310597	4.912386876	2.372350887	8.229165889	2.04230725	7.509106902	9.956338541	4.395302891	18.39603134	11.17532785	12.94751893	5.544642233	16.07650625	2.367336874	9.536007845	3.494487527	1.725950413	7.419419418	6.398328686	8.062169982
MRFAP1L1	35.92583016	44.74397543	98.29903611	50.39488775	35.76354337	53.62936992	62.49428764	28.34209698	72.5630996	53.35317112	48.86066064	39.06507657	58.26223113	44.97780062	57.95136907	66.55796002	36.45730851	49.62787301	25.9160744	56.61212551	58.34954795	39.11539057	64.18951724	60.01583	61.58224744	31.26095295	87.76865581	51.74173849	55.69333972	63.99727924	34.52871764	52.80586347	50.74507808	30.46468626	48.89607529	48.25168438	68.56480164	34.40140978	43.48700783	74.08190757	65.85119968	44.31660913	14.96322102	51.77191629	61.76099226	69.5919697	52.81759804	32.08646401	29.36814786
FOXG1	0	0.093669824	0	0.006100864	0	0	0	0	0	0	0	0	0.025358804	0.009658696	0	0.010839767	0.017096372	0.002868096	0.014293098	0	0	0.011605953	0.010187321	0	0	0.006982152	0.020177713	0.007302723	0	0.003000682	0.012163707	0.094889669	0	0.020016793	0.029492965	0.007392935	0.00605042	0.033225671	0	0.005825256	0.005463796	0.019822765	0.063834643	0.007758961	0.004942296	0.006170988	0	0.120599115	0.010711842
FKBP10	13.10654888	20.45898513	8.393900074	19.57696375	13.56389734	29.20357109	22.39156803	40.05739887	18.99716774	72.53642106	10.81905928	15.78694685	9.496955328	60.01239684	32.66052617	6.537422186	7.552091485	8.99004076	33.97338551	18.05149099	3.691967046	15.05159482	4.30580618	59.05760777	19.66489924	17.71458448	7.323782674	18.04319582	35.46014594	13.91786252	10.34958352	15.08760477	49.34671751	26.19428977	18.72876432	21.53463452	16.6212313	29.26526091	15.58411287	13.37945337	5.72125817	9.387839574	66.37509162	15.18363113	22.53891641	9.477268093	48.80367052	32.7627595	15.56226542
SMAP1	5.451390212	3.438708722	7.16404096	6.076342024	3.719111418	4.334196425	3.605153447	3.049853046	4.8933478	3.080390101	9.542316895	4.025229063	4.105173573	3.155545448	5.730484359	3.239920678	4.205847327	7.425390579	3.157878068	4.145209274	6.770254054	3.542807247	3.783190676	3.151482477	3.313620441	3.565252019	4.137885976	5.137845906	3.080811936	5.606970098	4.16692455	5.889975971	4.588826203	3.810839431	6.096708297	5.395349934	5.659912635	3.768011439	4.352065544	5.00772539	4.404836008	3.684599844	4.564867337	3.203568888	4.838211903	4.093829711	3.263100079	3.995938584	4.000007901
PROC	0.027746114	1.153965029	0.547642103	1.052234029	0.424505295	0.218048058	0.281283849	0.675243904	0.243471671	0.349907333	0.145897591	0.797649392	0.882196723	0.17037243	0.531287915	0.566535322	0.402090235	0.247334471	0.140066629	0.331829402	0.346607222	0.381007869	1.111459214	0.176714764	4.065993435	0.396849299	1.166627661	11.5742459	0.292361312	0.576347425	2.479348539	0.287417679	0.165001964	0.366158886	0.352603467	0.381558401	0.308316789	1.237273371	0.081247322	0.422430303	0.192754843	0.142453775	0.22519941	0.364966597	0.387460149	0.768009723	0.616214165	0.334849847	0.288672328
RRP9	20.0485018	10.44970579	9.813367055	8.233441057	5.257669351	48.77479766	11.93391592	27.68897222	18.7630792	34.3849435	27.02515693	8.606262888	11.39458824	23.01689308	9.250184854	13.04447131	5.721759338	8.434546462	17.36258127	12.97660443	5.430439395	20.21245196	10.74400873	34.98889472	17.46709467	6.588377382	11.10912258	8.282621197	31.15954277	15.696191	11.36462503	15.69156315	30.80952838	5.913452749	7.412097918	6.681985558	27.60849165	9.970122586	8.778194743	8.86335989	16.60983633	9.664665516	19.93970952	8.52757998	17.36775386	6.377528124	27.94966015	8.00383003	13.21970584
PLOD3	4.443390264	10.10776137	5.533573715	8.361825598	9.748062245	5.446534617	4.645893487	22.11299152	8.291667154	10.26062871	10.57633356	7.417298238	10.79108572	9.172474139	12.38569258	12.50931296	5.341478351	8.675658704	14.67869132	8.754587256	6.173636122	13.17250648	10.22497364	5.27425735	7.763855868	9.918909904	7.884589973	8.505155292	6.555192864	8.968044252	14.15428823	11.68065801	7.480626607	11.58153768	9.010290592	13.31269268	5.45454797	21.29641867	6.550341463	8.880685782	8.697118627	8.421057159	14.76540546	15.37902411	16.17296821	8.136008267	11.40287429	15.80943244	6.992125874
ILF3	69.96140458	51.71716937	27.27072925	53.49653404	63.10929612	76.24784933	71.75145037	47.66652989	78.36333795	53.07464436	46.56944593	58.39030054	54.05651226	61.55345392	46.30777252	32.4617685	48.68523227	55.08453663	59.36466075	56.64400447	30.15475492	60.3960835	37.16388797	83.23408289	99.52004932	59.41831461	46.27441444	58.72665733	101.0588492	63.61906467	47.2412009	78.17960328	81.89773124	46.35383966	41.61487848	33.45425057	59.15163218	18.74174862	44.53062913	64.74107145	54.34494764	60.17071429	60.24391839	42.56436326	45.717582	47.7117963	82.01316085	23.89582867	41.33990255
PLAGL2	5.953928697	3.773555749	1.712449499	4.554730934	6.925825176	6.410589012	6.478814274	10.99381241	4.756055134	6.538424563	3.582964717	10.60754289	4.548282701	6.004949326	4.893042005	2.57057334	7.556596638	5.897624539	5.941844929	3.821515295	2.719319741	7.160044291	6.531528301	6.107902939	8.739827356	6.568210302	6.883482724	6.683035193	7.396939524	6.566349542	3.826354547	7.241190858	5.281515847	4.655334082	5.028129182	2.446005274	3.147947045	2.67703975	4.870893246	4.965614829	5.971148615	5.737274445	3.159814835	4.990120334	2.906069971	8.698448012	7.182135739	2.414853702	10.4761812
CAMKK2	5.8928968	6.725086735	3.850772328	18.91317208	18.0488077	25.47858995	17.09533608	6.422919147	22.0181659	15.42419848	13.30366045	15.19520366	13.69131215	16.64772631	12.18383823	8.501733649	10.61450153	11.80923883	13.45561834	16.59571511	9.009949586	11.81367089	14.16879871	12.43536155	35.29695775	14.96545896	11.55005956	17.15015783	21.54954487	17.08678205	10.78304425	14.10758382	26.48253122	13.11261653	16.0201181	12.01049505	13.02602331	10.73819304	11.32840008	17.63133852	10.21149676	12.02051474	8.930835896	10.39723161	15.74692048	12.40395247	30.419132	8.345498759	17.85832937
INPP4A	3.107766803	4.333557384	6.33431199	9.199728076	5.811829731	4.54217733	3.982579292	3.956305667	5.551709893	4.659286006	3.153230855	6.936120069	3.613312327	4.610758418	4.868738202	6.269235648	3.85029444	8.85827946	2.816153218	4.581038218	5.717261716	5.633565192	8.364998268	4.321704095	6.208030248	4.492123032	5.588026935	6.930659454	4.950709924	6.181115922	4.799217309	4.139266385	4.546025247	4.949651779	8.238521016	6.206634192	3.182568131	5.186002613	3.627818914	3.806131497	4.672148534	5.980997235	2.867759362	6.863023689	7.950256516	5.827217353	8.86635506	4.869569168	6.833112423
DNAJC28	0.473772723	1.009800347	2.621987223	0.750634716	1.373907703	0.618713559	0.612147186	1.091072272	0.878567966	1.049045421	0.552356932	1.448536434	1.248032945	0.570422992	1.180287532	0.732644323	0.57215034	0.965488356	0.994187372	0.788807292	0.5696871	1.416543064	1.009422463	0.68136067	0.481994811	1.175202462	0.529624356	1.313020267	0.902720257	1.470877779	0.969791169	2.16234817	0.489305916	0.676453167	1.091524656	1.431116217	0.535988286	0.643178894	0.612053345	1.525189968	1.452063208	1.112157645	0.188497225	0.738257016	0.885375298	1.196597751	0.559285818	0.613312527	1.223064633
SMAD6	0.029642731	0.384627445	0.308495032	0.677631961	0.83145851	0.073062524	0.099032139	0.29725711	0.354701517	0.616348878	0.05886022	0.14688374	0.423582061	1.241034725	0.526324347	0.311572098	0.364488352	0.144131614	1.036604287	1.179558001	0.149956175	0.818522642	0.469285387	0.50824975	1.213273177	0.566187882	0.533885843	0.607474359	0.324966032	0.243327521	0.218806089	0.313632655	0.267855326	0.396268446	0.640007326	0.713487705	0.430167686	0.502808424	0.104555837	0.68527544	0.177849339	0.320733859	1.456317719	0.519885724	0.321748482	0.20967882	0.270400944	2.299476639	0.270682598
AIPL1	0	0	0.005714626	0	0.007382829	0.006825971	0.022013902	0	0	0.003319337	0.007026629	0.039952527	0.015558915	0.007901468	0.003913391	0	0.041957973	0.00703889	0	0	0	0.081889685	0.033335676	0.032121504	0.006461192	0.004283905	0.004126684	0.002987061	0	0.014728567	0.007463052	0	0	0.016375093	0.007238173	0.009071882	0.00371224	0.016988031	0.004239065	0.017870453	0.033523166	0	0	0.015868389	0	0.117372651	0.004648318	0	0.006572259
CCDC51	3.044819452	5.13162938	5.367195597	4.016963438	2.63686484	6.964034251	4.076865088	8.381116257	6.945621524	8.864110105	7.261699862	3.831629662	3.974834753	8.407514189	5.299665036	4.530842733	2.786708715	4.085287177	6.070948796	5.198798319	2.729297619	9.295971426	6.015127125	7.76051248	7.85256062	4.030541504	3.814383178	4.884855342	7.510769731	7.842014697	5.874010358	5.840242584	7.296519861	2.978432314	4.332602204	3.575143495	9.403858869	4.33712188	3.876202404	3.918234108	8.536444616	3.633323574	2.460944686	2.902012381	7.681558229	3.155346381	10.76825243	2.814062746	6.281361755
RRAGD	1.883530097	3.625246954	4.840114609	3.88796579	3.080111492	3.885544811	4.312473686	1.642765399	5.819823469	5.523652755	2.765882975	2.88161537	3.673439305	3.398920283	5.273105268	4.901425524	3.642720579	3.434352527	3.343998725	3.37890915	4.433046231	3.782048897	3.938528492	2.01058113	3.700746053	4.399106909	5.048227529	3.543807808	4.106783613	6.321221781	3.61198772	5.04552073	3.884428978	3.049166878	2.496563195	3.026876221	3.855818567	3.40088191	3.660301041	3.543839178	4.898995585	3.522878903	3.246448464	3.259023672	5.841828797	4.393744491	1.592323774	3.316971018	4.678341958
S100A6	111.599006	120.3573857	160.4883232	66.54867955	65.59788417	27.78978708	18.70150146	115.73915	53.77880305	31.98589598	208.1195104	71.30873848	258.6408052	192.4100786	128.9828467	275.349732	131.3283118	50.62573177	78.8188534	150.889026	197.4461566	62.13033834	56.91302858	18.44115812	36.27503738	67.63494329	151.3229782	42.99213316	26.25121215	53.73674469	175.4706117	59.21227294	25.11548209	94.5555358	145.7504357	323.4146287	67.65905431	915.0779134	136.8984949	127.0113127	98.479495	190.672131	75.94826922	272.6486903	445.9972075	88.08881637	35.61633463	423.9588807	48.68565155
TNNI1	0.012267687	0.139149521	0.057507031	0.009912688	0.132947842	0.030730025	0.198209969	0.007301563	0.104658493	1.424019347	0.06326674	0.226416236	0.107127804	0.064866283	0.031090237	0.115068075	0.09259399	0.016776302	0.287970586	1.55518203	0.055726968	0.075429442	0.233940109	0.088844544	0.121484415	0.072605474	0.142067299	0.099669946	0.247757603	0.118962444	0.162061505	0.285927874	0.005211006	0.026018638	0.099673991	0.052852999	0.145494747	0.187148315	0.03816792	0.030287616	0.017755159	0.049385662	0.282114507	0.043703451	0.635995442	0.01203195	0.059086272	0.063139289	0.194931601
LIPE	0.527465751	3.024978557	2.777702253	2.584476564	1.751897492	0.982305244	1.735635086	1.952235538	3.085668517	2.650084992	2.05463423	2.559728299	3.668209994	25.29995805	1.581653405	2.844116686	1.418512888	2.351866149	3.790471323	2.602804134	2.466528476	2.300212586	3.106722067	3.223736489	3.887401371	2.902065971	2.552329559	2.016679481	3.334230773	4.191173468	1.65668001	5.242461181	3.117931298	3.096028015	1.645544282	2.168901882	2.014681745	2.977849137	2.394696922	3.373283234	3.633560856	3.637016578	1.528978261	3.503097854	2.539339466	2.704027023	4.134529541	2.731278837	3.770600176
WNT16	0.014152419	0.086952449	0.013966749	0.059465186	0.198482875	0.012512187	0.277980928	0.112311077	0.089690775	0.028394021	0.145973306	0.068351777	0.133092897	0.14966388	0.143467	0.097527987	0.136729038	0.141927209	0.085732288	0.152330149	0.016072129	0.348071833	0.101841973	0.03053015	0.055269844	0.073290116	0.131114916	0.098556534	0.045565756	0.166486781	0.355679313	0.194032986	0.030057965	0.805428844	0.132677643	0.051734674	0.131556278	0.066430964	0.139865732	0.082984446	0.335920418	0.163487658	0.129225513	0.294750103	0.103756386	0.087909609	0.130647521	0.562623285	0.120471265
ATP10A	0.03567389	0.824844407	0.246441117	1.259459541	1.074101156	0.307306701	0.166917161	0.442074109	0.615373379	0.056628858	0.173154711	0.132533682	0.560372581	1.741184132	1.153526548	0.260546287	0.613082545	0.306885234	0.387880237	1.329152555	0.243077336	0.879069199	0.469980906	0.16237104	0.603202142	1.136872728	0.365701555	1.131031981	0.247384827	0.326306771	0.35367181	0.439769644	0.293742347	2.880939925	0.950151164	0.705058624	0.474989262	0.890393842	0.118523923	0.337056432	0.190638338	0.630160713	4.124155201	2.245466744	1.049025661	0.732064518	0.832667439	2.49938283	0.4796444
S100G	0.050715425	0	0	0.06556753	0	0.029891753	0	0	0	0	0	0	0	0	0	0	0.061246345	0.030824151	0	0	0	0.031183029	0	0	0.028294343	0	0	0	0	0	0	0	0	0	0	0	0	0	0	0.03130275	0	0	0.034302352	0	0	0	0	0	0
TMPRSS4	0.002319614	0.00438514	0.002289182	0.004498375	0.005914872	0.005468736	0.002939465	0.007363217	0.002261619	0.00132967	0.008444244	0.00160043	0.012465275	0.006330388	0.009405828	0.028417886	0.005602551	0.00140983	0.011709765	0.01664484	0.015805553	0.007131221	0.00500764	0.002859407	0.001294122	0.003432119	0.013224637	0.003589698	0.006789393	0.008850021	0.002989572	0.002826885	0	0.006559584	0.011597957	0.002422695	0.004461181	0	0.001698097	0.011453761	0.013428811	0.004872	0.007844577	0.015255858	0.002429416	0.007583467	0.016758335	0.004940102	0.005265471
COL8A2	0.069177143	0.583824612	0.989909032	0.948658262	1.297781266	0.026211291	0.187848823	2.176303686	0.587757489	0.084973603	0.179878681	0.180688938	1.42060891	1.409176869	2.073749439	0.257276185	0.322231843	0.345369102	0.763288148	0.951421924	0.600428246	0.765620146	0.775152625	0.027409892	0.658858307	0.778629577	0.968379008	0.46390277	0.15908986	0.21680088	0.776940477	1.848695322	0.188901759	0.953669443	2.467500171	0.637359629	0.487829681	2.577426262	0.379813832	0.677064415	0.675100564	1.26615256	0.096920672	1.546359262	0.900471491	2.794684423	0.983691537	3.111409816	1.519831426
PTPRM	3.181624519	12.78958039	18.19292422	9.58731404	5.242211599	1.339467567	2.156213549	9.272693505	4.94059855	1.50446765	3.942783217	5.702642052	2.833942446	5.090454784	13.41630783	19.41071619	3.769093908	8.516993164	5.238463644	2.929757543	12.55751493	4.057274276	5.419377109	22.2075066	2.279595164	4.15403144	12.65255734	12.52386089	3.171010066	6.47108893	5.18201544	6.064661032	4.31679741	5.652115481	10.0663064	15.06675625	3.230612544	12.89941355	1.489626559	2.796758463	6.444696534	8.945933579	13.49030087	9.537706705	12.31826809	7.173689104	5.388668011	10.76537946	2.6269818
EMD	43.70640284	36.50758188	19.04120416	23.39397536	24.62880834	35.79959159	39.20138361	57.63848395	28.3571285	31.86400731	35.34794178	31.71605616	50.84493633	36.35853562	17.76424732	22.54086638	37.20670002	21.09302762	65.75270748	35.67135955	28.69643656	41.49017762	26.97133667	41.38661468	29.53992406	32.95110929	22.76225848	16.04017897	25.45154238	40.19186252	25.6325728	31.47001786	31.73487205	30.17224317	21.31894585	19.45974145	33.27754913	24.30400239	34.09476488	29.83221847	37.21997422	32.71899405	45.72554491	28.58746922	43.98065907	28.11459248	47.46429485	37.79070774	34.63103958
MRPS16	27.94830156	14.02849048	22.0718323	18.49361048	15.510561	22.77175995	15.75122021	22.20549173	19.97011199	21.06751283	18.79101289	20.22900524	10.65178698	15.51828197	15.15392013	14.2160015	21.83287536	17.98551706	20.44598476	16.85065491	12.16487895	18.48437091	15.10764439	23.15131935	20.49506889	17.12024215	15.49722757	12.99835112	12.09644054	22.87128623	21.78894681	24.9815409	18.54432926	13.51688736	15.20665291	11.58899414	24.08010821	17.21265739	25.169719	18.51965496	20.36838269	23.3081728	11.78109007	13.18123616	20.79436494	19.09498854	14.64513735	18.56243675	21.42855245
FABP7	0.016917536	0.743580255	0.183651485	0.339013934	0.043138673	0.019942445	0.032157405	0.315498201	0.032989129	0	0.379780514	0.070034084	0.079548376	0	0.674557854	0.103629445	0.153228118	1.007660482	0.025620692	0	0.057636965	0.062411781	0.030434996	0.005213595	0.014157543	0.037546984	0.162760476	0.047997739	0.004951677	0.096818193	0.065411135	0.453578184	0.014372291	1.620604446	0.274907299	8.326672184	2.282980016	2.322752071	0.1733852	0.073093299	0.009793975	0.14805309	0.0114425	0.885482889	1.302298585	0.033184894	0.020370469	3.891178181	0.158409998
S100A3	0.265791312	0.708023363	0.429225251	0.249911842	0.369682622	0.427248616	0.091859058	1.188862731	0.565409487	0.110806764	0.410487545	0.400110958	2.499568224	0.692391971	0.767495872	0.980573277	0.612784115	0.27903119	1.82966618	1.444876715	0.960414902	0.490275579	0.347755681	0.16382154	0.107844406	0.607776242	0.688788952	0.037393003	0.127302177	0.138282738	1.276807082	0.853961858	0.184747898	1.298261929	0.5889637	0.694006913	0.650594367	1.33267991	1.238206348	0.283363641	0.335723096	0.490587478	1.732358582	0.19864565	1.088184872	0.394975525	0.174567452	3.430655445	0.123410511
TBX1	0.006600549	0.973290403	0.039083726	1.190427645	8.27243293	0.178957205	0.359667451	0.052380781	0.19950119	0.052970768	0.072085249	0.478178946	3.094793275	5.268907114	0.388087264	0.070756146	1.283352698	0.132386907	1.652700756	4.894230567	0.074958829	0.349025148	1.785928345	0.142389614	0.913253326	0.258804974	0.686769477	0.875052596	0.363206089	0.167887128	1.01232587	4.681611897	0.072897443	0.718623472	7.466798706	0.217156885	0.605102564	0.774568695	0.033824001	1.755899848	2.384440635	3.964949832	0.294650926	0.423258424	7.714901233	2.032745604	0.937834008	1.658755272	0.322136579
P2RX2	0.070316461	0.033232637	0	0.037878652	0.567791702	0.041444635	0.029702184	0.148805047	0.045705609	0.047025344	0.028441965	0.04042936	0.330636824	1.575167036	0.063361556	0	0.084917482	0.042737396	1.147730669	0.350395445	0.039927283	0.072058294	0.151800918	0.021669916	0.307300415	0.190741476	0.066814977	0.042317966	0.04802297	0.193756581	0.10572973	2.206615249	0.109518462	0.248557939	0.966841999	0.036720621	0.217879646	0.034381566	0.017158631	0.267639311	0.230678198	0.574346735	0.079266482	0.456040911	0.036822489	0.620687287	0.131706271	0.183032176	0.106411185
KATNA1	6.018831079	3.742386588	9.235409858	8.886630406	7.559099287	10.79574073	5.676051335	5.109677119	7.691241004	9.175615056	14.88620784	5.63584224	6.219032522	7.960514838	9.277186655	5.335861263	7.968924401	9.254791099	6.35943765	10.62992294	5.563581995	6.424068728	6.137066593	5.472160825	9.304033113	8.683613122	6.797388983	8.628446184	7.187192117	4.056147184	8.143780726	13.14099325	8.782640431	7.167278027	8.935678312	8.265128098	5.569912234	6.517478744	9.053828277	7.689111042	9.781923202	8.280770966	6.850289714	8.088010851	7.141446222	7.687852896	5.537801967	6.082687369	7.324929552
PPFIBP2	0.875799547	2.113808125	1.70967559	9.014802453	1.468428423	0.44689989	1.03685701	0.931134971	1.377941881	0.866523991	0.867664778	1.183692788	3.877962925	1.640341264	5.56855145	1.569010356	0.657775687	3.774219701	1.564973078	1.431940885	2.275312626	3.449328712	2.122070832	0.400784914	0.730910216	1.198208319	1.981861828	4.606904515	0.493019608	2.35273812	0.698897716	1.979670448	0.529997841	1.268861099	4.37745582	4.482123332	0.519925914	4.513622887	1.403477715	3.674354404	1.447442938	1.817646722	2.611269681	2.473661967	2.234085269	1.517121648	1.090186877	2.982613699	1.131551754
F11R	0.15942423	3.801760768	4.247982828	1.828507051	8.751837146	1.59203382	5.298849698	0.769941649	0.439668377	0.347269078	1.829524073	2.583325957	2.215241233	4.223382109	6.202852112	5.705919881	1.716251715	3.551926679	3.720465699	9.157284087	1.086296366	2.251751994	0.753893953	2.776596664	1.880518195	3.844931729	2.574171958	4.220011215	1.503871088	2.690787243	4.162227819	7.663286685	4.403697159	2.965831994	7.108543895	2.990023287	1.322809778	4.198676057	2.087408779	7.537468731	4.999729361	6.148422127	2.171997044	6.011494712	8.224503239	2.579207328	1.140810589	2.383157694	3.673177428
GUCY2F	0	0	0	0.00401632	0	0	0	0.014791859	0.006057778	0.003561539	0	0	0	0	0.01259682	0	0	0.003776249	0	0	0	0	0.004471011	0	0.003466324	0.00459649	0	0	0	0.003950817	0	0	0	0	0	0.006489221	0	0	0	0	0	0.004349907	0.004202361	0.003405252	0	0	0	0	0.007051818
TJP2	0.315843396	1.232990273	0.642101496	2.558242018	2.786618958	1.308694986	0.956582295	0.959980698	2.244931438	6.675335954	0.513570951	0.671187136	1.340865004	3.639620364	2.50593609	1.383324014	1.48756693	1.16139039	2.818944762	2.213513157	1.165729832	3.384912229	0.950045101	1.177761621	4.251955	1.605259479	2.457947054	6.015261093	2.477546544	1.536422289	0.744931295	2.873386133	3.804844667	1.737208838	3.430815764	2.528523332	2.057209021	4.614461726	0.550295102	1.79935116	0.742368805	0.895565156	3.853826543	1.931860216	0.959303281	1.36507131	1.133318532	2.069533741	1.09336
ABCG2	0.047598017	0.895322981	0.469735646	1.870730353	0.873878474	0.173936954	0.319681396	0.234192225	0.167068707	0.343785529	0.167498417	0.105089649	0.25578497	0.535830509	2.23886646	0.940296133	0.9714393	1.116676084	0.874626729	0.705867577	0.416219412	0.301442377	0.366495609	0.407787473	0.703710884	0.781733165	0.75643533	2.587917682	0.415164632	0.214894138	0.343534386	0.669982132	0.291145615	1.346013703	1.127467135	5.127918278	0.350913123	5.409640172	0.083627091	0.505312138	0.236978632	0.479867916	1.010886357	3.537433225	0.877379851	0.784280608	0.439399303	4.781281425	0.226897489
NPR3	0.039761181	0.859998625	0.076170877	0.261562342	0.271363506	0.085469932	0.074097406	0.03340987	0.524495717	0.297640154	0.059600994	0.143622166	0.116262124	0.440427142	0.128034046	0.256095815	0.175122583	0.143576309	0.070842538	0.335663636	0.241709933	0.109295473	0.163259414	0.138392264	2.177841309	0.046718708	0.538382537	5.081825049	0.360090222	0.165086173	0.05727397	0.136818232	0.083454267	0.849912289	0.922392028	0.203976361	0.200922266	0.448753667	0.018834319	0.073624602	0.070410201	0.085149885	0.746682866	0.464043434	0.193518986	0.377736881	0.153956091	0.722268416	0.27209826
MYOZ2	0.159938134	0.142779625	0.052613286	1.028137751	1.212168486	0.047133896	0.326535312	0.260899454	3.396012959	0.183362368	0.442066115	0.41687854	0.513303408	0.387984279	0.354292227	0.156481659	0.107304918	0.577848978	0.367811985	0.085012384	0.252268065	0.180290018	0.748103215	1.046027516	0.208203654	0.387836104	1.24745196	0.861704494	0.504541015	0.220354279	0.125969537	0.146185961	1.487081069	0.728682166	0.51090855	0.385132901	0.336081372	0.401439538	0.292710918	0.109686187	0.195472198	0.404355393	0.192315074	0.433420281	0.083754502	0.168484361	0.271041494	0.857862012	0.554668816
SLC7A1	11.69075605	8.18647189	12.52917609	19.21784134	8.162182488	24.36181754	10.20345706	11.3178334	14.71533872	30.98467641	6.9493146	10.23527689	8.512013029	10.13350662	13.92427439	27.10735168	11.29609695	7.65612685	11.04916662	10.2287391	12.76552366	11.10603517	11.64014036	14.31513944	15.35096834	9.223684454	8.645725138	11.01826406	19.89874358	16.43024362	6.816443426	14.59835371	19.36423668	7.047631156	11.28528056	15.31846455	8.775574817	14.90185583	10.24277479	8.860057931	6.07857973	11.9843456	5.194407154	11.65566007	18.59087769	9.68013533	32.58959333	9.038296368	12.28826636
DLGAP5	5.60684128	1.570298745	0.546497138	2.766102234	3.3777099	4.465584979	6.977522542	1.677921977	6.049524311	11.62596613	9.87331368	4.806282419	5.368345476	5.516940782	3.35542592	0.395103155	8.146582335	3.19740676	5.451177789	6.750651568	0.407341036	6.368668058	9.740407122	3.781598327	4.743025337	4.594882568	6.578831406	1.227024821	6.273363165	5.38995969	2.384411558	7.753255449	8.29700163	3.100801527	2.741253258	0.749252871	5.881810036	0.184612228	12.4886923	8.704119433	6.950896297	5.269168689	2.953818858	2.169356402	1.944234771	7.842337595	2.005412565	0.929186525	5.99587818
EYA4	0.033450239	0.019457348	0.149820948	7.190512748	0.019683703	1.59696557	0.081517061	8.341417452	0.476664954	0.005899892	8.292926021	0.003550643	0.006913724	2.301511751	4.747321119	0.047284979	7.193611368	2.444364117	0.002597876	0.627767354	0.406175214	0.018985207	0	27.00375928	0.341658605	0.763338113	0.003667448	12.73168921	0.769700896	0.063811336	0.046427707	6.045820897	3.92163534	0.025467396	7.188515544	3.144305507	0.011546938	0.887734494	0.005650983	0.00317635	0.03277181	0.0108088	0.979824046	0.049358689	0.094321358	0.006729735	3.187090982	0.838431457	0.099294759
NUP210	4.278362448	8.551930269	1.333190369	9.604096514	11.70062968	7.27412265	8.384412519	5.28196991	14.10629986	13.01092431	4.055404654	7.732874524	5.505335375	12.71308458	7.280906427	9.961655873	4.713767858	8.666627119	5.33325404	14.49676489	3.417426334	14.00446517	19.07725951	15.40298714	19.01508124	5.222392972	15.76951664	10.35840713	15.15418505	11.31077042	8.392846024	13.60379761	19.75954263	6.531854755	9.403775256	4.919165908	7.870341407	2.447428809	5.308122774	7.76196879	12.86916307	11.95179214	4.847083353	9.323801735	7.227899314	21.25643189	18.63447928	3.800031626	20.17420313
ZNF280A	0	0.020308834	0.010601855	0	0.068483648	0.189954576	0.068067505	0.042626446	0.020948404	1.594942919	0	1.274872478	0.158758157	0	0.014520357	0	0.012973504	0	0.58569761	0.025695666	0	0.079264124	0.007730602	0	0.233744465	0.087423176	0.979952998	0.171790789	0.075464667	0.457687822	0.04153668	0.104736862	0	0.030379304	0.033570903	0.005610095	0	0.296254496	0.141558707	0.484041366	0.174139424	0.376060362	0.108991412	0.017663556	0.011251316	0.070242388	0.051741749	0	0.243858966
FGF20	0.095692316	0.051686463	0.16189183	0.04418428	0.296297263	0	0.017323341	0.412244195	0.186599646	0.117543461	0.132706705	0.009431921	0.05509681	0	0.009238663	0.031401932	0.049526814	0.041543213	0	0.049047059	0.357066915	0.117675292	0.314793057	0	0	0.020226732	0.048711008	0.267968418	0.136042051	0.147776478	0.088093195	0.099959173	0.267113453	0.260941661	0.085438743	0.406917991	0.035055158	0.128336121	0.040030029	0.210941224	0.474845314	0.315837236	0.055477145	0.65183546	0	0.080445844	0	0.446412007	2.45147605
EXTL1	0.162754373	1.44706148	0.908502078	0.588510853	0.453921153	0.032975143	0.406046597	0.722483024	0.242986711	0.087464564	0.234525536	1.631761752	0.649131176	0.041640753	0.728699789	1.95887517	0.276398264	0.615158201	0.549450999	0.188563258	0.19638321	0.553521099	1.024794678	0.391852774	0.147552159	0.214473802	0.569063101	0.125934556	0.202458878	1.562094067	0.773495918	0.340908443	0.120984468	2.509797859	0.511781272	13.0996221	0.537996617	9.501794834	0.510093918	0.558785487	0.471112418	0.729973198	0.075681407	1.516426247	1.58739528	0.771529885	0.943120827	3.332601611	0.854350241
SHROOM2	0.3183413	3.525659167	0.353087973	7.836184356	1.803092272	1.084273982	1.770715772	0.760125647	4.765602057	0.91564218	0.649519202	3.018610688	0.45795846	1.973965792	2.920585976	0.864997798	2.667292922	4.554568436	1.416466754	1.539725966	5.37485278	1.571086344	1.536667439	0.984527439	1.486843354	2.221715539	0.728784709	2.267044947	1.377039002	2.543784109	0.755216043	1.083194098	1.299580757	4.303977002	1.144468183	2.059660254	4.432023071	1.538913197	0.695010447	0.996349233	3.02049002	3.130126098	1.089919446	1.903782467	2.271911444	1.499412152	5.17646166	1.743933969	0.935259126
IFITM2	1.570271835	41.91293156	12.05791616	36.11695816	35.61739123	8.761596319	21.6233921	35.12927445	8.238302661	16.71661511	15.26178706	5.324224398	37.63132349	70.80062085	41.12475519	15.68780551	26.02493362	7.953250259	54.71875806	55.55199818	24.11663085	49.30495608	11.3751379	6.645857578	15.51879598	52.43109845	29.55381134	26.86952609	9.743745452	7.579162643	16.47953627	27.97604392	12.60335341	48.3701321	48.715344	35.15179974	35.77039228	178.6980681	9.18532215	19.42109463	12.7096467	20.62633813	89.24536117	60.36677811	30.98118044	23.03790099	32.58127325	156.6476074	16.31174681
PSTPIP1	0.082633907	1.244847876	0.071356083	0.837974459	3.147501118	0.127849463	0.405772518	0.717246238	0.130922836	0.233880269	0.482561734	0.324265544	1.838697777	5.465183368	1.445002966	0.719723659	0.898133516	0.323315542	1.543449823	4.033333898	0.791798768	1.768771465	2.010627924	0.84674017	0.172881727	1.264686851	1.718831362	0.506189223	0.148142479	0.518886957	0.432658251	2.388594694	0.114077646	1.694169727	2.2724105	0.347921306	0.854222333	0.945459214	0.328930728	1.306966895	0.639843788	3.449507099	0.11876844	4.684637666	0.373227406	1.620920147	1.322518189	1.741529853	1.362864888
SIRT1	7.286205244	5.952563362	12.17951145	10.41311354	8.662617206	8.323023969	5.178837826	3.456445579	11.29131402	6.905883675	4.233084353	6.335548071	3.705695291	4.971140493	8.100693465	5.326658216	6.258001113	9.920113989	4.965681582	9.532566986	5.867614403	8.027865553	6.538509799	8.312975346	13.15397836	7.629784768	7.595483581	9.59389475	4.677847604	8.734358249	7.907211087	7.853849276	7.068741727	12.64660173	8.366125671	6.143072317	5.360165512	5.741849995	7.000566908	5.899271908	5.888401869	7.88075764	8.745177791	6.363848309	5.326374485	8.016466988	3.553297278	6.475522341	8.89704248
FUT4	0.460824845	0.709176834	0.484847195	0.977371743	1.539251093	1.369278105	0.168916159	0.60446678	0.742650135	1.176704652	0.415926773	0.612248238	0.844229713	1.275811887	1.739912088	0.428670836	0.694492517	0.636552551	1.59189111	1.398303944	0.635785472	1.325394522	0.665967338	0.408441617	2.743066241	0.715650432	0.8983728	1.337884486	0.969806289	0.968696812	0.564471066	1.441134448	0.740926108	0.942365098	1.390078055	0.906918725	0.813032041	1.439084461	0.490693238	0.686397659	0.524746262	0.698589689	0.888696441	0.955995169	0.717974719	0.699743567	0.666468574	1.716814019	0.771578785
RCC1	2.706387971	6.96201239	3.80132122	8.225622025	8.126979906	15.27635411	8.024948764	5.416453002	7.244914991	13.22755749	12.94907515	8.976083195	10.22208317	15.25775871	7.51264873	2.613058568	12.61473081	5.908675813	16.04716378	8.404068928	3.734029339	10.7251413	10.07509834	8.06976603	9.291212992	14.92426948	6.458658678	5.752716633	10.06859371	7.061165046	6.058201625	9.171425544	13.5482056	9.159664793	6.40238561	4.057120145	8.503851178	4.144022208	11.07929898	10.67840032	8.569264373	9.781422876	9.445630861	5.884417561	5.339548154	10.24886311	17.53257468	3.029375525	10.75101928
RNF125	0.04254859	0.338503447	0.097977559	0.646356006	1.383327603	0.240332817	0.202194377	0.38549293	0.11408318	0.469509186	0.094656503	0.102748224	0.562098083	2.119154723	0.649386579	0.453394745	0.616604264	0.178868172	0.683753861	1.16189579	0.688561575	1.053002201	0.568990385	0.087416646	0.241336657	0.343630675	0.773220635	1.004146915	0.182655107	0.175863572	0.269618237	0.71946644	0.472925222	0.611637892	1.839322319	1.194308846	0.270497837	1.918159627	0.179101781	0.457396289	0.33664305	0.68266397	0.314165904	1.428337923	0.21167273	0.519318772	0.256164592	1.578230655	0.535238207
ZKSCAN3	0.671963673	1.914491364	1.918896309	2.615490397	1.865368983	1.797703112	2.035209967	1.444714304	2.355799882	2.125369626	1.567183411	3.998355133	1.696675272	2.201253139	2.38335369	2.083621733	1.991328408	2.870459282	1.525276032	1.669963561	1.066192587	1.614568616	1.567252691	1.803537918	1.895726802	1.833355697	1.745693066	2.239577265	2.18719734	4.160778375	1.990054741	3.963891131	1.587090348	1.603741135	2.531753583	2.018368909	1.652863008	1.708511058	1.200140289	3.403317515	2.885893155	2.385630011	0.815513274	2.510092782	2.036446372	2.337060879	1.553192853	1.816770121	2.198764796
PLEKHO2	3.93881636	9.787745969	5.225638872	13.97581756	17.76604789	5.551996003	4.245790096	11.87401175	5.054030155	6.702530475	7.139307283	9.30225315	11.49854354	17.9450848	25.77798196	12.24867499	7.127572209	12.54946658	10.09819249	13.99855195	7.687259269	12.60037903	8.645825951	10.6956448	6.208922401	17.19964929	8.654944677	11.15268553	9.690647578	9.313590222	12.02062141	17.01952923	7.707883512	15.08775154	20.43318674	14.54725592	7.150480757	34.0194396	6.501366642	14.84671137	10.26841735	7.596491986	21.46355071	17.82339122	9.405085578	11.13180107	15.54566002	29.07409133	10.24843813
ATP6V0D1	9.036881083	18.51018632	18.11673146	10.12120897	12.42815097	6.07826884	9.62501046	18.37475961	9.693131605	5.695645799	19.17319384	18.0595321	32.96419145	10.24910915	14.77258143	25.07672934	13.74690332	12.76116852	13.87878591	13.10965218	21.14446535	14.33168131	12.44186783	5.43482657	5.982330892	13.70157666	16.48688952	13.46601927	6.027028094	16.56736017	14.83029409	14.97868492	6.020554748	13.14511213	16.52425242	17.38750378	11.71824949	16.23844975	22.45499404	27.122278	20.11004986	29.80475285	4.964317277	18.87517487	23.79406718	18.62306712	12.33624874	17.54634879	14.791929
LANCL2	10.9404846	6.628919731	9.435371307	12.15839312	8.845842507	5.216867468	6.904081189	5.964184811	14.55209392	4.457194159	7.836033045	9.063003625	6.022570719	3.936670494	8.055111625	15.8631243	8.841878081	14.4670371	5.00222928	5.635405594	10.92275714	15.38350842	9.97588819	8.593383573	6.730837675	9.006896289	8.597806455	15.96220501	8.254566025	6.898009039	9.97591232	13.26856984	7.384661504	6.594032426	6.699990351	9.907408159	9.715240731	5.620104738	17.03788154	8.931987193	12.65211658	12.80717204	2.868096003	7.998962615	10.64123033	10.82536242	11.54227469	6.020587324	10.77635831
LPIN2	6.311832998	4.394413508	4.383760946	5.468693588	5.235131782	4.202230988	3.005885048	2.889576551	17.01951847	2.962583833	2.717755247	2.26173016	2.904077226	3.458977917	4.501869989	7.371535791	3.872705493	3.349497312	3.100656349	5.020245396	7.326008557	5.001368034	2.930353016	3.114350417	6.215455702	3.18330693	5.015675053	12.42684043	4.819240228	2.671410099	4.985867541	5.572674909	3.352827195	5.143609259	6.201485723	8.550527016	2.110217409	8.866355722	2.402237373	2.624436404	3.677649027	6.383819316	3.835330865	9.217508723	7.605757259	6.51227513	4.173246017	5.851525208	4.677691935
LPAR2	12.93932597	56.92264886	7.24449643	33.55737384	40.50759076	27.42513167	19.64499462	33.70573197	25.31468401	18.46531516	15.13751535	30.63472599	32.31192475	43.11019619	47.31313951	20.12348199	8.406883002	26.07330122	24.93171903	30.62542261	15.39799235	14.35015779	11.60701685	48.19009513	44.97665862	39.75106762	13.35453144	26.30340509	33.21288632	63.45478777	21.98583837	38.81381154	40.69434101	22.1548616	16.70151961	29.19613829	34.92305418	3.325800436	14.99933254	49.6441138	22.40543275	21.60398636	20.80311041	16.34362642	38.42522261	17.78670217	33.37967905	13.27001702	20.40746035
PTPN18	4.615902988	14.28299106	7.52125032	13.19864499	15.89240983	14.13073864	10.18449258	10.71654538	11.17525878	15.94454454	6.857217898	10.73445995	15.13010182	15.50372943	11.9702862	11.04377775	5.661256187	13.10683049	11.74167832	10.90216286	13.34788519	13.67470864	19.22526086	5.830464693	7.683330222	14.84800492	12.58853069	8.547221848	9.697157444	12.47513012	12.8098429	8.79599176	9.092308474	16.43800236	16.14801121	12.66406909	8.385589639	13.08689482	8.806190455	17.56540231	14.99704159	12.94906478	5.760258433	18.03756862	16.20675881	10.40276878	20.2013805	15.66359501	10.76149112
TEKT2	1.399930343	12.68121366	1.934189957	0.437393103	2.870662808	0.261288377	3.592395068	3.119945507	1.035071442	0.595173214	2.88788038	7.203927338	19.24640946	0.222862937	2.633308502	1.39349645	1.704710589	5.941830418	2.002334374	1.464964738	2.397985237	7.10848514	14.77522114	1.466849549	1.425374002	1.346376383	15.18112789	1.281816254	0.437069376	3.442076551	6.029244324	3.319742856	0.644209964	3.092837351	2.559222951	2.089644034	0.164535939	0.321716207	4.423864642	2.801026445	5.335488065	14.4893586	1.073119087	1.5920776	2.590282751	6.315934202	1.517095298	1.275395592	2.648175227
PPFIA3	3.891825161	28.67876814	12.54250535	17.68905441	18.61190014	9.177500283	13.60779478	11.36039514	19.48528897	7.77126692	11.42007947	18.86047243	17.43964209	15.33611085	13.50378303	27.9452758	6.596348175	17.71222807	18.6930942	14.78036535	17.82923693	15.62008233	21.55527281	16.40316241	16.7814049	15.60795126	22.73879077	15.85033991	15.38018112	29.3739649	8.800831059	16.20787919	14.41947815	20.32193169	8.160055549	18.51003607	11.25719969	6.214593614	17.07597523	30.61385698	15.58099161	20.89878951	9.65099949	14.25666683	15.82466291	21.78425636	29.52396573	10.51293011	18.60248886
ESYT1	31.45210394	10.4472146	35.21013211	24.16583647	21.55794932	21.79883159	11.63709725	31.410648	14.25360982	15.53449361	34.1539174	28.34085901	15.43002226	31.07175973	19.81368075	29.72466212	21.98217524	41.32431145	17.24958068	27.53685658	15.55734265	17.21810702	14.76432734	25.2321313	15.34652592	18.23990972	21.61509515	23.59451048	13.86721302	18.10859961	22.95084159	28.23447815	19.31829513	16.24834818	29.40860951	41.83336485	10.12610965	40.32013465	22.91720265	22.28071419	19.02797585	26.65828033	10.10954577	31.38867678	21.8799568	19.60102532	32.76101442	30.19207875	31.60448164
TFEC	0.048051751	0.411303223	0.10011173	0.614335291	1.255922291	0.03618894	0.328141441	0.415226161	0.096303526	0.088755013	0.511820467	0.650178378	0.659903917	0.484476798	4.189179977	0.617304923	0.203103481	0.600329227	1.207472433	1.171697398	0.648773695	2.577000999	1.167982754	0.044425334	0.321699213	1.368631875	0.542200177	0.793195394	0.076573415	0.797832882	0.354378417	1.686855377	0.086180539	0.981387872	0.877603363	0.478171668	0.217346846	0.773772979	0.388898865	0.843624333	0.596548688	0.377536064	0.019861554	1.787918096	0.229264438	0.644087922	0.201436066	2.414377349	1.449807006
PTH	0	0	0	0	0	0	0	0	0	0	0	0	0	0	0	0	0	0	0	0	0	0.014888015	0	0	0.013508841	0.017913287	0	0.012490492	0	0	0	0	0	0	0.015133326	0	0	0	0	0	0	0	0	0	0	0	0	0	0.027482112
PIK3R3	1.170903502	4.700845468	6.718124983	9.209649773	7.563589197	3.347876334	6.980937183	3.711890189	3.88335915	11.26752266	12.30386361	11.84949616	9.02003432	5.732312286	7.119759957	8.925019518	7.088995853	8.861673049	6.854128692	14.52108899	3.370302714	7.281784299	12.98846349	1.337815617	5.424075129	8.360590149	5.099896583	7.28824611	4.375117542	15.80205303	4.258356078	6.470681489	3.648265419	9.517417669	7.42901516	8.06292821	7.616241638	3.999713856	7.356633412	9.499011819	8.534604381	4.428060523	2.297956699	8.24707397	13.59399489	6.240879803	5.909536225	6.671930376	8.302479633
TCF7L1	1.014193608	5.470217048	0.711971955	4.393202763	3.599254795	1.001414357	1.040091216	2.406240653	1.559711661	1.657190597	0.583620877	0.66007204	2.324734209	5.275236683	2.543792775	2.83405637	1.900315639	1.369454044	4.18029395	2.563395913	1.335809128	3.336527566	1.09473315	7.114566312	1.916214165	2.277986467	3.051273421	4.805602326	1.322050697	1.100333908	1.529460714	2.357291242	1.483387129	3.633066021	7.622715352	9.691712059	0.770832269	6.729854322	0.413323201	2.090915933	1.065328838	1.848335828	9.232298575	4.369469247	3.422041629	1.750133507	2.5514989	7.281437941	1.056162355
EPX	0.443104491	1.69145287	0.672755809	0.853794323	1.80347692	0.70314057	0.399537152	1.433608595	1.113297823	1.553309927	0.279183935	3.897960591	1.877469236	0.401149759	1.295732703	1.592020742	0.915868078	1.299952797	1.101223013	0.387256839	0.774168586	2.619696845	3.427762766	1.102941114	1.587847583	1.815565835	2.678054942	1.91650646	2.070122894	2.24326465	1.493602549	2.284640484	0.84698861	2.30126591	1.214265007	1.019040163	0.316842706	0.399984071	1.27256468	4.139233891	1.67727242	1.646577796	0.403445317	2.881560062	1.249444517	4.396042583	2.229939472	0.550482111	1.40236916
FHIT	0.509112377	1.291296814	1.067670519	0.51011032	1.676848381	4.013458339	4.064497323	1.855136777	1.509833395	1.960178588	1.431202404	1.753397323	0.706773517	3.37798644	1.327527401	0.665951126	0.906871562	1.175840204	0.985196241	1.375037023	0.809439587	0.65476334	1.031918149	1.898450393	0.54913602	1.387303188	1.303130064	1.247464671	1.909870728	2.120470909	1.366991291	1.305527941	2.231063641	0.989798935	1.37883271	1.041317765	1.45240113	1.038050221	0.587004058	1.013411437	2.328427003	1.868329277	1.345826521	1.202161061	1.035319663	1.492439601	2.717740382	0.894515497	1.504783335
VCAM1	0.503549089	4.229642821	0.858355891	2.9640881	8.214804379	0.379984517	1.107021366	6.015305346	0.721561523	0.900934648	0.708244428	1.044911473	4.243501829	4.955522635	7.399116648	9.405455708	2.731886705	2.126122446	11.02685674	5.232918766	3.457112594	13.29696621	2.259247757	0.592514043	0.512913894	1.854171746	4.569973503	10.54956812	0.866452647	0.965446737	3.23509551	10.47421429	0.910674349	7.545990024	14.99188497	2.836814142	4.675937347	7.368474943	2.100064405	5.048183017	1.868358135	3.4666735	2.737581754	12.37739624	1.809890154	3.763909761	1.87103435	14.42882978	3.178011654
RAB3GAP2	3.045058269	4.442887233	6.223768441	5.998947254	8.433101873	5.544697666	6.174022776	5.378270642	7.062346119	8.496122582	3.456827478	7.249448532	4.35466493	3.925264575	5.934008167	8.106749948	3.577677082	8.27615345	2.819874536	6.904622191	5.456967968	6.851358194	6.371478122	4.718896573	7.606867284	4.130860334	5.867932189	7.721585177	5.685865791	6.912525254	7.087175863	6.844233454	5.967940948	7.005548489	6.071932572	6.805773936	4.683679537	6.527580334	8.369580979	4.070144358	4.595055705	5.752214066	4.635194876	6.885972858	4.950853151	7.193961404	3.388104174	4.963190655	6.89955379
GAD1	0.109190151	0.029110478	0	0.038006415	0.114226936	0.042904567	0.049670614	1.155351489	16.3184356	0.046542	0.003397369	0.01545361	0.015045444	0.066856177	0.022705454	0.045018834	0.030429967	0.032331326	0.008480132	0.066967108	0	0.049922357	0.016117771	0.048317796	0.201496778	0.020712645	0.001995248	0.037550281	0.783415172	0.085454996	0.036083793	0.054592278	0.216445794	0.399825842	0.29572047	0.008772495	0.035897298	0.045996712	0.002049584	0.013824559	0.038900213	0.033322544	23.14056156	0.158050468	0.064510093	0.031120736	0.361840688	0.202730009	0.030187977
TCTA	10.82793714	12.9583815	18.44537485	12.804286	7.486342241	15.18510845	5.993131963	10.61274671	11.93317786	7.391445487	12.04853205	11.06419559	9.818343784	17.56620408	13.06857461	44.39395638	14.24295244	16.69519956	12.2976835	10.64906224	15.95994899	22.39547648	15.00948079	9.51630908	8.477951212	9.054595761	12.08668525	11.33578339	10.64131474	19.66771726	22.0967877	10.19634511	9.7198333	9.519781139	17.44087467	33.03245069	14.31937484	28.39984459	16.47450643	10.2815348	20.24029161	14.47942187	5.914627094	19.00518938	25.83942749	12.45163576	14.8282775	17.38322606	13.99620859
GLYAT	0.00741025	0	0.014626066	0.014370533	0.00944784	0	0	0	0.007224979	0.807076405	0	0.040901944	0.019910815	0.055613494	0.005007984	0	0.008948968	0	0	0.026586845	0	0.036450297	0.021329908	0	0.103355218	0	0.005280936	2.186501999	0.004337885	0.037696429	0	0	0	0.026194101	0.009262723	0.019348882	0	0	0.00542475	0.022868901	0.042899748	0	0.015036195	0.00812274	0.007761023	0	0	0	0.029436925
CTSC	0.177799284	4.006734992	0.961078886	4.183338734	7.766660935	6.622341077	2.214705994	4.260208141	0.831311026	9.42988995	4.332192419	1.721612478	4.280605481	7.595451098	11.72516312	3.542736944	2.849904368	2.169876115	7.198823001	7.280465693	10.78878928	36.91983514	11.19962227	0.290157286	2.007570445	8.333144525	4.835107267	6.594261436	1.402740219	1.328450078	3.525813454	5.252070793	1.093391439	10.57154283	8.82800282	3.635930893	4.197969505	20.26592087	3.833797974	6.46354791	3.476306194	2.911139866	1.899529169	10.11458452	1.819834607	3.434810358	2.959939758	12.97486746	4.805366802
GP2	0	0	0	0	0	0	0	0.013571384	0	0	0	0.003933074	0	0	0	0	0.006884162	0	0.011510746	0.047722336	0	0	0	0	0	0	0	0.002940573	0.006674	0.007249671	0	0.02084129	0.004842837	0	0.007125524	0	0	0	0.004173091	0.003518466	0	0	0.00771125	0	0	0	0	0	0.003234987
CASS4	0.009104564	0.417386799	0.031447917	0.30604217	0.586205979	0.080493673	0.144218782	0.1770179	0.102084726	0.054799508	0.187815723	0.175888851	0.379181412	0.391340106	0.692216248	0.237025012	0.186916742	0.107905812	0.261979032	0.413766629	0.294677368	1.08602326	0.484827263	0.103815243	0.05587421	0.175125435	0.210872826	0.403904428	0.0799458	0.361839982	0.134942994	0.277390485	0.116021729	0.572861733	0.583255526	0.313802297	0.107980122	0.795967512	0.203285266	0.191064726	0.168667354	0.213537594	0.098528753	0.743507143	0.071516552	0.279794459	0.208293971	0.992125386	0.64326522
HOXA1	0.027265284	0.146041232	0.044845971	0.176249859	0.312861573	0.016070202	0.05758527	0.187522784	0.053167198	0.026048754	0.011028403	0.012541222	0.134309776	0.297635439	0.233400863	0.076548651	0.043902461	0.038666767	0.229398871	0.173908753	0.113533546	0.312935634	0.085021402	0.022406756	3.48848406	0.040341935	0.136014794	0.131270696	0.079804108	0.04623343	0.093707011	0.182753242	0.084931805	0.289135831	0.397614883	0.180353832	0.087396278	0.367949112	0.033266389	0.089753455	0.021046052	0.095444387	0.338092305	0.259019115	0.05711184	0.112907931	0.051069249	0.264527991	0.092837368
MTIF2	5.922762007	4.997164916	9.645023275	9.164830736	8.257642209	15.64045664	7.930126606	12.71658813	8.955424066	13.64312391	8.697441663	9.725355583	6.881995445	9.61698676	10.04837937	7.15864773	10.01860602	11.29813853	6.704835397	7.345061187	7.254308413	10.97131523	9.144253149	10.28552442	9.283420791	7.847564491	8.968138317	8.611824274	15.66612045	10.19827222	9.766511819	9.910159031	10.60371775	7.392894493	10.65625226	7.600305053	9.597653424	6.67342125	7.775435719	7.855886312	8.512688276	8.700248991	6.938753814	9.082376646	8.309033518	9.981197737	13.77462289	6.661307948	11.88040554
ATMIN	35.48662457	9.355827626	21.21265568	14.38302615	13.04709959	8.448883454	9.610288211	10.19430715	12.14751178	7.876966128	9.89116347	17.98558498	8.931021016	7.673218596	11.03992772	10.23109911	12.46498101	13.15822563	5.115682748	11.76250091	19.49727264	10.37951166	8.981517956	7.043206057	12.10297059	10.59940207	13.38801903	13.82905146	10.7750457	11.85676699	11.60259683	9.430833529	7.065759714	10.68387522	14.96329011	14.23080912	9.066846998	12.19027147	14.78041387	14.23137907	12.50991178	21.29220381	6.016715837	13.38630169	10.59416873	6.127267549	5.942798546	13.47500592	17.96358921
MBTPS1	13.21917522	16.60483417	10.47218868	17.78250269	18.31386271	12.70669573	11.49335846	12.02338567	16.2992783	9.892889992	10.68845049	8.853166546	7.240058783	14.5934237	14.14017509	14.8039794	12.70595456	15.20583855	5.272600632	12.97642677	13.20518896	10.51717548	11.350276	17.07194923	16.44638377	13.83483993	10.01339218	22.16983579	17.92821718	14.18173954	11.97686095	12.25764251	13.01112066	14.04621438	18.08040025	13.24870523	10.08422328	15.65938223	12.818829	12.69438434	12.15591636	21.65330147	10.21855278	14.77801659	10.43149313	10.01105937	18.9885347	11.66601287	19.55586227
CDH7	0.204840482	0.616887115	0.04074404	0.405454319	0.629631084	0.350033003	0.036220231	0.172638865	0.566644813	0.480604897	0.090562372	0.188441101	0.017066413	1.149465919	0.092289995	4.710226404	0.651996259	0.017371993	1.272943366	0.113943622	0.896241845	0.020503292	4.639255097	0.006851006	0.011516724	0.068135081	6.961783137	1.047653368	0.028815954	0.472551662	0.331538847	0.89888509	0.028329198	1.271910703	0.332465596	0.084582255	0.075330476	0.849710174	0.06625945	0.536112375	0.222465836	9.223962606	0.201914616	0.839833311	0.136372268	5.140449353	0.040789532	0.171343912	2.339334433
SMG6	1.526123925	3.965949241	3.09851412	4.411100001	1.937398127	1.377600833	1.249578537	3.334875987	3.483294417	2.014088013	1.286767161	5.922509705	2.411591301	1.445482346	3.092670846	4.742824341	3.765251684	7.223786129	1.618083218	0.810604039	2.644397485	3.19686615	3.828006162	3.280085584	3.448416577	2.182041638	3.240975875	5.528771934	2.817083009	3.644003308	1.983811334	5.163932185	2.470443464	2.71894768	5.184507766	3.150206978	0.670000593	4.70045332	2.042358336	3.503333591	2.303709148	3.46715254	2.445984573	3.636911874	2.056349106	5.142293911	6.544845946	2.441530258	4.384928031
CUL1	15.27094628	16.66614565	17.75994749	23.69504828	20.4567529	19.63445018	24.9148709	25.92525054	32.19428421	46.1771497	24.25237468	25.13359063	25.97699672	18.26851981	21.44952962	35.50197869	35.39151485	33.80544074	24.14482086	18.96331459	18.3985812	32.00760372	28.94700939	15.71390587	13.04446552	17.43703951	24.87582754	26.98739148	18.30532902	18.12247851	20.125809	32.26720428	17.46550925	23.26585445	23.91346616	19.53278793	20.42206009	13.8867243	31.96181209	21.49258489	34.36134872	24.9800915	15.36122754	31.86015699	22.1175123	25.68117947	29.11141322	20.93381505	29.41996911
SPCS1	13.93893078	5.436534428	14.46610743	6.438462969	6.288620341	10.66039064	7.074274725	16.11099024	8.865896528	11.6970963	16.36729317	5.7715417	6.445954201	12.02362526	10.03824103	9.242611706	7.390745126	6.780676376	12.58095969	12.31608136	7.565367652	13.39145333	10.16780392	11.49783064	9.029158408	8.375356454	7.975313143	6.765553538	8.053145897	10.09825306	15.14384893	10.65925771	9.698801976	7.360156643	8.890533496	8.429000974	13.75130096	10.67847405	9.448981626	5.074849637	16.65607048	8.187017737	7.475451564	7.383021542	13.36402744	6.223401732	3.590589739	10.74758818	9.051546489
NKTR	11.75580401	8.198862017	2.003574636	14.84098148	12.20828436	5.428231082	8.749289488	5.9876943	11.95577652	11.06843844	2.712023148	8.835668391	5.119224622	12.96340479	14.86975032	8.684760691	3.355739349	15.50700242	6.02041979	10.00945088	1.558203851	14.03050341	16.83016975	15.20932786	14.98273966	6.473071783	14.02017987	21.21234566	13.68796272	20.55754856	9.84088083	11.87757562	13.96415293	7.997992329	14.15449222	11.91370415	5.708145536	2.940986816	1.891130579	5.355392709	7.895622973	9.620168353	14.64266342	9.409546262	7.701789009	9.293990742	7.648060193	6.365292985	18.2500195
SIRT2	2.94375991	14.73971041	7.295779494	13.12393528	9.453912372	4.359494131	7.587645774	6.79356514	13.29166134	8.794285494	13.49668123	10.07090285	13.78713865	13.11298346	13.06671115	15.04858881	8.936810081	11.86400478	9.110977176	8.664013792	12.23124795	9.585750233	12.95023941	6.910252142	8.472300858	11.04811158	12.50801008	12.80805469	9.998741022	15.46311118	8.290384878	12.52922283	9.515278625	12.39515127	12.21611494	16.13959381	7.98846448	14.75766421	8.614611496	15.5539816	12.28579855	13.09004733	12.71625783	13.45380647	17.95113485	11.02514778	11.89864043	13.72835424	10.94494991
TOR1A	13.44335835	9.440533883	10.82402645	9.620938173	9.827690847	9.288667775	6.514569929	14.3882523	11.04019826	9.125117995	7.680603147	10.023602	10.08401341	10.14601652	10.55531216	10.59847722	9.863735307	8.56172308	12.84902428	10.0466506	10.20807884	15.13014469	7.23121279	9.822945351	16.98975353	10.58460713	10.0171148	9.814173854	10.78932332	6.561310691	12.64316524	10.01364774	9.640532768	10.05851808	8.853903958	8.825075401	11.14013082	11.18102046	11.70734858	12.07570508	11.25190901	11.23939174	7.559269285	8.681032937	10.71701295	9.911809055	10.32419641	10.439541	10.26476596
ITIH5	0.00157749	1.93692795	0.132327499	0.427266945	0.404261392	0.020455048	0.067966995	0.242862339	0.210712761	0.004521314	0.024884775	0.030475136	0.498035789	3.030775748	0.550105911	0.12803493	0.590565834	0.054650284	0.563809357	0.745205932	0.080616099	0.36954703	0.059029078	0.020418133	1.739933794	0.449307793	1.07248932	3.352623019	0.204081677	0.021065083	0.148416678	1.152518972	0.218445459	0.482897599	1.467051204	2.936007916	0.407553357	33.22573312	0.115481763	0.325203649	0.328769028	1.251315404	0.692460561	2.785683403	1.161469937	0.784934201	0.141826441	8.126857592	0.238127581
KIN	1.942065846	3.18379249	3.876430964	3.103631943	3.159573765	2.800037022	5.03314445	2.135188814	3.106540565	2.833372193	2.327971106	3.438246494	2.667982247	2.141636622	3.390583874	2.13760714	1.88522229	3.680432464	2.818605563	3.342786882	1.447358168	2.777950419	2.486918046	3.41020331	2.672976143	1.516567526	2.96506837	2.754974825	2.867822746	3.792684035	3.332960455	3.823404298	2.11391115	2.812704497	2.781577873	2.487921307	2.070712896	1.222587196	2.734816033	3.306798952	3.493947531	3.824078919	2.216621607	2.132489887	2.312964137	2.555094591	1.521074374	2.034508005	3.865043472
VDR	0.032535098	0.576621982	0.060202989	0.49686991	0.860735901	0.050337628	0.381369971	1.462016472	0.103095388	0.216806987	0.083894774	0.280597143	1.038106501	0.696450885	1.135121323	0.548063515	0.387997865	0.350995488	0.973134755	0.607973768	0.17088605	1.997961616	0.667256979	0.040106276	0.21101077	0.126365387	0.666604218	0.096503032	0.195218608	0.219815557	0.686636304	0.785567997	0.089830617	2.613524964	0.434644383	0.231495016	0.448439124	1.286177188	0.148860348	0.522117078	0.183644793	0.626404952	0.104527259	0.933933307	0.370567665	0.800406693	0.65945653	0.776628684	0.865475844
GORASP2	14.85216424	9.190317762	16.14138351	13.1288542	9.498328057	14.57623194	10.67270947	14.61899342	14.30387621	17.55004585	10.47682156	14.83582461	9.96796902	11.41858646	11.28729311	13.56594822	12.52453355	15.36182756	10.84610579	10.33600946	12.4353946	15.50082668	11.63306247	12.17717805	15.61023788	11.36812052	11.46827157	10.86690377	14.21141001	17.04469976	11.2277845	12.69959457	12.09635518	11.92670982	14.33563549	11.77742964	10.79853792	18.73465839	16.88001863	12.05566226	11.89799926	13.84113403	12.75787343	13.83366076	13.50049201	12.90114325	21.4304249	13.47015702	12.66852811
PHC2	19.01237192	18.33058601	25.41396935	31.54826186	26.20353149	20.72781273	23.48160638	18.52581148	13.62577672	12.03109501	41.77372323	39.1642613	24.52049838	26.03165169	31.62857627	27.36447456	37.55755162	34.29990714	29.53545834	39.47917243	28.71818438	37.28023547	30.9076162	17.37883859	20.2541142	39.11486561	24.93995768	30.94415663	17.09225411	32.54678416	26.21327662	35.37417509	15.97463808	40.71699298	35.24490519	29.42740223	18.59343901	48.19231592	26.30842717	29.8339121	36.55661794	34.19132045	30.17672728	30.63268987	38.75596427	27.62253193	37.56091155	34.43547124	30.9310566
RELB	4.531469199	7.524493179	2.948831686	2.545899695	5.108613899	0.811115426	0.703344782	2.739306024	1.230565157	1.808710498	1.697596408	1.316702323	5.34220605	9.269834099	8.426878155	1.822188064	1.744562293	1.631242513	17.6633019	6.765165099	2.512629828	12.64089094	2.752053668	1.448043056	1.607650056	1.501829877	3.819970198	2.859178643	1.272928556	2.422188076	2.057810587	16.52100624	2.273653797	3.805630888	7.018577383	2.779353729	6.263380736	5.232878916	2.426756222	5.725257578	2.53534542	4.923850634	4.587134319	5.000503354	2.460579401	4.344965022	4.022081385	8.182593642	3.18859057
RACGAP1	25.8526034	3.709007701	5.293517685	10.03305956	14.81847564	23.83389312	14.27875734	12.22725965	17.88554841	20.76257799	29.63612515	16.3042949	19.0967565	15.23490864	12.27917333	2.890330766	34.90993913	14.03749152	19.94873034	23.32257072	3.492523459	17.50530591	21.67538218	10.28902298	29.59539688	13.24771178	15.18041268	7.942700464	18.20758745	10.49403429	9.67039069	17.75555911	24.47963406	10.16196849	9.764701969	5.835903948	16.81428818	3.086888431	22.49846441	22.14657382	19.91193856	25.34769206	8.195104858	9.222494348	11.52644291	22.41857134	18.70931843	3.833396198	28.93674409
ATG2B	2.440589755	4.081020159	2.174340128	6.317707487	4.483362808	2.153589755	2.792000275	1.685258946	6.057780018	3.557065468	1.728042805	2.94224351	2.525738976	3.622174422	3.997384001	7.28249999	2.149714396	4.308664832	2.202392466	3.7143539	1.484239595	4.34250791	6.705956955	4.840988091	3.187555482	3.49213206	8.291411208	8.348033829	4.952449207	5.995235922	3.378934956	3.783071637	7.898298383	4.758986378	5.415347811	5.403881126	2.394472718	3.424719478	2.423363467	3.363594702	3.71354013	7.181339066	4.614255948	5.478872321	3.543895025	7.963655927	3.050907543	3.500635895	5.602112729
MYOC	0	0	0	0.014240203	0	0	0.0139579	0	0.021478364	0	0.013365687	0.030398247	0.029595359	0.015029761	0.014887697	0.185543698	0	0.17405714	0	0.07903717	0.012508643	0.020317343	0.007926174	0	0.006145072	0.008148622	0	0.02272733	0.012895633	0.049027849	0.056783317	0	0.009357425	0.007786962	0.096376533	0.040264146	0.00706123	0.439466985	0.008063328	0	0.17854486	0.007711481	0.029799657	0.090552074	0.011535956	0.028807761	0	0.062554195	0.025002819
ITIH2	0.040986711	0.981461367	0.229210971	0.565223941	0.888365506	0.314049234	0.805058442	0.303579035	0.732636011	0.274105691	0.066314067	0.358200776	0.504755065	0.233032484	1.047967402	0.329525069	0.04949749	0.64353856	0.427608188	0.74343997	0.232731853	0.441021078	0.314606679	0.4968257	17.53872323	1.62223423	0.306697656	128.1998288	0.54384602	1.007760127	0.827585754	0.453712458	0.203118166	1.149395289	0.358630262	0.531534064	0.429171437	2.553178367	0.13502136	0.598718385	0.585295815	0.564344367	0.244878988	0.415579873	0.751220194	0.437723616	0.712865902	0.640124964	0.321759562
CACNG1	0.58326745	0.430720527	0.989338963	0.176737122	0.67393103	0.386751117	0.323369038	0.057858834	0.124399764	0.020896615	0.641415739	1.194709935	0.979498842	0.174100667	0.369546515	1.270033691	1.408762699	1.318304629	0.110415874	0.196188236	0.600286408	0.347422292	0.695168001	0.348264879	0.162703645	1.523747169	0.350719256	0.30087682	0.096029683	0.718599342	0.587287965	1.743732245	0.015484838	0.902020557	0.444281464	0.342667782	0.046740211	0.149725475	1.52114111	0.630011122	0.569814377	2.182148176	0.110954291	1.408563983	0.439067943	1.156036579	0.453578148	0.207031656	0.64131441
PLAG1	0	0.075183909	0.040702027	0.148537702	0.232870633	0.027781433	0.055997319	0.046756852	0.043084232	0.189133977	0.017873813	0.034553605	0.126648337	0.474340253	0.12741877	0.327075061	0.060480082	0.091315515	0.059486147	0.200821815	0.016727695	0.047095012	0.040278481	0.021788875	0.10025654	0.030511818	0.130164668	0.771983546	0.048286597	0.076804128	0.026577536	0.274648452	0.080087036	0.147870766	0.324049857	0.793827342	0.043437427	0.330146433	0.056071681	0.096369951	0.03069854	0.152624912	0.075716541	0.248647311	0.067878487	0.109794422	0.028377704	0.405717818	0.048482263
LUZP2	0.615277637	0.650580217	0.126072356	1.174655893	0.325750354	0.523992197	0.485656381	0.552410997	0.887132128	0.251071027	0.265743264	0.539636715	0.224163694	0.115618444	0.588485393	0.527010346	0.349479909	0.456354848	0.018425516	0.483285224	1.338259428	0.205185809	1.076879627	0.126945246	0.125088423	0.459042388	0.291700293	0.037656344	0.521951869	1.521875662	0.131043977	0.25735732	1.047632996	4.478845009	0.570299507	1.498992489	0.382743234	2.323629075	0.013359926	0.003218337	0.066410031	0.00365056	0.112855553	0.698727266	0.562486987	0.054549552	0.311830121	1.030892387	0.014795194
COTL1	2.160130613	9.980088892	2.202514171	11.4621002	16.28095131	2.186337274	24.72709456	14.80259497	4.115757276	1.545366818	6.182440728	8.730460157	18.70979675	17.72036488	18.0994505	9.443229341	6.482538906	4.243585769	26.23322444	17.73285953	17.74168399	19.77168658	17.51393676	3.506243914	4.55404182	11.76212303	9.083327915	5.684147471	16.35084527	14.76447368	4.895136378	24.5515123	2.710671021	10.30884067	16.09844832	11.19686319	10.12033391	23.89328389	13.82740924	17.88031898	6.377224536	9.188739642	12.68086231	17.95507563	19.38572798	8.713234837	23.01883459	21.37670732	15.13251994
PRRX2	2.393799019	0.465848398	0.938009415	3.493058897	1.077183535	31.41347349	4.371771805	1.466661873	7.413721654	0.161434722	0.299020294	0.121442272	1.702579681	5.103784668	4.115806692	0.444752915	1.339150641	0.363729685	1.919265394	3.431224011	0.219879232	2.175319527	0.49398018	5.239937784	4.045810432	8.737516368	0.777711554	0.090796638	1.926795425	0.492468908	1.451851107	1.866209553	6.190675185	0.559966341	3.553261115	1.461500308	10.73104967	4.389222606	0.476757342	1.162451871	0.733674042	0.813323042	24.92925408	1.456684261	2.783632225	1.864429089	7.31899083	3.561169511	1.548253323
OPA3	0.371553003	3.095387993	2.291171201	1.702155767	2.000799201	1.142577057	1.146393206	1.741675905	2.515593458	2.563757018	1.501009847	2.754622626	3.035314977	2.539708682	2.434601563	1.496698755	0.983806557	1.356352047	3.588212223	3.430668223	1.263236563	2.91740172	3.113811461	1.53193672	2.9136608	2.096572921	1.490051169	2.042834451	2.302023292	2.487379013	1.784594211	3.166836702	1.829217905	1.884419184	2.214007583	3.118977071	2.506231693	2.645875226	2.998749212	3.371596424	1.939918107	1.664188395	0.959961566	2.276706823	2.566879894	2.112540359	1.604299539	2.518069875	2.2643911
ENTPD3	3.271031893	2.625180812	3.546192834	0.997396119	0.410926312	0.88111827	0.460569215	0.239447884	1.256978942	0.125789551	0.332851289	0.629273073	0.497492265	0.678404997	5.510339382	0.729856176	1.2339364	5.480790549	0.733896414	1.476221738	0.373809545	3.056909845	0.108563846	0.033813226	1.947348675	0.72039626	0.161271797	1.839461631	1.168166135	3.091647692	0.282819733	0.355179351	0.891346843	0.111505135	4.491625169	16.18310125	0.28575423	4.796147775	3.739982431	0.444424636	1.032194708	2.515753301	0.505564683	0.451011224	0.998314391	0.062773525	0.985353577	2.516842	2.47894778
TTK	4.525401966	1.309939738	1.288087157	2.381315606	3.848640447	7.868176547	6.641509541	1.199758972	5.675009098	8.747115984	8.182024771	3.636918899	3.540859437	5.174542533	4.315066899	0.331845065	6.639657584	5.687792989	3.739647473	6.496991176	0.566576776	5.010361586	6.172150701	3.839100831	9.755956087	3.903410374	2.73661612	1.60133622	6.658211815	4.620866784	2.286213673	9.224506401	7.890328054	2.939242415	2.787404006	0.884246017	5.395233033	0.212893902	6.883976098	6.423079648	6.138304672	6.107285985	3.742544689	2.648738816	1.836733725	5.634547109	2.188521193	0.583132758	5.459442538
RPL14	101.9833053	54.63794844	64.75168983	83.65996104	48.95698329	96.3120875	78.06401282	105.0740011	96.04282713	152.1092439	151.5845179	37.72997399	46.36513865	139.4280701	49.77845535	29.93416889	61.9595252	76.87566865	85.03975613	89.67312597	58.89426037	63.16300344	48.45885309	161.3432574	86.06098584	60.35931743	59.64827687	47.87318722	128.3981357	42.79694344	71.90965169	50.87589726	143.4809424	35.84245057	49.33026606	39.54335622	181.0778698	41.87093161	43.7435221	41.39413151	74.46400984	38.41672924	201.892407	34.26418694	61.12840774	30.75509478	59.86330859	34.37696919	50.49693009
APOBEC2	0.28067529	0.113701238	0.534200844	0.36287156	0.204487057	0.106348157	0.533516771	0.159099228	0.039093981	0.137906768	0.997433277	1.009764532	0.107736363	0.232530381	0.379371122	0.260964332	0.968447859	0.499586914	0.526274095	1.966086804	0.136606116	0.579364962	0.043280627	0.358347489	0.201329858	0.474616496	0.628647085	0.289571067	0.140832411	0.305960069	0.620127107	0.256541614	0.102191858	0.113387914	2.54359526	0.198921972	0.064262714	0.247027521	0.234824289	0.890945355	0.441043699	0.168433221	0.149160098	0.307662015	0.146980702	0.157303893	0.257494996	0	0.295808765
LRPAP1	4.488669747	10.47331028	12.70201371	7.605352471	4.991110895	4.321558043	5.802104094	5.331647823	5.985696671	5.948155439	6.836585768	5.571648665	8.631564085	8.730845674	9.000473961	12.51642708	4.733954969	5.691020192	5.413174914	7.40858714	8.335689864	10.30780682	10.32789328	7.82215249	5.541218685	8.972053548	8.084812315	6.562992043	5.205695293	7.777338472	5.219204714	7.738020943	4.750394687	6.301825091	7.776406396	8.996423675	4.359641718	13.04593162	4.552346702	7.844614928	7.527825894	7.609258132	5.281241101	11.44531236	9.424455156	9.671304412	12.44457873	10.68808042	5.319748132
CHMP6	9.805461114	12.01805444	14.00988561	11.71214709	13.01561806	15.30244643	11.23835002	6.81308264	9.932095265	11.6974576	14.2253066	18.10102226	14.03687049	12.13110337	10.34503419	11.46220925	24.30146835	13.69389836	9.855893969	11.06231177	20.01920279	16.70036701	11.76799149	8.743125651	8.916926023	18.05469833	16.04885576	11.45382866	11.3652354	17.11889078	13.84508916	17.99771679	10.60715781	12.4701878	11.80048615	9.598284207	9.505972409	18.35945769	27.25319232	11.87568415	14.44384686	18.69559056	5.850996589	11.78127522	14.33181797	19.91795555	21.1035492	12.86997918	19.8901528
MPO	0.477740456	0.030929789	1.214204032	0.097300653	0.350443608	0.023143643	0.074638741	0.155805341	0.031903837	0.048768646	0.127061212	0.036122704	0.08792155	0.410782207	0.269792013	0.977146901	0.039516573	0.051708694	0.779675106	0.086094327	0.706050093	0.732350146	0.037675176	0.532443236	0.273835633	0.193662644	0.041974908	0.118156657	0.030648157	1.593842112	0.092780172	0.905226795	0.077837001	0.083280303	0.527636335	0.669851049	0.205578717	0.122876559	0.004790888	0.424131849	0.106083801	0.045818358	0.022132119	0.566716623	0.137083533	0.064186323	0.078801246	0.223002334	0.070564181
ACVR2B	1.883386767	12.2302831	3.037528372	8.930639916	6.000347262	3.315527776	6.301919971	4.047692927	5.889016279	6.737283	9.497329289	6.575131754	3.211563559	7.906836571	8.598768107	4.905387057	3.509936091	13.59116192	5.272477196	5.987795237	4.878597117	7.535720373	12.12282179	6.425684812	11.69070876	3.743034928	7.937265663	13.96143981	9.693557279	12.21566319	7.565405959	17.99858965	6.55203383	3.318898407	6.983853155	4.974345361	5.505196143	1.072389965	6.333679161	4.447241238	9.696801365	2.835225698	2.904610062	3.279057947	2.327135762	5.08302191	6.072155894	2.333805563	9.086144198
PTX3	5.388252513	0.876964755	0.997776625	2.191358106	1.289045825	0.666015991	0.934531758	1.34038639	3.502357179	3.456892603	0.591776135	0.443164135	0.591258824	0.576186029	1.559486293	0.191260427	3.878409036	1.554315763	0.504384265	4.822387755	2.958261778	6.772343057	0.599161527	1.972115023	0.822869491	1.619139497	0.347545508	1.024677499	9.601945305	1.104281909	0.751171579	1.427836067	8.963182895	7.156158173	1.717265886	1.68334076	2.935779135	8.05388544	0.243811765	0.499230463	0.330531501	1.149209452	11.36778183	3.070508822	1.519832407	0.552192071	0.630182503	9.719055718	0.621010741
UBE2D4	9.689465539	5.150945931	10.44175398	8.27962228	5.930309047	6.166941997	4.982212083	7.720471469	5.365671652	5.893883034	17.03950708	11.88760601	4.953078121	4.5263482	8.043944786	10.18215916	11.1929548	12.09071277	5.566150176	6.932955653	9.002095718	8.432286651	3.629003559	5.990247447	4.386913859	7.00892969	3.231045695	9.142891985	4.542851268	8.138361462	5.900094517	9.266545518	4.970623102	5.981338754	9.452523401	7.98507543	5.254391081	5.610559501	8.738454301	7.700091375	13.11238032	15.03463954	1.553140345	5.594996147	19.31169865	8.112276004	6.689385908	6.419776872	6.135001083
CD200	10.19149446	28.41134552	33.55388154	29.86314915	39.98483404	16.79744622	37.72788596	17.95721759	41.46930919	15.08056538	31.97987553	47.74195363	25.75654591	18.04390388	38.73428174	41.53442862	35.49769376	40.40565965	23.79626356	24.88448705	89.84904577	38.73195947	38.49039751	24.65075761	36.97326098	26.73428953	47.72356355	36.39085527	32.26877744	34.78723442	36.25309166	27.75046226	25.07006124	41.3378224	29.42755971	29.31438288	41.16497553	19.7275059	50.43516009	27.07122765	43.15428932	27.89277049	22.26074713	30.38941949	18.28545371	39.05947428	17.78037492	24.47622404	36.03266936
TTC1	9.180198532	15.00256936	38.45991872	19.84263597	15.95512108	17.90273846	12.61410988	21.05255491	16.67077878	19.78673332	27.00417096	16.62759015	28.45770131	18.50572276	19.7631493	16.36508388	15.18454284	13.82959416	18.5011539	21.94386009	34.61628119	16.39192708	18.001964	15.79320184	17.80959514	19.66994403	14.68834444	17.36378877	14.79765552	14.8853336	22.2207947	13.90856075	14.09086688	15.80020061	20.50938951	27.95612723	23.97610013	27.28152446	19.98704728	23.69382385	22.38904641	15.15520931	11.2264979	22.06391472	27.34780401	15.54740241	9.749234889	24.47908966	12.2303199
MMP15	32.60024031	24.86206605	39.40273987	22.75804602	29.02776835	22.90490239	18.44900179	50.14235921	9.189850071	4.723486247	46.11724656	38.77408534	32.46736102	11.99212688	27.38188311	7.576921157	21.37800983	34.25791548	18.94820349	22.04524163	44.55961262	16.23994358	9.191366005	25.73859201	13.84697214	25.52012173	25.41339368	29.43939513	8.531640093	16.56602582	27.59336419	21.87891183	11.83148841	20.51116539	32.35254107	30.79022655	6.313672736	31.46645448	42.95608936	32.39508818	20.80482253	5.984756851	12.16747669	22.26909592	44.19556651	19.52673545	16.39830574	37.54853937	26.65274205
QKI	5.572243467	3.223779467	3.486459755	3.559099757	4.653288828	3.136284786	3.759611919	2.636982674	10.30494302	5.562002095	2.240992019	2.478731309	2.921975098	3.355774029	5.336266143	1.495460959	6.015298809	3.746080307	3.683534071	3.473477634	2.423203837	5.095951108	4.129343419	2.03005782	3.767002044	2.716792077	3.27324959	5.170402198	6.89486268	2.206745215	2.753474329	5.690593777	4.204523993	5.240330185	6.315048649	11.09854542	1.79464728	23.53268672	2.677655856	3.428658668	2.749021183	5.479753782	9.186791261	5.539298617	3.332677637	3.87191996	0.892688176	11.29190917	4.765190664
KIF21B	0.188022743	8.979593482	0.112458193	0.772226307	4.697606262	0.127611953	14.38263357	0.301437384	8.806853853	5.888712633	0.062224699	4.397625577	4.375880847	2.106931266	1.468355818	3.679186463	0.366973987	1.091986778	1.800542111	2.29408368	5.88817334	1.776162223	5.958786435	0.113547388	5.731281092	2.86911287	3.066995796	0.996361948	3.455424624	5.074679298	2.761071286	2.789039187	0.398530023	11.05168314	1.639248116	1.396467573	15.86350633	1.209079421	1.0219024	2.764148797	1.238042237	2.509097022	3.41825057	5.349257595	1.040310569	3.247348977	2.408823303	1.729819771	1.48412567
CISH	0.1399337	1.160559272	0.285105279	1.648647572	4.719262862	0.920551383	0.291731575	1.214373407	0.501729027	1.635331834	0.547752634	0.694522938	3.026128334	4.638101317	1.900547653	3.228223439	0.708670057	0.732525821	3.901188078	1.970453447	0.481871483	1.362763019	1.211617663	0.400639106	1.050161797	2.063791426	2.132810334	2.228402058	0.961849736	1.018981594	0.890113491	2.786329365	0.651926214	2.118992089	2.017169948	0.881627718	0.613492695	1.737458192	0.789778694	2.568821757	1.630673799	1.608602613	1.007530943	2.290927333	2.028168564	2.868857437	3.094504799	1.115164349	2.728172187
TRPV5	0.006260314	0.11834882	0	0.044515123	0.031926832	0.022139036	0.02379962	0.014904222	0.024415177	0.01794297	0	0.021596693	0.025231529	0.012813626	0.055000873	0.004793494	0.015120503	0.053269084	0.031603024	0.014974034	0	0.023095407	0.049554713	0.038585698	0.00698531	0.018525624	0.026768589	0.022605555	0.021988348	0.019904144	0.04034219	0.030517469	0.021273798	0.008851702	0.019563293	0.039231092	0	0.051424973	0	0.019320064	0.007248498	0.021914749	0.008468568	0.13038254	0.019669962	0	0.050253788	0.199989715	0.031974237
UBE4A	1.54047333	2.981859345	4.463825844	6.312794128	3.194387282	4.155094577	0.862668679	2.121956916	5.545956153	3.037349729	1.302971577	3.399209086	2.555142487	3.220079429	4.35878316	3.275287717	3.852065422	5.255105271	1.913136353	3.83153796	2.211695814	3.452135793	3.787712993	3.326413407	5.291700387	1.775670874	2.745807511	5.254818129	5.160057274	6.977420681	2.428607204	3.128213409	3.95295698	3.371395892	5.781105488	6.443050575	2.175349536	6.576191875	1.587541286	2.005594256	1.625180232	4.183836228	2.867084072	4.663812807	3.473022556	3.496686605	3.833720575	3.02666916	3.817449695
PTPN14	0.041830221	0.971036418	0.219762952	1.05695131	0.836061348	0.197963537	0.160583569	0.350507746	0.327474618	1.430234943	0.143319845	0.168921694	0.368588924	0.821766764	1.044313704	0.314639902	0.291210764	0.410520304	0.53785058	0.672419246	0.124349488	0.321498091	0.264715014	0.160001452	0.301325095	0.506971032	0.50239343	0.919603509	0.257833589	0.265991357	0.306028506	0.452804325	0.329238564	1.552566094	1.342552594	2.083584908	0.347826563	3.787670654	0.138700764	0.467772173	0.236467363	0.239456376	0.851276624	0.901534509	0.920016439	0.508405689	0.280480227	1.289129692	0.307901199
VASP	4.287009683	7.898483889	10.94054889	10.88196127	13.55421673	4.592754537	9.265452377	7.694124363	6.785188624	6.880093082	9.455527753	6.335715169	11.26061899	17.55806641	21.1728089	10.34810946	6.252875983	4.864540667	18.52303705	19.21300838	9.802541549	17.86438571	8.189689741	9.48705838	6.942839246	11.88974621	12.38043628	7.840865814	6.96978337	10.94897279	8.068935431	26.75909751	7.137069712	11.30768133	12.90415905	10.42746657	13.13771142	15.1411854	9.447887269	13.1155134	8.272848866	5.630441327	30.63001914	14.23106779	16.00002752	8.798927125	5.329184659	27.72688408	9.207751594
PRKX	4.209529644	4.97963665	1.96597036	10.29967626	7.50562104	10.35444393	14.8203172	4.413462387	10.50305961	5.836772503	4.882401426	10.75635398	6.409720796	8.75028163	5.769519189	3.7517489	8.189088226	8.140666901	7.348251697	10.53926936	6.750421296	4.145211444	1.64715028	5.676289879	9.340180906	9.456455066	3.32617968	5.900061776	10.49333155	10.2499567	3.240453279	7.673359015	13.70321752	5.019012224	6.712561321	9.515997256	13.61935268	4.830725162	7.878185216	8.161105401	5.855424629	6.753181475	6.550728491	7.240919256	1.43463696	10.37362934	13.00839867	5.928475158	8.904023348
DMRT1	0	0	0	0	0	0	0	0	0	0	0	0	0	0	0	0.010863093	0	0	0	0	0	0	0	0	0	0	0	0	0	0	0.009142411	0	0	0	0	0	0.00454758	0	0.005192952	0.004378344	0	0.004966355	0	0	0	0	0	0	0
AMBRA1	4.159187028	6.955975405	6.490822222	8.503227628	7.384859642	6.982059797	7.096081316	4.338824419	8.400684017	7.304204497	5.539644476	9.100725282	9.749217629	4.007219663	4.991656894	6.221966979	5.861785306	8.673083746	7.575639861	9.527543047	6.892077957	14.85580951	11.93515127	6.457949425	7.798515268	6.788052355	6.51320961	6.424102926	7.019040188	6.312612887	7.790685218	6.7326774	6.25696831	9.497359015	9.070879799	5.429235246	6.175272411	6.781200029	10.92861011	13.26081275	9.941324699	7.148195358	5.03640609	7.847370463	7.222315504	7.071117148	9.49956401	6.137946929	7.45299806
TRIM46	2.804899776	19.43468029	7.113669168	7.667264166	18.5947382	8.446085266	20.771806	18.1749686	12.80032052	13.00870313	12.6384912	19.93910915	21.76850285	7.071282035	11.96191008	14.30110345	5.803337804	17.62637566	11.18374203	16.29163043	16.96166994	17.84098505	22.6203256	9.547681538	17.07151305	13.65558326	12.17128294	11.47803503	8.060801784	19.82664385	15.28674425	9.494923331	8.744516482	16.59079921	13.47395176	13.36638692	7.257941173	2.580651693	9.055635063	15.74463433	14.70578375	13.37564329	5.612252261	12.4043757	33.82322816	12.57838027	9.942154891	8.105765449	14.38943816
PRCC	31.06319796	24.03639466	25.15649815	29.89495507	32.55743314	26.34730999	43.33594925	44.84022346	27.39482143	32.09002872	49.05648059	34.91166151	38.85707435	20.91363978	24.77791391	33.14409195	24.03434512	32.78187486	30.82358028	57.26340463	50.17850577	30.6146293	32.93579831	30.91045786	38.63744708	34.81593757	29.95938521	27.76503273	26.02658432	29.53240833	22.00837344	26.02708468	21.51741861	22.35387998	30.42043533	24.33270741	31.59956253	13.2296484	27.28405084	39.09129075	29.65121553	30.31329206	17.21087956	24.77392045	46.55307047	23.38503167	17.85168446	21.20248202	29.66189936
EXOC2	3.968637235	5.931133162	15.55660389	8.142321406	4.994944151	5.095845029	5.903522172	6.916272992	6.045676591	4.04816881	1.612747323	9.796114192	6.63821285	5.500649701	8.440566991	9.594988543	6.68854831	12.12234126	4.773630764	6.374536263	7.278458672	6.241361753	5.421809758	4.475451577	4.040702414	4.426289346	4.508056654	9.110920556	4.901220378	6.828710367	5.544592391	9.935483115	4.095436634	6.681965341	9.305021538	9.491902148	5.554529534	10.78972483	6.091939025	9.635222774	7.871155872	6.351340286	2.709321345	8.375567152	6.984079991	7.427458065	5.405024344	8.754488115	6.948380264
MAT1A	0.037521168	0.029555132	0	0.008084885	0.023919167	0.025800876	0.039623035	0.054589575	0.060971777	0.369224505	0	0.043146563	0.008401393	0.068265256	0	0.023941491	0	0	0	0.022436703	0.014203581	0.034605556	0.018000362	0.107922838	2.40731948	0.069395781	0.022282976	13.87444228	0.047589778	0.131224947	0.04835815	0	0.005312684	0.035368425	0.003908417	0.003265714	0.028063126	0.64945381	0.01831184	0.019299121	0.014481281	0.056916583	0.016918775	0.027419201	0.006549547	0.020444533	0.020079725	0.022196992	0.035488419
CADPS2	0.043600413	0.374346392	0.505583776	0.86197402	1.21369717	0.171321022	0.354529777	0.59397546	0.318827386	0.458205424	1.353541522	0.12534311	0.312403221	1.137828159	1.519952787	0.578667082	0.820523586	0.404121074	0.752013639	0.964661667	0.750971564	0.842226554	0.300679166	0.174676379	0.709474739	1.056376208	0.486794082	1.347594519	0.229709171	0.224108564	0.636856511	0.644265281	0.438315269	2.049806565	1.035499808	1.20296121	0.994603864	2.669092255	0.56920672	0.632413148	0.17248252	0.389198494	1.137821607	1.021565987	0.525139364	0.489394016	0.489994611	1.612086655	0.66393685
MEPE	0.027947741	0.008805687	0.036774783	0.006022048	0	0.005490815	0	0.022178831	0	0	0	0.006427566	0	0	0.025183469	0	0	0	0	0	0	0	0.006703809	0	0.005197386	0	0	0	0.005453442	0.011847666	0.024013131	0	0	0	0	0.024324755	0	0.005466072	0.020459434	0	0	0	0.012601995	0	0.087812047	0	0	0.01322679	0
RAB11FIP1	0.341254283	0.583795426	0.071150127	0.78606605	0.882433419	0.468844768	0.161405479	0.589305064	0.253056371	0.559298932	0.096233783	1.276737455	0.497206343	0.455815615	0.544082387	0.439788384	0.798109661	0.69087895	0.34939345	0.385129917	0.545836422	1.372725512	0.651969468	0.448810096	1.126233885	0.480032052	0.714173788	0.704140124	0.471280854	0.600564532	0.241589302	1.038241502	0.287870909	0.920851683	1.267675327	0.678953516	0.226474867	2.325200047	0.246300159	0.369344419	0.239298565	0.464375409	0.399860683	1.082682926	0.115780049	0.791958423	0.792874143	1.050919592	1.08831397
IGFBP2	8.33564985	19.25395027	3.773966744	12.87641343	9.442727127	14.38249815	14.51968555	25.33454115	17.50519298	66.83704161	13.7626624	14.90910625	16.25820136	22.74526681	15.50326315	10.19283743	36.27924121	12.63043354	35.85810511	32.94637166	7.487316178	8.470702643	2.002950894	6.766741556	20.09272263	70.41265393	6.747660937	11.70367517	32.57037302	11.07195004	4.841292998	27.25170424	25.83408883	19.71194291	11.89888007	18.46375765	27.31185821	21.89546953	16.41427694	20.03307077	8.356719711	5.463132305	80.65384633	11.41078343	17.30329198	7.007546883	19.56882297	25.13392312	8.612027495
CTDSPL	3.73046253	4.15460714	1.952738736	6.359377313	4.131875137	2.811196624	2.472132866	3.544931725	5.690636104	9.076258826	3.647488194	2.903482322	1.920187832	5.742258123	4.918462635	3.743497483	2.317449276	5.122653756	3.239818148	6.237450016	2.079810049	3.78696795	4.927738797	5.324919522	5.89943879	3.451973147	4.11120906	8.753012059	5.302121991	5.453133798	4.145985528	5.031462347	5.205358094	6.48212889	7.960001616	13.59941575	4.218993505	20.08493511	1.355260978	2.73747845	4.222507613	4.275814105	5.937662594	6.194812813	9.615425916	2.722932372	5.500176529	10.37826543	5.210074586
TNFRSF17	0	0.273133833	0	0.160106759	0.499991888	0.012165248	0.28771002	0.114656751	0	0.03549434	0.125228599	0.09968477	1.136893267	1.78841384	0.27897787	0.110627677	0.099703353	0.200715402	0.125032644	1.579800802	0.187517758	3.413816468	1.143658944	0.050886183	0.034545418	0.320660647	0.117673247	0.255530001	0.120824467	0.144370916	0.186209157	1.660144838	0.017534709	0.977653817	0.748192728	0.075450256	0.608667914	0.133214731	0.090658349	0.127394914	0.621347977	1.488391749	0.027920519	1.990957716	0.259404223	0.256416132	0.579896351	0.131871572	0.38653173
MEAF6	22.13582143	16.33218125	46.20517573	26.48800349	26.54348434	16.13211703	26.8266472	16.49526831	12.33647724	7.780246751	40.3755677	27.21696847	25.17786746	13.88802496	24.76305019	26.42975825	28.3945399	35.40635959	20.44482737	30.96863476	49.78839801	32.69366636	42.30621885	9.397497498	12.21306192	23.45048018	25.6175367	22.417518	10.366469	25.74882036	32.09423799	19.62158152	10.45123976	24.48690363	30.60603461	22.27283259	16.01933259	18.03967159	33.86285619	28.69381383	39.11534305	27.21008423	12.93543964	24.76830789	29.13030572	24.30878961	10.77839846	20.18193502	23.82076905
DNAJB5	12.55815859	15.03603172	8.156607457	13.87845124	16.46573362	19.26407028	19.70632265	9.568040122	21.85315027	11.0158542	8.194520742	19.76960005	19.63422971	11.36345346	14.01446348	24.99908636	17.09111965	9.837252332	17.97853821	12.91083557	10.51605059	18.43922207	10.46043008	12.82963257	20.94662704	25.06079431	13.67285824	10.79614254	27.2181365	15.54760767	10.16752482	8.669033253	21.04139492	20.19064424	7.361591221	5.070980991	24.31812789	7.11103237	30.19231826	26.49572449	16.84442618	17.87778833	12.61905569	13.53160951	16.71768702	17.46998669	19.63036827	8.767694849	9.229567207
NACA2	0.712757328	0.08421501	0.879258075	0.671919508	0.87087932	1.960468123	0.715050455	0.542063559	0.723892724	1.157624079	1.369423883	0.532751774	0.678274584	1.86411591	0.381341565	0.181918356	0.789029495	0.469304643	0.299842334	1.065526844	0.404719793	0.58433063	0.384679547	2.196554173	0.811869202	1.362193628	0.634935762	0.321714573	1.164797622	0.245499813	0.688963611	2.225860509	2.321171219	0.608876314	0.519713867	0.279161784	1.199454866	0.40078198	0.478299602	0.769878456	0.412632633	0.72772762	1.848000595	0.488305266	0.870912678	0.582550774	1.859506577	1.644462832	0.471900054
DYNC1I1	0.505155834	6.150055491	7.836868796	1.606605436	1.835565666	1.968059144	0.729764716	0.745641796	6.176275538	1.25094239	2.648091405	3.572484439	4.553801191	0.258488528	5.677376762	47.21999979	2.019265728	1.839091125	3.044824074	1.359316481	13.34374803	6.472935985	7.233934803	0.077838706	0.862395212	1.225789572	13.28762928	0.901617768	0.490883782	7.375213891	11.98595081	0.212391361	0.201702895	8.685395042	6.510132958	26.22193688	4.5079337	28.08963878	6.741537137	5.409626475	4.749340186	10.46149874	0.755094795	25.59045631	5.15312244	8.178206881	0.746132337	15.06168891	6.68808306
PROCR	2.310975516	5.808898967	2.855044895	16.1891728	10.73807348	1.856481869	2.776669454	4.415062581	2.620384257	7.035726056	2.284957428	1.523605016	4.277605145	13.04576003	10.5971027	3.578329347	6.636005174	1.695899974	6.844145955	13.2048655	2.118999348	5.504799296	4.58248083	1.434929974	2.282543244	3.077404292	7.14886798	4.63598337	3.196667623	1.121182122	4.765502007	2.826788074	2.8067762	9.875347064	34.14005407	8.465732964	9.756100125	16.3518117	2.381014645	3.645214573	2.992887549	5.728749563	7.96588155	4.034314356	3.209229227	7.991749582	8.739596024	20.74407658	3.613816214
RASSF7	1.824188259	4.1050086	4.916435741	2.352419317	9.539255556	0.644016139	5.972743296	9.935095559	3.349508568	2.149743493	7.123879093	6.139710947	38.80118401	6.943137389	3.930005585	2.956620422	5.770231528	3.523131201	3.992030087	6.843914836	6.519853975	15.60027368	139.7126938	2.225862129	4.923295103	4.918634822	54.16501439	5.435840215	2.509745271	10.2925319	8.055648958	10.64161401	1.376671682	8.065193119	5.069712842	2.533889825	2.825682063	3.297934471	3.416495526	12.59100377	12.15817418	12.12963081	1.941551676	7.693825562	20.06550307	9.899272205	3.486173038	6.041126802	5.722592959
TNFSF12	1.69474271	10.27320033	12.15598855	7.105039224	10.83503891	1.17260304	2.100927634	6.627130575	6.310140896	1.781038875	3.770240559	1.618375007	9.965240857	13.74953167	11.22929725	4.363136056	4.864504835	5.224849452	11.28310374	9.282275575	13.09583003	6.916691191	2.987015865	2.641680791	4.748073794	9.675891761	6.616442894	7.335914104	3.306950872	3.482867158	4.083548553	7.7301406	4.757495991	13.41386109	10.53063655	16.05876057	5.022943333	32.8722832	2.436356679	5.942691391	3.014480128	5.459699978	12.276737	15.33268141	15.07434434	5.155155803	7.718965803	27.50572279	3.30342595
GYPC	0.605002798	4.352918508	2.149436134	6.257431765	7.958619538	8.478442601	2.128644307	6.964556423	1.589196841	26.46327511	2.763836118	0.874137129	7.630755217	24.17882658	5.450024583	5.98407303	5.002666477	2.028907995	11.97944114	12.2748561	6.191701009	7.951912809	3.29853021	1.38190833	3.744636686	8.014377881	4.600699096	7.383657077	2.258306932	2.561723499	2.696988644	10.42642214	5.194222173	9.243751182	13.06971368	5.612655873	10.79608039	11.41791666	1.323485123	6.7215946	2.60421848	5.94994771	12.39169828	10.13875063	5.412042646	4.314199966	4.188081255	12.70289596	2.23774074
GARS	25.85991992	10.98464319	34.504717	42.5619256	18.84844179	46.05648154	23.79065535	28.11241202	30.39368209	37.3442748	55.8606052	29.25767213	18.95011781	25.25358207	39.90361843	48.64883295	47.56600352	36.9371994	19.91418894	30.45523112	46.06809314	59.84227511	19.30090094	24.71500382	30.65309046	34.23317936	18.74204362	28.25633353	26.43073628	31.78869169	21.79663267	31.49484356	31.21877578	19.20158571	27.11083259	33.14173242	42.46653775	36.57154451	42.48800025	30.32073216	46.56338642	32.29165118	41.78558547	27.69448251	57.74783471	31.84410258	31.91207288	21.83000341	29.2781762
HIPK1	9.991102725	8.452028901	8.078448855	7.011451103	6.530860466	5.29520486	2.924180018	3.928861134	9.203085333	7.739831594	5.853681299	9.427407854	5.528759051	4.008868864	6.698396943	8.680188798	9.528261586	9.246215639	4.576702272	5.459952446	7.1105299	10.11526379	13.89265208	4.466046727	8.445739328	5.447015423	9.177565398	9.562515009	6.858892515	8.973187054	5.948052505	7.510775733	4.829126904	7.648798291	9.650968911	6.590108257	2.850256326	9.439688721	6.154539345	5.898156655	5.778335321	9.31555657	14.32263666	8.457752404	5.502868323	10.11778327	4.215703638	7.675241288	11.31438858
ZNF268	3.063092947	1.309165492	1.570425412	2.497566999	2.780291331	2.426809523	2.174204086	1.730543577	2.47891478	2.45875847	2.29253539	2.579904292	1.944306939	1.624072568	1.756980655	1.319990624	3.026925181	2.805992782	1.85456366	2.47875033	1.784844438	1.70521058	2.465765417	2.534756505	3.412343896	1.833702887	2.972787708	2.52341088	2.737094642	3.916359425	2.757752616	4.687639623	2.37415358	2.392365316	2.693072824	1.499577748	1.999375103	0.926004981	2.12371872	2.820256775	2.164733151	2.458578328	0.798372341	1.339633193	1.723211489	2.359283103	2.747976963	1.111074781	3.358584164
RAB33B	4.314038858	2.99325067	5.955889248	4.645866363	5.026307515	2.147771201	1.500474234	2.301787378	3.83925749	3.677829232	2.611878039	4.296918874	2.904044584	1.75034091	3.365239912	2.540683597	3.746648948	3.972073184	3.04890992	3.194418962	5.206722557	3.377758333	2.810489067	2.695748195	2.33768782	2.722997691	2.770241905	3.089496453	2.479722734	3.358991355	2.679462793	3.92352346	2.596685355	3.208877394	4.503308258	4.002447838	1.165102937	5.035559205	5.640969934	2.722212436	2.045826524	3.86859308	5.314272128	3.657297674	2.999348434	2.499673464	1.683623837	3.424190557	4.523947578
RPAP1	3.022807772	6.246946544	3.855794986	6.715228026	5.74548845	10.8288666	8.29195526	10.45824299	8.282902597	5.470494258	4.673475852	9.379564412	5.292984594	6.5066109	5.907279187	6.753070288	5.695232116	8.007739102	6.120371	4.915472226	3.540695076	9.889104995	6.879217889	8.150896287	10.54799522	7.147391165	5.064617463	6.637611785	10.04006736	11.03103254	8.589474062	7.984353639	8.588836968	5.772072013	6.775052229	4.566391058	5.952162843	4.778972323	5.679639615	7.24063804	8.000979558	7.754482088	3.734652772	5.779688136	5.906471438	7.072931992	12.56898592	4.882330042	8.610585348
TRMT112	180.4860554	79.23347153	86.42446755	36.176229	47.92385405	98.86278814	123.895258	195.9249321	64.06212722	95.43377481	150.516761	70.1703313	163.8958644	74.34889772	34.18393954	46.92838689	78.04499299	34.40221854	228.8340785	119.7970847	76.37523259	95.42381013	73.51308989	116.2321848	76.92665885	115.6020113	81.27291068	31.61553453	100.0020617	69.50194409	121.8161153	65.09558709	93.03664139	54.49273111	53.8186897	40.7936681	128.8153016	79.76200502	114.9325447	96.24594061	127.2103876	92.98639306	85.471857	79.47052519	75.5374722	68.1144893	63.75519655	53.41841926	57.85269601
SP110	0.040335939	0.536951957	0.076296291	0.580150865	1.311390538	0.077265718	0.153343745	0.312096368	0.127814253	0.570336055	0.285517557	0.095085849	1.083797991	1.02282285	0.954092124	0.254801634	0.207024245	0.132793047	0.576928972	1.929589181	0.278661221	1.066445958	0.553914265	0.041435363	0.241913539	0.678875725	0.438369269	0.653692146	0.114125881	0.280001002	0.242600831	1.06711453	0.042834242	0.900639042	1.237377019	0.925069904	0.517172091	1.108401597	0.14272032	0.323651744	0.350271911	0.651870098	0.445605793	1.691193543	0.2323491	0.529675699	0.240145028	3.522056302	0.377691893
COMMD4	8.880959984	6.412552465	6.265119105	6.627649887	10.66327681	10.39868341	17.24140365	9.279071101	7.908855301	9.042115567	15.94398918	8.487799068	11.67973261	13.81142245	9.606748427	7.905226755	6.470393151	7.514199604	10.60238336	10.91021527	4.368245388	13.56247856	10.95672782	12.71209149	7.95338571	13.0144268	8.109616102	7.841976618	8.703895884	14.34432671	15.84626468	13.47392836	11.48640102	8.704322549	8.177961049	6.077681615	12.69179778	4.272150263	12.14059589	14.4717616	18.16143584	9.075135926	4.90168418	9.45874457	11.50814942	13.94850326	13.76628208	6.311869584	16.01214522
CNTFR	59.57440822	124.6706875	88.52366965	155.1440818	56.49976896	140.1952951	57.33387539	81.24737066	99.38385271	45.12157343	118.4642137	97.37427193	107.0868313	95.55836216	100.2474135	79.42180789	149.2361062	121.93967	85.43243856	79.74542212	146.4336029	92.05914035	38.07978244	156.6853806	53.01422926	101.0372325	34.41652606	160.6541385	74.38774948	36.84668337	61.48105432	109.456731	149.3919503	57.07085349	105.7845449	92.16251011	33.99440321	12.5838096	108.0938975	120.1019509	89.34253953	51.94113658	40.05031171	63.79269964	58.879741	104.6158257	124.3999601	37.85332564	19.77621131
KCMF1	13.24930937	4.264885681	8.997078873	6.97718586	5.726821322	6.191002958	7.57468318	5.991493614	6.84444931	8.353547855	6.090101873	7.251205586	4.816692933	4.676867188	6.838410024	6.672374559	6.214836077	8.151320641	4.9998935	7.837894042	8.235296057	7.606968384	5.993591854	6.834672865	6.545215095	5.71402142	8.488656057	6.048823462	5.197799424	6.55954055	5.44566303	6.045773671	4.854205168	6.713425786	6.563050817	7.72967144	6.017194995	8.428178405	5.874698168	5.292769452	5.338227551	6.31583184	7.261202673	7.163201704	6.175413576	5.671279466	7.499618515	7.216195146	5.844204998
DDX56	11.11232564	18.46058014	12.94264428	25.10303174	37.17348994	29.72238108	33.56912656	19.10009303	29.18511247	24.03266407	30.27947479	38.74208197	17.84013395	42.46302792	31.14755685	37.72649304	25.33247008	29.08771633	20.43421085	35.29693874	16.3688413	38.25394157	24.39775808	35.06375139	34.83048884	36.54312218	30.82396173	30.73884682	27.32184545	31.99421855	32.86927736	45.89156441	36.4077544	30.42574639	21.01976221	24.55123123	26.91736332	13.12009696	33.90161672	36.68173716	55.65585512	51.95749804	27.20965786	23.82058241	39.18657463	43.17233949	47.47000247	16.05520184	23.16773478
PPCDC	0.781186556	1.649865808	1.626197227	1.412363788	1.883041318	2.669070279	1.685985834	1.477190674	1.511409893	1.735220449	1.666292198	1.802227728	1.443057485	2.394237738	1.872538421	2.71037181	1.606724411	1.301975945	2.322996961	2.364843974	1.510928919	2.735587078	1.607392794	1.775485021	2.853305981	1.864711066	1.609254009	1.825970574	2.186459495	2.212060546	1.66753125	2.577154226	3.173109894	1.527385579	2.174179873	1.985572951	1.97974028	1.858497792	1.903273845	2.132080749	2.275372677	1.602309557	1.523193182	2.073844477	3.317403362	2.05909589	2.674915703	1.408079455	2.573328031
FAM120C	0.836582611	1.390653106	1.34064123	1.710519672	2.116515987	1.632275199	2.296406856	1.554643012	2.406088111	1.650625995	1.139265718	2.145971485	1.000604989	1.77315394	1.485225041	2.433755004	1.20348825	1.891994731	1.029983464	1.590152591	1.775035975	1.614100055	1.553152595	2.83031335	1.662095674	1.664646968	1.58112643	1.992699847	1.846838848	1.435815592	2.467370342	2.058241815	1.523923452	2.250802921	1.489902532	1.932405098	1.170146672	1.700318693	1.739375057	1.472997364	2.571896201	2.476854326	1.028797675	2.025204332	0.950343002	2.07484472	1.231534786	1.694176108	1.91837106
SLC48A1	2.41962356	7.357732418	6.478743709	5.683529672	6.193805327	2.059044293	2.258054068	8.625880984	3.744430362	1.757939972	7.317503244	5.195947467	9.92212821	4.33822856	6.540905727	10.5524615	5.408061009	5.742806811	4.876383223	5.265945824	8.451188317	6.198902243	4.251721304	1.44510143	2.608271517	10.35174649	6.890723903	5.321594443	2.764221223	3.384319279	4.538698873	3.425939346	2.039656174	5.639012401	7.485051978	10.16736602	2.534186597	11.05773073	5.482137309	7.565647683	4.87015095	5.692690344	1.699991394	9.462842057	7.627034144	8.321277893	5.947409701	8.918048436	5.97947042
IQGAP1	6.195255421	5.309086638	7.408539594	8.057594161	8.147196835	4.53595056	2.12052055	3.87066385	3.435406946	4.136274616	3.415126809	3.283454597	4.574469359	7.590186287	11.21114112	5.958823897	8.786853804	7.463633341	6.360384956	7.41161253	4.364179113	9.452676275	4.581030964	2.436689346	3.736542961	5.735038416	7.137978018	9.399851749	2.727035673	5.372686238	3.653130532	7.01393687	5.194914396	9.878819568	11.14517498	9.207547242	3.339337201	14.56019493	3.322063792	5.177829719	3.881977912	5.153124992	10.01237792	9.773514713	5.562786982	8.835850397	2.338220782	12.14021814	5.331798931
PCOLCE	70.39601124	13.64156785	19.12991238	28.43532158	33.11897152	39.26965574	98.31437632	49.65376535	88.60569909	79.45897151	20.40624835	18.51299073	20.77567795	66.50499005	50.05633098	16.82840082	19.66160282	19.6119534	36.83313489	43.65380821	6.284300342	32.59447582	7.987673289	131.4712767	32.10462612	53.67425706	13.83750094	20.8209081	54.82437557	63.40442754	45.22507079	62.82430266	91.67498389	22.38282071	48.93373865	19.2664443	117.8896825	37.52485325	21.12062315	19.65838427	22.38348034	21.8822668	84.04314227	41.08161147	32.9810094	23.80684781	87.24212699	42.1639647	80.73659462
PCK1	0.006768007	0.009595991	0	0.032812611	0.0043145	0	0.030017979	0.016112909	0.082484917	0	0	0.032687366	0.168212659	9.590735334	0.018295777	0.002591116	0.004086682	0.004113503	0.122997357	0.222590261	0.003843028	0.022887675	0.017046097	0.002085744	0.993061304	0	0.019292959	7.078522654	0.005942884	0	0.056697963	0	0	0.019139095	0.014804871	0.090126803	0.00216942	0.142959551	0.079273429	0.014620804	0.191990055	0.035537952	0.048065548	0.038948414	0.010632568	0.026551808	0.024448147	0.043241654	0.011522417
POLR2E	30.28987894	33.33399722	22.17830447	16.81146752	10.77040999	25.3144439	18.10407033	31.0086128	22.92867187	25.03311857	37.09500186	17.69481802	38.20181387	34.67815352	16.14621265	16.37952309	25.26081281	15.7200953	31.87457754	19.84838875	20.93755251	24.19735734	22.7218308	24.15372055	24.98044412	24.68592647	18.13833325	17.52117742	14.84927484	21.36304861	15.64955233	32.99186929	22.69447654	20.51534048	15.08313266	20.12046842	29.98489236	23.10196589	21.80942957	25.66037334	22.80225744	23.94940378	19.93534255	21.18422817	26.37348253	28.18196238	34.14576837	16.61034868	15.27282942
GNPDA1	13.46314648	11.71806892	19.77167499	10.33354867	10.38373246	14.89523936	9.840777491	19.42187856	12.74029994	25.9174637	13.96167672	13.19186839	13.99394986	13.959047	13.14204808	14.51956836	11.40432928	10.12306054	11.09892781	12.97295746	11.55137318	11.54476656	11.89748478	17.50816158	11.63236073	12.99423294	10.96875974	13.17762709	18.14617555	16.92934631	13.23708226	15.03713022	12.99661482	11.93151946	12.59791138	11.05869935	14.24053622	12.26789315	16.86708383	14.16364501	18.96091746	10.80843622	5.934107748	12.00852491	14.34449907	15.12234744	14.69818379	10.79822836	12.73486808
ZNF821	4.666653945	5.827990572	2.69096391	6.217447778	5.033149567	4.58955269	5.535484808	2.449178749	6.481074114	2.64006806	4.54339074	7.665706086	4.693000075	2.693362319	4.753636936	4.970329539	5.693011631	6.68268864	2.718755584	3.20425408	5.253446125	4.921272243	4.358778086	3.695724995	6.262888709	5.459624323	4.998224772	6.812462121	5.646274378	7.103757398	3.96012314	4.120735136	4.258439657	5.025497652	6.520025869	3.202127348	4.783246428	1.906349712	5.596132189	5.589086762	4.720016394	6.178240642	3.532577628	4.371839249	4.532355526	5.326503854	4.726172304	2.022392562	8.495345349
IQSEC1	4.989301295	16.89597588	6.158115559	7.50815863	8.502982313	8.592858267	6.229072808	5.947113872	19.10189438	8.64538704	3.214309879	6.845463711	7.338107293	11.08599928	13.19966239	11.48139562	3.247515823	9.209375782	7.325825286	11.54893612	5.174864777	9.547503041	12.98121122	7.987603919	13.20129253	7.074618521	12.66218937	7.868169856	11.99287297	10.93144265	9.589311616	12.78804439	11.00684417	6.789072499	11.47142625	9.014224053	8.785254547	14.73562356	4.766865686	5.699584052	10.21820382	7.814855634	16.29927454	9.929136279	13.78710957	12.18094876	10.44069109	10.15921662	10.22386689
THPO	0.012049879	0.239188218	0.023783587	0.194733852	0.184358696	0.042613308	0.076349348	0.487691058	0.070491653	0.062166067	0	0.041569404	0.194263008	0.731690359	0.179157694	0.04613269	0.11641603	0.051266277	0.218986678	0.259398754	0.068421949	0.822401499	0.182095044	0.081696904	0.611763581	0.258521932	0.635466257	0.708612047	0.148131427	0.199220213	0.077650816	0.543346399	0.061421843	0.340755845	0.414210595	0.283170635	0.100424333	0.36058094	0.017642478	0.840433897	0.013951939	0.202471685	0.268955519	0.541547115	0.214544677	1.166075	0.261167493	0.333615567	0.068382384
ABCD2	0.758333006	0.143359921	4.052226738	0.153039955	0.57067804	0.1504411	0.098441456	1.787785116	1.384972261	0.091180662	2.405995105	0.403259207	0.134182548	0.832865119	0.617494572	0.172779423	2.318534503	0.276542741	0.224088644	0.473372001	0.630144436	0.191057288	0.455195908	0.079800271	4.608444464	0.826475048	0.218807536	0.549565645	3.451752422	1.166715957	0.12395749	0.500404787	1.131351348	0.418433756	0.245068666	0.923393907	0.215804453	0.282162537	0.05416054	0.155259233	0.098511245	0.47394457	0.34277607	0.399403649	1.266893133	0.292666859	0.424634036	0.370274855	0.302294424
F10	0.039177451	2.02748708	0.028997603	1.380229903	1.061438413	0.080819383	0.285467489	1.266939024	1.012245374	0.617585452	0.083195162	0.344641416	1.092145367	2.358878239	0.681778812	1.042430404	1.360235578	0.20239797	1.582190109	1.487622007	0.845342149	0.993661243	0.176202608	2.330202747	1.398864615	0.253606822	0.949277474	6.866202836	0.991899128	1.581929999	0.252464028	1.13394546	0.449323199	1.959581138	4.193171043	8.378052738	0.690687791	2.976842398	0.286802586	0.955159052	0.464956063	0.706291161	0.947318568	2.324362084	0.533415532	1.511368145	1.871224116	3.323556673	0.127839647
BNIP2	10.4967693	4.316354771	7.004152832	7.865429557	7.387447758	4.942623299	4.806971796	5.505875438	7.380010468	4.211107211	4.058387181	5.883747787	4.890002625	5.217598769	9.422670974	5.602849676	5.696509595	8.116858838	5.34132113	6.919198925	3.656749224	8.065365772	4.613403055	6.400120484	6.397383187	5.563348893	6.064923292	9.514984031	6.361674278	6.194139639	7.143037078	6.994290572	5.987659778	6.554953298	9.59178279	6.352626665	4.458959793	7.353342491	4.273513289	5.038312999	5.20009545	4.411404653	7.164323248	6.437026422	6.038165788	6.971295704	3.656360687	7.305737688	8.336313718
ATP9B	1.146820812	1.85099853	1.194312792	1.393749179	0.95572532	1.112291549	1.188866223	0.872073698	1.348709601	1.020639399	0.658298141	1.206077937	0.840955193	1.087188781	1.262839202	2.192921912	1.34762471	1.285075995	0.884783917	0.968580316	0.860063446	1.517661095	0.877535722	1.840471115	1.20288859	1.183446735	1.710571379	1.503676245	1.153578275	2.170041767	0.938222615	1.97493349	1.10558631	1.315584598	1.444137939	1.861246841	0.67971787	1.906225491	0.601935812	0.531360519	1.003936856	1.82548012	1.115423808	1.450224123	1.754716963	2.013089454	1.315134566	1.765414603	1.004288971
TYMP	0.633904957	12.30285986	0.94518274	4.801465779	15.64587776	1.535109763	5.221438193	19.41685645	2.371454406	3.104467062	17.04815551	5.08200553	28.11300603	17.35612021	28.10241797	4.658575212	3.286801858	2.077155693	27.85434113	41.218549	8.223975085	33.46044208	16.22850325	3.690509438	14.54995807	25.78290517	10.13500806	3.66095622	4.83616074	7.91720402	4.244803072	35.15440853	3.283886075	19.02207947	10.51186862	1.824304336	6.312210324	12.84409284	4.302612568	11.87817401	9.493692443	13.00548562	6.738891184	23.73834303	7.180348662	7.041697717	9.485781393	79.62749506	11.5194199
KIFAP3	7.908162824	13.42089168	32.36589951	41.02218421	22.73623005	6.876874593	12.57667621	15.641621	18.09649212	11.91224191	26.49362195	20.15881459	14.16785652	9.117921623	23.11974456	36.78578832	9.846967917	46.49827525	8.433616783	23.1953507	37.66595327	15.22574963	12.93601533	11.79414568	17.28074989	12.1570869	18.43024134	33.84995689	9.394395997	21.23477401	14.25477428	9.377715287	10.32566815	26.22380796	26.76685631	52.21069341	18.56440326	20.21943582	20.94447038	25.83894901	20.99651895	21.13398196	7.399330209	20.72367354	29.94033505	14.35760628	5.592786274	26.96773947	16.66760849
SNAPC3	3.973656759	8.099432726	7.747652772	14.17569214	9.186226909	11.74092066	7.29732536	6.835613578	13.12080904	10.32636071	5.864985119	10.2805789	7.286473424	7.240582838	9.164665108	6.669424564	8.263400169	10.10327959	5.399194159	11.15198823	4.398966282	8.932416859	8.501414142	10.79043271	7.280586468	4.753112633	8.768611066	11.01121553	7.176470809	8.893129847	4.204749863	9.613767404	10.41488789	7.568632636	8.421499025	9.585939807	7.498447246	4.667103182	7.357057021	7.824563624	7.18315074	10.59634127	6.267312768	5.674546991	8.431982661	9.848777343	5.251663707	5.181064751	5.646385811
MMRN2	0.839267077	5.827081865	3.714346119	9.429849885	7.407542676	1.657383941	1.962610511	3.131015532	2.370492173	1.244888238	1.790097507	1.931184846	2.92924142	10.00582243	13.01033746	7.867163174	5.052019736	3.389240812	9.333950203	9.281829509	4.736071388	5.9157725	2.334833206	2.714416322	2.087728893	6.061709746	9.606694737	6.610046293	3.712595642	2.497823048	3.31190775	4.578894727	3.76346008	5.713154406	10.05001806	9.355278005	3.732986579	13.61814907	2.18521633	4.843710367	1.943488873	2.553267963	10.76495143	9.434352524	6.551683082	5.05481294	4.670822977	18.40217988	3.287309389
ITPR1	0.640638668	2.378226647	2.299353621	1.63567979	1.633589137	0.647604423	0.331082034	0.893249319	0.945655954	4.026224363	0.423436786	0.461766934	0.531310708	1.634802658	2.156311795	1.070131734	1.000578623	0.784181224	1.313490794	2.054537375	0.536508736	1.052980392	0.965800723	1.840842708	1.464602506	0.659289517	1.662975297	1.959751953	2.289947379	1.298354027	0.652694401	2.217907624	1.72854021	2.626383273	2.176450439	2.608212479	0.599990981	6.788105004	0.239733155	0.625156829	0.61951694	1.965728027	4.289509806	2.353862377	1.960414644	0.936056769	1.784121325	3.823804036	1.357760204
TMBIM6	60.41936194	21.41677818	63.45898043	49.80402949	60.63891612	34.14697883	33.58599908	55.07905698	44.88442418	35.15801816	73.2799944	53.96335655	42.79319762	53.65727309	58.85510344	58.62186699	81.61912139	55.04116581	40.61099763	62.20287688	75.50315661	58.02377298	46.26461806	34.85777189	43.58737542	42.04091982	78.7709251	77.36850633	34.71378346	31.15415152	45.95173443	56.67556929	30.60994991	58.62219979	66.06730217	62.19265141	38.95849829	104.143974	69.39758838	63.45230953	57.33607486	55.80795595	37.91635397	63.14557521	40.80713724	56.21072532	50.34236344	72.25973315	62.76436638
NQO2	0.724728605	4.600873343	3.487439689	1.735840508	3.566207475	1.437974872	1.738113577	2.111985121	1.681846182	2.564713302	1.790346404	4.252325639	3.427881539	1.900192598	4.180038532	5.035567943	2.191657918	2.77514702	2.572065079	1.542460273	2.151680281	2.18262316	3.465311042	0.892148209	1.028087352	3.215465933	2.637889461	2.778636354	1.513504686	3.144648787	2.555120322	2.073006921	0.790393928	5.033276048	2.984734997	4.308063551	1.406628402	4.667002232	1.927793285	4.105974024	2.498885449	3.683153018	1.589384857	3.954545988	3.828628731	2.937199025	3.642846575	4.551013184	1.546546476
BTD	0.641678835	1.67827509	1.899781398	2.480732628	1.119951706	0.708678263	0.568415122	2.219825102	1.476014137	1.228477262	1.126394732	0.65764728	0.920660157	2.983817376	2.408277968	2.265844944	0.985580026	1.113214549	1.446674501	1.616787398	1.393764715	1.704585248	1.179050426	1.585845102	1.553629828	1.419540908	1.917972261	3.242594535	1.46970699	1.489517803	1.421173452	1.491885263	1.630121994	2.030402074	2.741125841	3.03864788	1.705380438	5.724296868	0.839160828	1.034368287	1.39216168	0.676055815	1.917236626	1.908675075	2.407647973	1.323871797	1.385265206	3.002958113	1.449525611
PML	2.078382798	4.849339384	2.795994829	6.091804771	4.662848547	4.39818756	3.271422064	3.680694074	3.805757471	4.003695407	3.382610755	3.592526651	5.035817372	5.89097281	5.798327008	4.249339432	4.00051334	3.909311866	5.332510065	6.410334761	2.985579896	7.812128478	3.887303779	2.846335576	4.296394332	6.016855989	4.802094868	4.201988336	3.686279361	4.918934993	3.61620163	5.020250788	3.901555201	4.747041624	6.695427314	4.153927491	2.845984729	6.757428603	3.128420947	4.45388403	4.644032444	3.165503029	7.953608919	6.139197418	5.281520814	3.821785297	6.092559311	13.80193045	4.09193496
DPP3	13.32775106	11.05666633	10.08369949	8.637907949	12.98292926	9.089964078	14.06576911	18.92472712	7.920045309	6.043367354	9.385337152	15.54477267	21.19489444	9.358322034	6.187753005	7.406065766	5.963010099	6.746241757	13.54983512	14.80822429	10.76689998	15.55823003	9.795351521	9.401922923	13.26237729	15.39298578	8.662794047	4.348930643	9.911203382	14.20845182	11.94994707	11.29257991	6.477093147	13.33152622	7.604490683	8.069006289	10.61976488	12.42280423	14.41207875	18.81246499	13.75870965	12.84888475	4.258037143	13.15591631	6.642050464	10.70998431	11.37868333	8.328677359	10.22395732
ABCB4	0.274048725	0.18627542	0.343384655	0.400085299	0.361181335	0.241379695	0.050726368	0.100187505	0.120088529	0.538351353	0.168141201	0.140217695	0.326806769	0.418066619	0.730423924	0.403171642	0.342109957	0.780413705	0.320211927	0.456638112	0.220303338	0.259380051	0.106359223	0.024672398	0.716363372	0.195908345	0.162385626	0.657595921	0.075706347	0.794952494	0.166678813	0.970042375	0.222354337	1.097157431	0.406065469	1.254253705	0.355322899	1.228560627	0.12623294	0.247072016	0.33869849	0.36217413	0.035405484	0.555230585	0.196722369	0.257709144	0.12358918	1.23286605	0.27259879
GRINA	62.35047101	39.50617081	34.20874103	61.98038674	35.40481579	37.85281279	25.18011761	60.00962844	56.1529802	61.50526338	52.56718955	57.64225487	46.27475026	54.47672758	67.42139987	53.11134131	41.45325706	46.43730938	51.03009209	41.52130839	68.38138902	87.58889534	44.02023382	70.14537551	57.01310048	59.60452222	45.68371603	42.01768014	54.61536532	53.98997562	37.94325539	58.02426292	42.79944235	49.07662904	48.93341548	59.34636694	34.65033822	78.1130981	51.29971009	69.64688542	55.76198534	42.68722931	67.16752134	65.67286512	74.77967462	39.84873212	101.3040798	98.70316109	43.2085471
ASF1A	3.960518072	4.488857417	18.63803549	10.64371755	8.67305001	8.310667389	9.317411103	3.790512235	11.12862113	9.701259887	9.767571982	5.705528744	8.498524223	6.717801553	11.56758406	5.531597318	7.008290093	11.26122457	5.414852354	8.464440263	6.79867347	6.476889769	7.553876502	8.317758099	8.459862321	8.830716501	11.96285068	12.41419464	8.704910813	4.523841051	7.018560167	14.13913305	9.011363568	7.972123115	11.24198704	8.895430536	8.580923303	6.691731913	12.11413331	8.595446733	11.3155934	10.13492985	4.669249263	8.541947111	6.337213226	12.64232386	2.009109311	7.927103908	6.945620728
GRID2	0.009220372	0.409622794	0.178955017	0.16490129	0.215520996	0.067025528	0.003894752	0.009756165	0.044949226	0.022903336	0.160368664	0.050893176	0.004129081	0.023066119	0.245097739	0.440073176	0.04453983	0.504361609	0.0930917	0.014702794	1.399633492	0.045354112	0	0.062513148	0.005144083	0.029558832	0.179605297	0.531120423	0.071966838	0.166120601	0.158445725	0	0.002611056	0.282469258	0.121016219	0.545706506	0.04531771	0.223613897	0.004499913	0.024661131	0.035585992	0.21948141	0.008315168	0.151603566	0.067597811	0.032153575	0.192439612	0.200730812	0.443019117
CD248	2.192084047	10.14695391	8.021219119	15.70384637	9.17811536	26.32951608	15.55828383	29.72351729	10.61602546	7.063660492	7.312253557	3.211602129	14.44619114	56.98003884	20.72812117	9.787614722	5.08754093	4.430098086	45.86687482	32.91590704	2.171848555	20.06770532	3.479460084	17.53093672	6.995604777	23.39136986	12.61970819	7.603682433	16.01125404	8.615851877	6.208483264	12.14252559	15.26613724	8.354546039	21.26098029	11.466332	11.10941536	23.73904678	3.79061529	9.910906001	4.188390606	5.159924524	85.43893908	11.81649112	41.50479404	21.08082269	14.25110989	27.4346485	9.660161219
GCLC	1.415123963	3.896877169	5.144932443	4.746595653	3.219124747	3.580582024	2.214816722	2.624701111	4.886257922	5.28602144	3.176305102	2.718417028	2.732701077	3.201567289	3.713062602	6.893825458	1.201877208	3.536491313	1.962814049	2.967434975	3.65695633	4.784750765	3.225708224	4.246807664	6.010266015	4.185640591	3.243109026	4.918625417	5.482758187	4.530476691	4.891698622	4.826537086	5.27910564	2.945446335	4.398361857	3.798970865	2.508371976	2.910112157	1.836376998	3.335594156	4.325134035	4.146267455	2.565299564	5.394783658	2.552999783	4.865334927	2.302584272	2.967346704	2.652158598
MAP4K5	13.69389693	6.89272224	5.998028578	18.07220104	12.62150402	5.251102291	13.36603544	5.099572885	12.7639615	7.212664224	5.008598332	12.37122385	5.687610424	7.725144264	8.855508122	16.24511227	9.976563483	11.26968584	5.55232452	9.981329704	7.985488002	9.849867612	15.81429227	11.33522124	5.499295125	7.917348242	27.61308133	16.9663062	10.49808593	13.45055704	10.88524832	13.0478729	11.54617792	10.16072889	11.47708278	11.32618951	5.847421176	6.179822131	10.71421067	10.25403338	8.42913164	9.720893865	14.44826778	9.62474672	7.399414689	18.07003695	4.156858813	10.29103213	12.09847697
[truncated: 10,115 more rows]
[truncated: 100 more columns]
