# Supplementary material for: Cellular components in tumor microenvironment of neuroblastoma and the prognostic value
Source: PeerJ. 2019 Dec 10;7:e8017. doi: 10.7717/peerj.8017 (PMC6910112; doi:10.7717/peerj.8017)
Supplement: Supplemental Information 2 [file peerj-07-8017-s002.txt]

gene_id		TARGET USI	Entity ID	Gender	Age at Diagnosis in Days	Age group(18 months)	Event Free Survival Time in Days	Event	First Event	Vital Status	Overall Survival Time in Days	Vital status	INSS Stage	MYCN status	MYCN Amplified	Histology	Histology	Grade	MKI	MKI	Diagnostic Category	COG Risk Group	High Risk	Percent Tumor v/s Stroma
00e47068-3dcc-4b3d-ba10-8371a1d33cbc		TARGET-30-PARYNK	TARGET-30-PARYNK-01A-01R	2	2279	2	2351	0	Censored	Alive	2351	0	4	Not Amplified	0	Unfavorable	1	Undifferentiated or Poorly Differentiated	Intermediate	2	Neuroblastoma	High Risk	1	90/10
0a01a5ee-1df4-405e-8eb6-98fa0a480ace		TARGET-30-PALEVG	TARGET-30-PALEVG-01A-01R	1	666	2	4948	0	Censored	Alive	4948	0	4	Amplified	1	Unfavorable	1	Undifferentiated or Poorly Differentiated	Intermediate	2	Neuroblastoma	High Risk	1	0
0a57b5c6-4a57-49b0-b20c-6252d39f002a		TARGET-30-PATHVK	TARGET-30-PATHVK-01A-01R	2	2109	2	171	1	Progression	Alive	1807	0	4	Not Amplified	0	Unfavorable	1	Undifferentiated or Poorly Differentiated	High	3	Neuroblastoma	High Risk	1	90/10
0fc262f2-9c2e-4f28-af3f-337fccc68465		TARGET-30-PAPKXS	TARGET-30-PAPKXS-01A-01R	2	2547	2	978	1	Relapse	Dead	2384	1	4	Not Amplified	0	Unfavorable	1	Undifferentiated or Poorly Differentiated	Intermediate	2	Neuroblastoma	High Risk	1	0
01c87dd9-4a5d-4cdd-844d-749394deda96		TARGET-30-PASXRJ	TARGET-30-PASXRJ-01A-01R	2	583	2	266	1	Progression	Alive	1837	0	4	Not Amplified	0	Unfavorable	1	Undifferentiated or Poorly Differentiated	Low	1	Neuroblastoma	High Risk	1	60/40
1a20922e-1093-4cbc-b466-a89c2f0e8487		TARGET-30-PASNML	TARGET-30-PASNML-01A-01R	1	8	1	2185	0	Censored	Alive	2185	0	4s	Not Amplified	0	Favorable	0	Undifferentiated or Poorly Differentiated	Intermediate	2	Neuroblastoma	Low Risk	0	0
1c60f740-95aa-4287-8329-96ec8f871ab2		TARGET-30-PATDXG	TARGET-30-PATDXG-01A-01R	1	688	2	2052	0	Censored	Alive	2052	0	4	Amplified	1	Unfavorable	1	Undifferentiated or Poorly Differentiated	High	3	Neuroblastoma	High Risk	1	90/10
1eb90879-2cb0-4cc2-ae58-eefacd1715d0		TARGET-30-PARZIP	TARGET-30-PARZIP-01A-01R	1	2273	2	632	1	Relapse	Alive	2511	0	4	Not Amplified	0	Unfavorable	1	Undifferentiated or Poorly Differentiated	Low	1	Neuroblastoma	High Risk	1	80/20
02a86e96-346e-4ffa-bada-23b1823416b6		TARGET-30-PATDXC	TARGET-30-PATDXC-01A-01R	1	1659	2	444	1	Event	Dead	916	1	4	Not Amplified	0	Unfavorable	1	Undifferentiated or Poorly Differentiated	High	3	Neuroblastoma	High Risk	1	80/20
2f2ca307-4a07-4dfe-9c97-d07fc84b5e37		TARGET-30-PASCFC	TARGET-30-PASCFC-01A-01R	1	18	1	2522	0	Censored	Alive	2522	0	4s	Not Amplified	0	Favorable	0	Undifferentiated or Poorly Differentiated	Low	1	Neuroblastoma	Low Risk	0	0
2fe4059e-31ea-4500-ab59-6e0219d5158b		TARGET-30-PAPTFZ	TARGET-30-PAPTFZ-01A-01R	1	564	2	516	1	Relapse	Dead	779	1	4	Amplified	1	Unfavorable	1	Undifferentiated or Poorly Differentiated	High	3	Neuroblastoma	High Risk	1	5/95
3a318128-af26-4e70-a5b5-06ae5be107f3		TARGET-30-PAMZGT	TARGET-30-PAMZGT-01A-01R	1	602	2	603	1	Relapse	Alive	3823	0	4	Amplified	1	Unknown	NA	Unknown	Unknown	NA	Neuroblastoma	High Risk	1	0
3bd0d901-5f08-48c3-91b6-27acd103e6b6		TARGET-30-PAPVXS	TARGET-30-PAPVXS-01A-01R	1	1366	2	224	1	Death	Dead	224	1	4	Not Amplified	0	Unfavorable	1	Undifferentiated or Poorly Differentiated	High	3	Neuroblastoma	High Risk	1	80/20
3f7b7f18-4219-40d6-b721-d73aa934f6f7		TARGET-30-PARZCJ	TARGET-30-PARZCJ-01A-01R	1	242	1	2435	0	Censored	Alive	2435	0	3	Not Amplified	0	Favorable	0	Undifferentiated or Poorly Differentiated	Low	1	Neuroblastoma	Intermediate Risk	0	70/30
4a4870d5-d6ef-4edc-ada0-6183752b8b14		TARGET-30-PASFIC	TARGET-30-PASFIC-01A-01R	1	51	1	2152	0	Censored	Alive	2152	0	4s	Not Amplified	0	Favorable	0	Undifferentiated or Poorly Differentiated	Low	1	Neuroblastoma	Low Risk	0	0
4a946572-ad2c-4759-baf4-0a8cbe3ed5df		TARGET-30-PAMYCE	TARGET-30-PAMYCE-01A-01R	2	1059	2	392	1	Relapse	Dead	995	1	4	Not Amplified	0	Unfavorable	1	Undifferentiated or Poorly Differentiated	Intermediate	2	Neuroblastoma	High Risk	1	0
4aae239e-9b2e-4a89-af99-ae4f3cbe1fff		TARGET-30-PARSBI	TARGET-30-PARSBI-01A-01R	2	2390	2	1377	1	Relapse	Dead	1743	1	4	Not Amplified	0	Unfavorable	1	Undifferentiated or Poorly Differentiated	Low	1	Neuroblastoma	High Risk	1	90/10
4e4df7f7-121f-4237-9611-ad11e64ac1de		TARGET-30-PALKUC	TARGET-30-PALKUC-01A-01R	2	823	2	4399	0	Censored	Alive	4399	0	4	Amplified	1	Unfavorable	1	Undifferentiated or Poorly Differentiated	High	3	Neuroblastoma	High Risk	1	0
4f13947f-1cf8-44d6-bdb6-13f9668dbcfd		TARGET-30-PASXHE	TARGET-30-PASXHE-01A-01R	1	1438	2	2098	0	Censored	Alive	2098	0	4	Not Amplified	0	Unfavorable	1	Undifferentiated or Poorly Differentiated	Intermediate	2	Neuroblastoma	High Risk	1	80/20
5f27bcfe-5da2-4d45-ae08-1dd7612610e9		TARGET-30-PAPTDH	TARGET-30-PAPTDH-01A-01R	2	11	1	193	1	Second Malignant Neoplasm	Alive	3264	0	4s	Not Amplified	0	Favorable	0	Undifferentiated or Poorly Differentiated	Low	1	Neuroblastoma	Low Risk	0	40/60
5f98aeeb-518c-4546-a252-ba7049de61bf		TARGET-30-PATFXV	TARGET-30-PATFXV-01A-01R	2	648	2	236	1	Progression	Dead	296	1	4	Amplified	1	Unfavorable	1	Undifferentiated or Poorly Differentiated	High	3	Neuroblastoma	High Risk	1	70/30
6ad1f4f9-dec0-4ded-8391-45efeb7ffe8d		TARGET-30-PASMNT	TARGET-30-PASMNT-01A-01R	2	4802	2	233	1	Progression	Dead	1696	1	4	Not Amplified	0	Unfavorable	1	Undifferentiated or Poorly Differentiated	Intermediate	2	Neuroblastoma	High Risk	1	85/15
6ae8bc40-ca9f-4b71-a809-4d70396b116a		TARGET-30-PANBJH	TARGET-30-PANBJH-01A-01R	2	1030	2	168	1	Progression	Dead	920	1	4	Not Amplified	0	Unfavorable	1	Undifferentiated or Poorly Differentiated	Intermediate	2	Neuroblastoma	High Risk	1	0
6d783035-7375-4d76-8f27-415a1e42d37e		TARGET-30-PASVRU	TARGET-30-PASVRU-01A-01R	1	631	2	254	1	Event	Dead	440	1	4	Amplified	1	Unfavorable	1	Undifferentiated or Poorly Differentiated	High	3	Neuroblastoma	High Risk	1	80/20
6ea52dc5-77be-4a8d-8234-97d7800b44b3		TARGET-30-PALIIN	TARGET-30-PALIIN-01A-01R	1	1279	2	684	1	Relapse	Dead	1395	1	4	Not Amplified	0	Unfavorable	1	Undifferentiated or Poorly Differentiated	High	3	Neuroblastoma	High Risk	1	90/10
7b6e55b7-ffed-4d53-baee-55f791069424		TARGET-30-PASTCN	TARGET-30-PASTCN-01A-01R	1	1900	2	870	1	Relapse	Dead	1033	1	4	Not Amplified	0	Unfavorable	1	Undifferentiated or Poorly Differentiated	Intermediate	2	Neuroblastoma	High Risk	1	50/50
7b36fef1-f02b-4294-b1b8-559808bbdbb6		TARGET-30-PALWVJ	TARGET-30-PALWVJ-01A-01R	1	1544	2	417	1	Relapse	Dead	803	1	4	Not Amplified	0	Unfavorable	1	Undifferentiated or Poorly Differentiated	Intermediate	2	Neuroblastoma	High Risk	1	90/10
7c1a8c9e-0e38-4344-b79e-73aceb75489a		TARGET-30-PASHFA	TARGET-30-PASHFA-01A-01R	2	406	1	201	1	Progression	Dead	333	1	3	Amplified	1	Unfavorable	1	Undifferentiated or Poorly Differentiated	High	3	Neuroblastoma	High Risk	1	60/40
7c2b0108-1231-4543-a8bf-eb6644e76f41		TARGET-30-PAIXIF	TARGET-30-PAIXIF-01A-01R	1	1315	2	2228	0	Censored	Alive	2228	0	4	Not Amplified	0	Unfavorable	1	Unknown	Intermediate	2	Ganglioneuroblastoma, nodular	High Risk	1	0
7cccad17-8596-4032-9433-e293f2044d79		TARGET-30-PARBAJ	TARGET-30-PARBAJ-01A-01R	1	35	1	302	1	Relapse	Alive	3122	0	3	Not Amplified	0	Favorable	0	Undifferentiated or Poorly Differentiated	Intermediate	2	Neuroblastoma	Intermediate Risk	0	0
7cee37af-64ff-4983-bfbf-cb4f95d2b796		TARGET-30-PALNVP	TARGET-30-PALNVP-01A-01R	2	1155	2	4665	0	Censored	Alive	4665	0	4	Not Amplified	0	Unfavorable	1	Undifferentiated or Poorly Differentiated	Low	1	Neuroblastoma	High Risk	1	0
7e145f1d-1807-4615-95b5-2684ccbcb348		TARGET-30-PAISNS	TARGET-30-PAISNS-01A-01R	1	1070	2	410	1	Event	Dead	421	1	4	Not Amplified	0	Unknown	NA	Unknown	Unknown	NA	Unknown	High Risk	1	0
7e182ed6-c8aa-4185-a6f5-d351a98b7608		TARGET-30-PAPEFE	TARGET-30-PAPEFE-01A-01R	1	990	2	138	1	Progression	Dead	150	1	4	Amplified	1	Unfavorable	1	Undifferentiated or Poorly Differentiated	Intermediate	2	Neuroblastoma	High Risk	1	0
8bd4f593-7cab-42f0-b604-044442bb661e		TARGET-30-PATGJU	TARGET-30-PATGJU-01A-01R	2	59	1	1219	0	Censored	Alive	1219	0	4s	Not Amplified	0	Favorable	0	Undifferentiated or Poorly Differentiated	Low	1	Neuroblastoma	Low Risk	0	0
8c78ab0d-7e08-4518-94d3-dca147c8bb97		TARGET-30-PANZPV	TARGET-30-PANZPV-01A-01R	2	1757	2	1013	1	Relapse	Dead	1261	1	4	Not Amplified	0	Unfavorable	1	Unknown	Unknown	NA	Neuroblastoma	High Risk	1	0
8e24367d-a474-4be9-be51-b951ba1af051		TARGET-30-PASCTR	TARGET-30-PASCTR-01A-01R	1	60	1	2325	0	Censored	Alive	2325	0	4s	Not Amplified	0	Favorable	0	Undifferentiated or Poorly Differentiated	Low	1	Neuroblastoma	Intermediate Risk	0	0
8ec5dd32-aab9-4c78-a5c2-dc9e0d55af65		TARGET-30-PATINJ	TARGET-30-PATINJ-01A-01R	1	1037	2	736	1	Relapse	Dead	822	1	4	Not Amplified	0	Unfavorable	1	Undifferentiated or Poorly Differentiated	Intermediate	2	Neuroblastoma	High Risk	1	75/25
8ed55a74-56b7-486a-86cb-87aecd0a84bf		TARGET-30-PASEGA	TARGET-30-PASEGA-01A-01R	1	1091	2	469	1	Progression	Dead	809	1	4	Not Amplified	0	Unfavorable	1	Undifferentiated or Poorly Differentiated	High	3	Ganglioneuroblastoma, nodular	High Risk	1	70/30
8f70446e-c591-4ac1-bacb-64f78acf056f		TARGET-30-PASRFS	TARGET-30-PASRFS-01A-01R	2	1328	2	1675	1	Relapse	Alive	2075	0	4	Not Amplified	0	Unfavorable	1	Undifferentiated or Poorly Differentiated	Intermediate	2	Neuroblastoma	High Risk	1	70/30
8f97235c-f3b2-4757-b3c8-24701e5348c7		TARGET-30-PALZZV	TARGET-30-PALZZV-01A-01R	2	699	2	1494	1	Event	Alive	1934	0	4	Amplified	1	Unfavorable	1	Undifferentiated or Poorly Differentiated	Intermediate	2	Neuroblastoma	High Risk	1	90/10
8fe7274c-9053-40a1-8b2d-7e125195a28d		TARGET-30-PASSRS	TARGET-30-PASSRS-01A-01R	1	2492	2	861	1	Relapse	Dead	1319	1	4	Not Amplified	0	Unfavorable	1	Undifferentiated or Poorly Differentiated	Intermediate	2	Neuroblastoma	High Risk	1	65/35
9b93ed0a-1316-4dd4-bfd8-b6807927a7ad		TARGET-30-PARACM	TARGET-30-PARACM-01A-01R	2	1442	2	2994	0	Censored	Alive	2994	0	4	Not Amplified	0	Unfavorable	1	Undifferentiated or Poorly Differentiated	High	3	Ganglioneuroblastoma, nodular	High Risk	1	10-20/80-90
9d0e0be5-16a6-4898-bb6b-08113ca10cde		TARGET-30-PASZKE	TARGET-30-PASZKE-01A-01R	1	31	1	8	1	Death	Dead	8	1	4s	Not Amplified	0	Unknown	NA	Undifferentiated or Poorly Differentiated	High	3	Neuroblastoma	Intermediate Risk	0	0
9df25fe5-9aa3-4097-ad77-dd0139716b59		TARGET-30-PAPEAV	TARGET-30-PAPEAV-01A-01R	2	696	2	3462	0	Censored	Alive	3462	0	4	Not Amplified	0	Unfavorable	1	Differentiating	Low	1	Neuroblastoma	High Risk	1	0
9fd943be-b3d4-4fc1-8f22-69edf84f1871		TARGET-30-PASZPI	TARGET-30-PASZPI-01A-01R	1	645	2	453	1	Progression	Dead	1014	1	4	Amplified	1	Unfavorable	1	Undifferentiated or Poorly Differentiated	High	3	Neuroblastoma	High Risk	1	40/60
13cdd61f-3aae-46cc-beae-af27862ab950		TARGET-30-PATBMM	TARGET-30-PATBMM-01A-01R	1	1112	2	709	1	Relapse	Alive	768	0	4	Not Amplified	0	Unfavorable	1	Undifferentiated or Poorly Differentiated	Low	1	Ganglioneuroblastoma, nodular	High Risk	1	90/10
17ff18b9-9c97-45d4-9b8f-63f00f9afe6b		TARGET-30-PASJZC	TARGET-30-PASJZC-01A-01R	2	74	1	367	1	Relapse	Alive	2083	0	4s	Amplified	1	Favorable	0	Undifferentiated or Poorly Differentiated	Low	1	Neuroblastoma	High Risk	1	0
20cfdbe0-d8be-4a00-aab9-d3011912a8dc		TARGET-30-PATHKB	TARGET-30-PATHKB-01A-01R	1	7	1	1998	0	Censored	Alive	1998	0	4s	Not Amplified	0	Favorable	0	Undifferentiated or Poorly Differentiated	Low	1	Neuroblastoma	Intermediate Risk	0	0
25f23554-b21d-4967-8b7b-040a200b5651		TARGET-30-PANRVJ	TARGET-30-PANRVJ-01A-01R	1	4781	2	3722	0	Censored	Alive	3722	0	4	Not Amplified	0	Unfavorable	1	Differentiating	Intermediate	2	Neuroblastoma	High Risk	1	0
26c392ed-b4ff-49d5-a2c2-8979a7563b96		TARGET-30-PASGUT	TARGET-30-PASGUT-01A-01R	1	1259	2	401	0	Censored	Alive	401	0	4	Not Amplified	0	Unfavorable	1	Undifferentiated or Poorly Differentiated	Low	1	Ganglioneuroblastoma, nodular	High Risk	1	90/10
43aeaf6a-3f84-41d2-9cd7-a6ead15aa241		TARGET-30-PAPZYP	TARGET-30-PAPZYP-01A-01R	2	1010	2	2386	0	Censored	Alive	2386	0	4	Amplified	1	Unfavorable	1	Undifferentiated or Poorly Differentiated	Unknown	NA	Neuroblastoma	High Risk	1	90/10
58fb41e7-6659-4483-96ab-28c086f21d9f		TARGET-30-PASTKC	TARGET-30-PASTKC-01A-01R	1	3035	2	1952	0	Censored	Alive	1952	0	4	Not Amplified	0	Unfavorable	1	Undifferentiated or Poorly Differentiated	Low	1	Neuroblastoma	High Risk	1	30-40/60-70
61b147dc-a769-42be-86c1-57b6ecf119ac		TARGET-30-PASXGP	TARGET-30-PASXGP-01A-01R	1	834	2	1898	0	Censored	Alive	1898	0	4	Not Amplified	0	Unfavorable	1	Undifferentiated or Poorly Differentiated	Low	1	Ganglioneuroblastoma, nodular	High Risk	1	20/80
66c76b87-e10c-4f76-80f3-cb274e1b795b		TARGET-30-PASUML	TARGET-30-PASUML-01A-01R	1	4	1	12	1	Event	Dead	20	1	4s	Not Amplified	0	Favorable	0	Undifferentiated or Poorly Differentiated	Low	1	Neuroblastoma	Intermediate Risk	0	0
78ff9515-5ac4-49f0-ad4c-ec169e644b9f		TARGET-30-PAPBGH	TARGET-30-PAPBGH-01A-01R	2	1074	2	470	1	Relapse	Dead	723	1	4	Not Amplified	0	Unfavorable	1	Undifferentiated or Poorly Differentiated	Unknown	NA	Neuroblastoma	High Risk	1	0
84b1ca2e-4732-426a-bbac-9720579ee30e		TARGET-30-PARFRE	TARGET-30-PARFRE-01A-01R	2	60	1	2451	0	Censored	Alive	2451	0	4s	Not Amplified	0	Favorable	0	Unknown	Unknown	NA	Neuroblastoma	Low Risk	0	0
84f91861-c750-4bed-94b3-834a91018aba		TARGET-30-PANXJL	TARGET-30-PANXJL-01A-01R	1	5734	2	431	0	Censored	Alive	431	0	4	Not Amplified	0	Unfavorable	1	Undifferentiated or Poorly Differentiated	Low	1	Ganglioneuroblastoma, nodular	High Risk	1	0
87c94a89-6345-4079-9e0d-17a91d6a96ed		TARGET-30-PALTEG	TARGET-30-PALTEG-01A-01R	1	1367	2	523	1	Relapse	Dead	551	1	4	Not Amplified	0	Unfavorable	1	Undifferentiated or Poorly Differentiated	Intermediate	2	Neuroblastoma	High Risk	1	0
92fd610e-05fa-48ea-8127-42def9574406		TARGET-30-PATFCY	TARGET-30-PATFCY-01A-01R	1	1040	2	787	1	Death	Dead	787	1	4	Not Amplified	0	Unfavorable	1	Undifferentiated or Poorly Differentiated	High	3	Neuroblastoma	High Risk	1	90/10
95b94a40-d6dc-4dba-9f35-f7b0e983bd40		TARGET-30-PANWRR	TARGET-30-PANWRR-01A-01R	1	2937	2	267	1	Progression	Dead	345	1	4	Not Amplified	0	Unfavorable	1	Differentiating	Low	1	Neuroblastoma	High Risk	1	0
204a726c-7058-4580-8131-37d078ecb6a3		TARGET-30-PANZRV	TARGET-30-PANZRV-01A-01R	1	72	1	3434	0	Censored	Alive	3434	0	4s	Not Amplified	0	Favorable	0	Undifferentiated or Poorly Differentiated	Intermediate	2	Neuroblastoma	Low Risk	0	0
230d1eae-b3b6-4db5-9fc0-7446ee92b717		TARGET-30-PANUKV	TARGET-30-PANUKV-01A-01R	1	1486	2	356	1	Relapse	Dead	404	1	4	Amplified	1	Unfavorable	1	Undifferentiated or Poorly Differentiated	Intermediate	2	Neuroblastoma	High Risk	1	0
250ed70c-1090-459e-b17e-c6420e1c39de		TARGET-30-PALVKK	TARGET-30-PALVKK-01A-01R	2	1810	2	217	1	Event	Dead	1033	1	4	Not Amplified	0	Unfavorable	1	Undifferentiated or Poorly Differentiated	Low	1	Ganglioneuroblastoma, nodular	High Risk	1	95/5
271dabcc-3b9e-4ebd-9a93-ca2ee6b9d863		TARGET-30-PANSBN	TARGET-30-PANSBN-01A-01R	1	2329	2	505	1	Relapse	Dead	836	1	4	Not Amplified	0	Unfavorable	1	Differentiating	High	3	Ganglioneuroblastoma, nodular	High Risk	1	0
279b261e-3ec4-44da-8d70-879ce84a79ab		TARGET-30-PASMDM	TARGET-30-PASMDM-01A-01R	1	25	1	1324	0	Censored	Alive	1324	0	4s	Not Amplified	0	Favorable	0	Undifferentiated or Poorly Differentiated	Low	1	Neuroblastoma	Low Risk	0	40/60
301b4e88-545d-4c7e-9422-7faa968942fd		TARGET-30-PAPTCR	TARGET-30-PAPTCR-01A-01R	2	754	2	394	1	Event	Dead	456	1	4	Unknown	NA	Unknown	NA	Unknown	Unknown	NA	Neuroblastoma	High Risk	1	20/80
626adafd-e4a3-477b-8ad3-48ed04d4d95c		TARGET-30-PASUYG	TARGET-30-PASUYG-01A-01R	1	1418	2	505	1	Relapse	Alive	2193	0	4	Not Amplified	0	Unfavorable	1	Undifferentiated or Poorly Differentiated	Intermediate	2	Neuroblastoma	High Risk	1	60/40
640a9338-f476-4c71-a6a0-52d8f618f6dc		TARGET-30-PAPBZI	TARGET-30-PAPBZI-01A-01R	1	1710	2	172	1	Progression	Dead	430	1	4	Not Amplified	0	Unfavorable	1	Unknown	Unknown	NA	Neuroblastoma	High Risk	1	0
671c70da-e21e-4dd6-bcbd-6ed30fb78278		TARGET-30-PAPKWN	TARGET-30-PAPKWN-01A-01R	2	710	2	260	1	Relapse	Dead	465	1	4	Amplified	1	Unfavorable	1	Undifferentiated or Poorly Differentiated	High	3	Neuroblastoma	High Risk	1	0
692a3229-af33-4136-bc6e-a4b22f016cde		TARGET-30-PALBFW	TARGET-30-PALBFW-01A-01R	1	804	2	611	1	Relapse	Dead	1073	1	4	Not Amplified	0	Unfavorable	1	Undifferentiated or Poorly Differentiated	Low	1	Neuroblastoma	High Risk	1	80/20
739f5018-d0d0-4f8c-9a70-f2e2aad9d466		TARGET-30-PARVLK	TARGET-30-PARVLK-01A-01R	2	6021	2	428	1	Event	Dead	875	1	4	Not Amplified	0	Unknown	NA	Unknown	Unknown	NA	Ganglioneuroblastoma, intermixed	High Risk	1	70/30
753eb36e-4e92-49ed-b563-5e0b8635b30c		TARGET-30-PAPUAR	TARGET-30-PAPUAR-01A-01R	2	515	1	3065	0	Censored	Alive	3065	0	4	Not Amplified	0	Favorable	0	Undifferentiated or Poorly Differentiated	Intermediate	2	Neuroblastoma	High Risk	1	70/30
773e8883-2d4c-4bbf-8176-f8acdfeb3368		TARGET-30-PASXIE	TARGET-30-PASXIE-01A-01R	1	837	2	2123	0	Censored	Alive	2123	0	4	Amplified	1	Unfavorable	1	Undifferentiated or Poorly Differentiated	Intermediate	2	Neuroblastoma	High Risk	1	30-40/60-70
0828a945-a123-4166-b93e-2071bd743c71		TARGET-30-PAMNLH	TARGET-30-PAMNLH-01A-01R	2	1531	2	361	1	Relapse	Dead	837	1	4	Not Amplified	0	Unfavorable	1	Undifferentiated or Poorly Differentiated	Intermediate	2	Ganglioneuroblastoma, nodular	High Risk	1	0
0851d235-5d5f-48d2-9e39-3e8a8863b5bb		TARGET-30-PAPBJE	TARGET-30-PAPBJE-01A-01R	1	1860	2	3467	0	Censored	Alive	3467	0	4	Amplified	1	Unfavorable	1	Undifferentiated or Poorly Differentiated	High	3	Neuroblastoma	High Risk	1	0
887df144-5092-434f-bb48-cc0ab0ab77ec		TARGET-30-PASWYR	TARGET-30-PASWYR-01A-01R	1	958	2	1893	0	Censored	Alive	1893	0	4	Amplified	1	Unfavorable	1	Undifferentiated or Poorly Differentiated	High	3	Neuroblastoma	High Risk	1	60/40
2145ebc8-5ed7-4a70-bf17-0198874e2ffe		TARGET-30-PALUYS	TARGET-30-PALUYS-01A-01R	2	1214	2	693	1	Relapse	Dead	1284	1	4	Not Amplified	0	Unfavorable	1	Undifferentiated or Poorly Differentiated	High	3	Neuroblastoma	High Risk	1	40/60
4116d3d5-c025-4e2f-a675-cfb71c8351ed		TARGET-30-PAKZRH	TARGET-30-PAKZRH-01A-01R	1	21	1	3341	0	Censored	Alive	3341	0	4s	Not Amplified	0	Favorable	0	Undifferentiated or Poorly Differentiated	Low	1	Unknown	Intermediate Risk	0	0
4194ec92-38f7-4449-b698-95da75eae017		TARGET-30-PAPTLV	TARGET-30-PAPTLV-01A-01R	2	641	2	366	1	Relapse	Dead	575	1	4	Amplified	1	Unfavorable	1	Undifferentiated or Poorly Differentiated	Low	1	Neuroblastoma	High Risk	1	0
4803fc06-e2de-44aa-b76e-f8fe9308c18d		TARGET-30-PARAMT	TARGET-30-PARAMT-01A-01R	1	885	2	493	1	Death	Dead	493	1	4	Not Amplified	0	Unfavorable	1	Undifferentiated or Poorly Differentiated	Intermediate	2	Ganglioneuroblastoma, nodular	High Risk	1	80/20
6508e923-51d3-41a3-9fe4-dbe7a7fe7139		TARGET-30-PATESI	TARGET-30-PATESI-01A-01R	1	752	2	622	1	Relapse	Dead	958	1	4	Amplified	1	Unfavorable	1	Undifferentiated or Poorly Differentiated	High	3	Neuroblastoma	High Risk	1	75/25
6790b6ce-1be7-420a-b08b-1d9ce8fad4a3		TARGET-30-PARGKK	TARGET-30-PARGKK-01A-01R	1	2241	2	1075	1	Progression	Dead	1321	1	4	Not Amplified	0	Unfavorable	1	Differentiating	Low	1	Neuroblastoma	High Risk	1	40/60
6892ab76-6690-4da1-83a7-c9ce5e19eb22		TARGET-30-PASUCB	TARGET-30-PASUCB-01A-01R	1	1008	2	1976	0	Censored	Alive	1976	0	4	Not Amplified	0	Unfavorable	1	Undifferentiated or Poorly Differentiated	Low	1	Neuroblastoma	High Risk	1	90/10
7029a8f0-0bbe-4db1-9254-2517c87adba6		TARGET-30-PATEKG	TARGET-30-PATEKG-01A-01R	2	1275	2	1988	0	Censored	Alive	1988	0	4	Not Amplified	0	Unfavorable	1	Undifferentiated or Poorly Differentiated	Intermediate	2	Ganglioneuroblastoma, nodular	High Risk	1	90/10
19709a7e-d7ae-45db-a8e6-5424c08e6dd6		TARGET-30-PASWVY	TARGET-30-PASWVY-01A-01R	2	2477	2	1918	0	Censored	Alive	1918	0	4	Not Amplified	0	Unfavorable	1	Undifferentiated or Poorly Differentiated	Intermediate	2	Ganglioneuroblastoma, nodular	High Risk	1	60/40
32616b41-5681-4f62-ac75-b40f935c9c7b		TARGET-30-PALCBW	TARGET-30-PALCBW-01A-01R	2	679	2	4565	0	Censored	Alive	4565	0	4	Not Amplified	0	Favorable	0	Differentiating	Low	1	Neuroblastoma	High Risk	1	0
86234da9-2f20-47a3-a2b6-44800328bdcf		TARGET-30-PANNMS	TARGET-30-PANNMS-01A-01R	2	1080	2	3509	0	Censored	Alive	3509	0	4	Not Amplified	0	Unfavorable	1	Unknown	Unknown	NA	Neuroblastoma	High Risk	1	0
86804d13-b05b-4c23-8e83-653fc4212de7		TARGET-30-PASPBZ	TARGET-30-PASPBZ-01A-01R	1	62	1	2347	0	Censored	Alive	2347	0	4s	Not Amplified	0	Unfavorable	1	Undifferentiated or Poorly Differentiated	High	3	Neuroblastoma	Intermediate Risk	0	0
305357aa-30a7-458f-a023-ede757d64591		TARGET-30-PAPUEB	TARGET-30-PAPUEB-01A-01R	2	1595	2	2772	0	Censored	Alive	2772	0	4	Not Amplified	0	Unfavorable	1	Undifferentiated or Poorly Differentiated	Unknown	NA	Neuroblastoma	High Risk	1	40/60
391324ba-9289-4a11-854d-1602da0094d1		TARGET-30-PAPVRN	TARGET-30-PAPVRN-01A-01R	1	2300	2	2889	0	Censored	Alive	2889	0	4	Not Amplified	0	Unfavorable	1	Differentiating	Low	1	Ganglioneuroblastoma, nodular	High Risk	1	0
733557c7-a67c-4e2e-92cc-a9b29d4eca3f		TARGET-30-PASNPG	TARGET-30-PASNPG-01A-01R	2	318	1	302	1	Event	Alive	2274	0	3	Not Amplified	0	Favorable	0	Undifferentiated or Poorly Differentiated	Intermediate	2	Neuroblastoma	Intermediate Risk	0	90/10
925151ab-0679-43a4-808f-2e4237cfd7fc		TARGET-30-PARFWB	TARGET-30-PARFWB-01A-01R	1	1555	2	1105	1	Relapse	Dead	1836	1	4	Not Amplified	0	Unfavorable	1	Undifferentiated or Poorly Differentiated	Low	1	Neuroblastoma	High Risk	1	90/10
2546775a-bcc8-4983-ae23-f03491e3a27d		TARGET-30-PARBGP	TARGET-30-PARBGP-01A-01R	2	3625	2	1524	1	Relapse	Dead	2039	1	4	Not Amplified	0	Unfavorable	1	Undifferentiated or Poorly Differentiated	High	3	Neuroblastoma	High Risk	1	70-80/20-30
2961321f-a06c-4ead-9bfd-b27d99e4ef08		TARGET-30-PATEPF	TARGET-30-PATEPF-01A-01R	1	1434	2	304	1	Death	Dead	304	1	4	Not Amplified	0	Unfavorable	1	Undifferentiated or Poorly Differentiated	High	3	Ganglioneuroblastoma, nodular	High Risk	1	90/10
4638324b-b8e5-4545-8b7b-e8d7d7fdd138		TARGET-30-PATYIL	TARGET-30-PATYIL-01A-01R	2	328	1	239	1	Relapse	Dead	481	1	4	Not Amplified	0	Favorable	0	Undifferentiated or Poorly Differentiated	Intermediate	2	Neuroblastoma	Intermediate Risk	0	70/30
9704403e-aaf9-4a97-99bc-b2a9a9861767		TARGET-30-PAITCI	TARGET-30-PAITCI-01A-01R	1	728	2	232	1	Event	Dead	324	1	4	Not Amplified	0	Favorable	0	Differentiating	Low	1	Neuroblastoma	High Risk	1	90/10
44643665-e3b2-4d0d-990b-c1ef6c50b00b		TARGET-30-PAPTAN	TARGET-30-PAPTAN-01A-01R	1	1462	2	2054	0	Censored	Alive	2054	0	4	Not Amplified	0	Unfavorable	1	Unknown	Unknown	NA	Ganglioneuroblastoma, nodular	High Risk	1	40/60
76263959-d77a-47d4-aed5-66ded04d0b9e		TARGET-30-PARKGJ	TARGET-30-PARKGJ-01A-01R	1	1616	2	841	1	Relapse	Dead	1636	1	4	Not Amplified	0	Unfavorable	1	Undifferentiated or Poorly Differentiated	High	3	Neuroblastoma	High Risk	1	80/20
a0c20437-5cbd-47f2-a635-9466a8d61c25		TARGET-30-PALETP	TARGET-30-PALETP-01A-01R	2	1466	2	251	1	Death	Dead	251	1	4	Not Amplified	0	Unfavorable	1	Undifferentiated or Poorly Differentiated	Intermediate	2	Neuroblastoma	High Risk	1	0
a3bf1ee6-d71c-43ee-b775-6d28176bb8a9		TARGET-30-PATCFL	TARGET-30-PATCFL-01A-01R	1	1041	2	2125	0	Censored	Alive	2125	0	4	Not Amplified	0	Unfavorable	1	Undifferentiated or Poorly Differentiated	Intermediate	2	Neuroblastoma	High Risk	1	20-30/80-70
ac395ca9-205e-45fd-89c1-d7676306e624		TARGET-30-PARACS	TARGET-30-PARACS-01A-01R	1	1180	2	1328	0	Censored	Alive	1328	0	4	Not Amplified	0	Unfavorable	1	Undifferentiated or Poorly Differentiated	High	3	Neuroblastoma	High Risk	1	80/20
ace0c57d-c209-4e59-a8d7-c26cf72bce1a		TARGET-30-PATAYJ	TARGET-30-PATAYJ-01A-01R	1	52	1	1744	0	Censored	Alive	1744	0	4s	Not Amplified	0	Favorable	0	Undifferentiated or Poorly Differentiated	Low	1	Neuroblastoma	Low Risk	0	0
ae90fe2e-b857-463a-be07-b4ad9babc334		TARGET-30-PANBMJ	TARGET-30-PANBMJ-01A-01R	1	993	2	577	1	Relapse	Dead	3776	1	4	Not Amplified	0	Unfavorable	1	Undifferentiated or Poorly Differentiated	Low	1	Ganglioneuroblastoma, nodular	High Risk	1	0
aeb9f3e0-28f9-4126-b276-0f787d19ef36		TARGET-30-PAMVRA	TARGET-30-PAMVRA-01A-01R	2	1554	2	2433	1	Death	Dead	2433	1	4	Not Amplified	0	Unfavorable	1	Differentiating	Low	1	Ganglioneuroblastoma, nodular	High Risk	1	0
af82838c-9071-4dd7-8766-b818cf61cf82		TARGET-30-PAIFXV	TARGET-30-PAIFXV-01A-01R	2	2004	2	630	1	Event	Dead	1114	1	4	Not Amplified	0	Unfavorable	1	Unknown	Unknown	NA	Unknown	High Risk	1	0
afa10943-b0b6-49f9-8706-6ee5da9c6454		TARGET-30-PAPZYZ	TARGET-30-PAPZYZ-01A-01R	2	550	2	1209	0	Censored	Alive	1209	0	4	Amplified	1	Unknown	NA	Unknown	Unknown	NA	Neuroblastoma	High Risk	1	60/40
afd2b4fc-a690-4716-9c94-5769cd117089		TARGET-30-PASYPX	TARGET-30-PASYPX-01A-01R	2	1514	2	296	1	Progression	Alive	2215	0	4	Not Amplified	0	Unfavorable	1	Undifferentiated or Poorly Differentiated	Intermediate	2	Neuroblastoma	High Risk	1	0
afdcbe2a-e23f-43de-9bae-ed6e146333dd		TARGET-30-PAMMXF	TARGET-30-PAMMXF-01A-01R	1	1661	2	140	1	Relapse	Dead	197	1	4	Amplified	1	Unfavorable	1	Undifferentiated or Poorly Differentiated	Low	1	Neuroblastoma	High Risk	1	90/10
b1d954e7-21a0-441e-a9c7-47e6a6454625		TARGET-30-PAIPGU	TARGET-30-PAIPGU-01A-01R	2	898	2	436	1	Death	Dead	436	1	4	Not Amplified	0	Unknown	NA	Unknown	Unknown	NA	Unknown	High Risk	1	95/5
b2b0bec1-334c-4b94-a9d8-81206911dd42		TARGET-30-PANBSP	TARGET-30-PANBSP-01A-01R	2	1064	2	470	1	Relapse	Dead	659	1	4	Not Amplified	0	Unfavorable	1	Undifferentiated or Poorly Differentiated	Low	1	Neuroblastoma	High Risk	1	0
b7fd0fc8-a27d-46d6-a782-d5b624aa81fe		TARGET-30-PASWFB	TARGET-30-PASWFB-01A-01R	2	727	2	87	1	Death	Dead	87	1	4	Amplified	1	Unfavorable	1	Undifferentiated or Poorly Differentiated	High	3	Neuroblastoma	High Risk	1	90/10
b62a4938-b6e7-4b5b-8033-9ae0d0893afd		TARGET-30-PARDIW	TARGET-30-PARDIW-01A-01R	1	2048	2	2829	0	Censored	Alive	2829	0	4	Not Amplified	0	Unfavorable	1	Undifferentiated or Poorly Differentiated	Intermediate	2	Neuroblastoma	High Risk	1	10/90
b1623fd7-b407-4a82-910d-c0e57518e608		TARGET-30-PASPER	TARGET-30-PASPER-01A-01R	2	753	2	638	1	Progression	Alive	2087	0	4	Not Amplified	0	Unfavorable	1	Undifferentiated or Poorly Differentiated	Low	1	Neuroblastoma	High Risk	1	90/10
b9987cb1-394a-4ab3-96b9-e06bbcd6e31e		TARGET-30-PARDCK	TARGET-30-PARDCK-01A-01R	2	2060	2	2991	0	Censored	Alive	2991	0	4	Not Amplified	0	Unfavorable	1	Unknown	Unknown	NA	Ganglioneuroblastoma, nodular	High Risk	1	90/10
b1893955-2d73-4d1f-967a-22664fbd494b		TARGET-30-PAPUWY	TARGET-30-PAPUWY-01A-01R	2	1955	2	765	1	Relapse	Dead	1102	1	4	Not Amplified	0	Unfavorable	1	Undifferentiated or Poorly Differentiated	High	3	Neuroblastoma	High Risk	1	40/60
bbb067bf-d4ae-46be-8bea-3f71d371b7f8		TARGET-30-PASGAP	TARGET-30-PASGAP-01A-01R	1	1330	2	1285	1	Progression	Dead	1543	1	4	Not Amplified	0	Unfavorable	1	Undifferentiated or Poorly Differentiated	Low	1	Ganglioneuroblastoma, nodular	High Risk	1	90/10
bfa13bce-0369-4315-8c94-903b898dbcaf		TARGET-30-PASWIJ	TARGET-30-PASWIJ-01A-01R	1	2537	2	1940	0	Censored	Alive	1940	0	4	Not Amplified	0	Unfavorable	1	Undifferentiated or Poorly Differentiated	Intermediate	2	Neuroblastoma	High Risk	1	80/20
c2be6c07-fb29-4f17-8c3a-6327f4ec3235		TARGET-30-PARNNC	TARGET-30-PARNNC-01A-01R	2	41	1	735	1	Relapse	Alive	2611	0	4s	Not Amplified	0	Favorable	0	Undifferentiated or Poorly Differentiated	Low	1	Neuroblastoma	Low Risk	0	10-20/80-90
c7fae254-b4aa-4d2d-abd1-8c96da54a00e		TARGET-30-PANRRW	TARGET-30-PANRRW-01A-01R	1	1730	2	408	1	Relapse	Alive	2178	0	4	Not Amplified	0	Unfavorable	1	Unknown	Unknown	NA	Neuroblastoma	High Risk	1	0
c863478e-1746-43f1-8e1e-d87e0cc101ef		TARGET-30-PAPVFD	TARGET-30-PAPVFD-01A-01R	1	1961	2	1765	1	Death	Dead	1765	1	4	Not Amplified	0	Unfavorable	1	Unknown	Unknown	NA	Neuroblastoma	High Risk	1	90/10
cd0c500a-90eb-4981-85b9-8688cfb7876f		TARGET-30-PANYGR	TARGET-30-PANYGR-01A-01R	1	993	2	281	1	Progression	Dead	283	1	4	Not Amplified	0	Unfavorable	1	Undifferentiated or Poorly Differentiated	Unknown	NA	Neuroblastoma	High Risk	1	0
d3b3a2f3-d18f-494f-92b7-db15a14ccec4		TARGET-30-PASXRG	TARGET-30-PASXRG-01A-01R	2	1278	2	1749	0	Censored	Alive	1749	0	4	Amplified	1	Unfavorable	1	Undifferentiated or Poorly Differentiated	High	3	Ganglioneuroblastoma, nodular	High Risk	1	70-80/20-30
d7fefb38-3c90-4b7d-9d9e-85e1ca18eb3f		TARGET-30-PARZHA	TARGET-30-PARZHA-01A-01R	1	3	1	2489	0	Censored	Alive	2489	0	4s	Not Amplified	0	Favorable	0	Undifferentiated or Poorly Differentiated	Low	1	Neuroblastoma	Low Risk	0	0
d8d30bd7-608d-4cbd-ba31-3f1fa6fefacf		TARGET-30-PAIVHE	TARGET-30-PAIVHE-01A-01R	1	1123	2	672	1	Event	Dead	1605	1	4	Not Amplified	0	Unfavorable	1	Undifferentiated or Poorly Differentiated	Low	1	Neuroblastoma	High Risk	1	70/30
d8d936d7-5483-48ab-90af-c5e5fa675d9b		TARGET-30-PATGLU	TARGET-30-PATGLU-01A-01R	1	1037	2	715	1	Relapse	Dead	1330	1	4	Not Amplified	0	Unfavorable	1	Undifferentiated or Poorly Differentiated	Intermediate	2	Neuroblastoma	High Risk	1	80/20
d9a69f61-4a4e-4eb3-90f5-e486c646e006		TARGET-30-PAMZMG	TARGET-30-PAMZMG-01A-01R	2	614	2	533	1	Relapse	Dead	763	1	4	Amplified	1	Unfavorable	1	Undifferentiated or Poorly Differentiated	Intermediate	2	Neuroblastoma	High Risk	1	0
d12b7288-10b2-41fc-b5c0-b6227d5b92af		TARGET-30-PANGXK	TARGET-30-PANGXK-01A-01R	1	1266	2	1855	1	Event	Alive	3792	0	4	Not Amplified	0	Unfavorable	1	Undifferentiated or Poorly Differentiated	Low	1	Ganglioneuroblastoma, nodular	High Risk	1	95/5
d40bb6fb-fb99-4907-8d19-f0469f10bd10		TARGET-30-PASNEF	TARGET-30-PASNEF-01A-01R	2	696	2	2213	0	Censored	Alive	2213	0	4	Not Amplified	0	Unfavorable	1	Undifferentiated or Poorly Differentiated	Intermediate	2	Neuroblastoma	High Risk	1	85/15
d153c7a0-df42-4e61-81b9-2e72467c0ed7		TARGET-30-PASSWW	TARGET-30-PASSWW-01A-01R	1	7	1	2095	0	Censored	Alive	2095	0	4s	Not Amplified	0	Favorable	0	Undifferentiated or Poorly Differentiated	Low	1	Neuroblastoma	Intermediate Risk	0	90/10
ddfcc35e-fdce-400c-93cf-f4c62e7d22c7		TARGET-30-PAMEZH	TARGET-30-PAMEZH-01A-01R	2	746	2	330	1	Death	Dead	330	1	4	Amplified	1	Unknown	NA	Unknown	Unknown	NA	Unknown	High Risk	1	75/25
df7a35a0-dc6a-4801-a962-be2e171eb773		TARGET-30-PAUDDK	TARGET-30-PAUDDK-01A-01R	1	361	1	344	1	Event	Alive	1528	0	3	Not Amplified	0	Favorable	0	Undifferentiated or Poorly Differentiated	Low	1	Neuroblastoma	Intermediate Risk	0	0
e3eabcbe-d0e8-42a2-8533-2abbfcb84b20		TARGET-30-PAPLSD	TARGET-30-PAPLSD-01A-01R	1	710	2	583	1	Relapse	Dead	1383	1	4	Not Amplified	0	Unknown	NA	Unknown	Unknown	NA	Neuroblastoma	High Risk	1	20/80
e6e480c6-9af2-4afe-8b30-d869c635fdb7		TARGET-30-PASSRN	TARGET-30-PASSRN-01A-01R	1	5345	2	2227	0	Censored	Alive	2227	0	4	Amplified	1	Unfavorable	1	Undifferentiated or Poorly Differentiated	Low	1	Neuroblastoma	High Risk	1	35/65
e21dce4f-7e4e-44e7-8e38-4353d59125e6		TARGET-30-PATDWN	TARGET-30-PATDWN-01A-01R	1	1435	2	278	0	Censored	Alive	278	0	4	Amplified	1	Unfavorable	1	Undifferentiated or Poorly Differentiated	High	3	Neuroblastoma	High Risk	1	70/30
e99cf13e-9bdf-402d-9ec4-a8bf771543a5		TARGET-30-PARHAM	TARGET-30-PARHAM-01A-01R	2	341	1	38	1	Progression	Dead	2466	1	4	Not Amplified	0	Favorable	0	Unknown	Unknown	NA	Neuroblastoma	Intermediate Risk	0	90/10
e2471e44-3677-40cd-9768-a71301fa2e53		TARGET-30-PASFGG	TARGET-30-PASFGG-01A-01R	2	1037	2	700	1	Death	Dead	700	1	4	Not Amplified	0	Unfavorable	1	Undifferentiated or Poorly Differentiated	High	3	Neuroblastoma	High Risk	1	60/40
e4220b7a-96e1-468b-9911-b1bf54ca0c09		TARGET-30-PANZVU	TARGET-30-PANZVU-01A-01R	1	1713	2	934	1	Death	Dead	934	1	4	Not Amplified	0	Unfavorable	1	Unknown	Unknown	NA	Neuroblastoma	High Risk	1	0
e516732d-caf8-40f4-aa2a-2d250c7ce5b1		TARGET-30-PASMJG	TARGET-30-PASMJG-01A-01R	2	1765	2	1162	1	Progression	Dead	1544	1	4	Not Amplified	0	Unfavorable	1	Undifferentiated or Poorly Differentiated	Unknown	NA	Ganglioneuroblastoma, nodular	High Risk	1	90/10
ec63aa87-9456-416b-9f74-a2b25e80b2c2		TARGET-30-PARJVP	TARGET-30-PARJVP-01A-01R	1	56	1	2064	0	Censored	Alive	2064	0	4s	Not Amplified	0	Favorable	0	Undifferentiated or Poorly Differentiated	Unknown	NA	Neuroblastoma	Low Risk	0	90/10
ec70002f-5275-4abb-9054-c1e9b105fda3		TARGET-30-PALXTB	TARGET-30-PALXTB-01A-01R	1	635	2	4621	0	Censored	Alive	4621	0	4	Not Amplified	0	Unfavorable	1	Undifferentiated or Poorly Differentiated	Low	1	Neuroblastoma	High Risk	1	0
ed5045df-3b18-41b8-ad62-a5a598ee3889		TARGET-30-PAKYZS	TARGET-30-PAKYZS-01A-01R	1	659	2	238	1	Progression	Alive	3587	0	4	Not Amplified	0	Unknown	NA	Unknown	Unknown	NA	Unknown	High Risk	1	0
f3d1dd95-37da-48be-88f2-0312bdc161d2		TARGET-30-PAPCTS	TARGET-30-PAPCTS-01A-01R	1	2008	2	2236	1	Relapse	Dead	2636	1	4	Amplified	1	Unfavorable	1	Undifferentiated or Poorly Differentiated	Unknown	NA	Neuroblastoma	High Risk	1	0
f9c9806d-716e-405d-babf-1f2142b449df		TARGET-30-PANUIF	TARGET-30-PANUIF-01A-01R	2	2234	2	3726	0	Censored	Alive	3726	0	4	Not Amplified	0	Unfavorable	1	Undifferentiated or Poorly Differentiated	Low	1	Neuroblastoma	High Risk	1	0
f9ea6862-a705-4bd5-af11-16a683364b25		TARGET-30-PAPICY	TARGET-30-PAPICY-01A-01R	2	58	1	205	0	Censored	Alive	205	0	4s	Not Amplified	0	Favorable	0	Undifferentiated or Poorly Differentiated	Intermediate	2	Neuroblastoma	Low Risk	0	0
f99e2b20-96d7-49f3-bdd2-7a1cf2fa6208		TARGET-30-PASNZU	TARGET-30-PASNZU-01A-01R	1	1099	2	954	1	Relapse	Dead	1692	1	4	Amplified	1	Unfavorable	1	Undifferentiated or Poorly Differentiated	High	3	Neuroblastoma	High Risk	1	90/10
f7541bf7-73bc-4163-af01-3fea29027a16		TARGET-30-PAPHPE	TARGET-30-PAPHPE-01A-01R	1	806	2	453	1	Relapse	Dead	470	1	4	Not Amplified	0	Unfavorable	1	Unknown	Unknown	NA	Neuroblastoma	High Risk	1	98/2
f510617c-68c6-4c99-b50b-589242906d1b		TARGET-30-PANLET	TARGET-30-PANLET-01A-01R	2	1973	2	830	1	Relapse	Dead	1212	1	4	Not Amplified	0	Unfavorable	1	Unknown	Unknown	NA	Ganglioneuroblastoma, nodular	High Risk	1	0
fa2e0b15-1ed1-462c-991f-2e279493dba1		TARGET-30-PANJLH	TARGET-30-PANJLH-01A-01R	1	1010	2	500	1	Death	Dead	500	1	4	Amplified	1	Unfavorable	1	Undifferentiated or Poorly Differentiated	Intermediate	2	Neuroblastoma	High Risk	1	0
fab58ae3-1afd-40eb-a7e3-fd6236840671		TARGET-30-PANKFE	TARGET-30-PANKFE-01A-01R	2	1280	2	402	0	Censored	Alive	402	0	4	Not Amplified	0	Unfavorable	1	Undifferentiated or Poorly Differentiated	Low	1	Neuroblastoma	High Risk	1	90/10
