# Supplementary material for: Cellular components in tumor microenvironment of neuroblastoma and the prognostic value
Source: PeerJ. 2019 Dec 10;7:e8017. doi: 10.7717/peerj.8017 (PMC6910112; doi:10.7717/peerj.8017)
Supplement: Supplemental Information 4 [file peerj-07-8017-s004.txt]

ID	Sex	MYCN ststus	MYCN ststus	Age	Age.group	INSS stage	Adipocytes	Astrocytes	B-cells	Basophils	CD4+ T-cells	CD4+ Tcm	CD4+ Tem	CD4+ memory T-cells	CD4+ naive T-cells	CD8+ T-cells	CD8+ Tcm	CD8+ Tem	CD8+ naive T-cells	CLP	CMP	Chondrocytes	Class-switched memory B-cells	DC	Endothelial cells	Eosinophils	Epithelial cells	Erythrocytes	Fibroblasts	GMP	HSC	Hepatocytes	Keratinocytes	MEP	MPP	MSC	Macrophages	Macrophages M1	Macrophages M2	Mast cells	Megakaryocytes	Melanocytes	Memory B-cells	Mesangial cells	Monocytes	Myocytes	NK cells	NKT	Neurons
GSM1108401	M	Not Amp	0	>18m	1	4	0.049	0	0	0.0963	0.1406	0.0411	0	0.2806	0.0179	0.051	0	0.0034	0.1082	0.1508	0.0571	0	0	0.0584	0.1572	0.1437	0.0516	0.0625	0	0.0963	0	0.0198	0.0339	0.0504	0.3087	0.3615	0.1081	0.0488	0.0807	0.0318	0.1444	0.016	0	0.0155	0	0.0537	0.0304	0.0882	0.1736
GSM1108402	M	Amp	1	>18m	1	4	0	0	0.0184	0.0763	0.087	0.0255	0	0.2803	0	0	0	0	0.0938	0.1556	0.0431	0	0.0149	0.0302	0.2503	0.0462	0.0804	0.1414	0	0	0.075	0.0249	0.0388	0.0681	0.1458	0.2298	0.04	0	0.1357	0.0184	0.1562	0.0273	0	0.0106	0.0224	0.0756	0.0371	0.3078	0.1632
GSM1108403	M	Not Amp	0	<18m	0	4	0.0144	0.0767	0.0379	0	0.1741	0	0.044	0.2768	0	0	0	0.029	0.0821	0.1732	0.0158	0.0578	0	0.1472	0.1002	0.1932	0.0128	0.0404	0	0.0386	0	0.0515	0.0182	0	0.4128	0.2058	0.16	0.0805	0.0731	0.0202	0.1219	0	0	0.0235	0.0662	0.02	0.043	0.2389	0.1689
GSM1108404	M	Not Amp	0	<18m	0	4s	0.1115	0	0	0.1438	0.1861	0	0.0284	0.2676	0.0929	0.1325	0.0563	0.0597	0.1212	0.1075	0.033	0.0812	0.0847	0.1296	0.1857	0.1645	0.0472	0.0563	0	0.1521	0.1352	0.0257	0.0274	0.0183	0.1208	0.228	0.1287	0.0497	0.1583	0.0251	0.1302	0.0417	0	0.0266	0.0108	0.0507	0.0086	0.2491	0.1773
GSM1108405	M	Not Amp	0	<18m	0	1	0.0456	0	0.0271	0.1035	0.1991	0.0392	0.1559	0.2793	0.1353	0.1713	0.1439	0.1275	0.0301	0.0593	0.0307	0	0.1254	0.1251	0.1561	0.1799	0.0158	0.0109	0	0.1658	0.0247	0.0294	0.0118	0	0.2481	0.4411	0.1182	0.0381	0.1812	0.0256	0.1648	0.076	0	0.0333	0.0654	0	0.0119	0.3209	0.1838
GSM1108406	F	Not Amp	0	<18m	0	4s	0.0618	0.0488	0	0.1321	0.1088	0	0.182	0.2709	0.0375	0.0298	0.0321	0.0204	0.1096	0.0624	0.1229	0.1403	0	0.1388	0.1949	0.4516	0.0433	0	0	0.2162	0.2603	0.0226	0.0208	0	0.4065	0.3771	0.252	0.0795	0.3167	0.0173	0.1221	0.0543	0	0.0376	0.2006	0.0309	0	0.2686	0.148
GSM1108407	F	Not Amp	0	<18m	0	2a	0.031	0	0.0123	0.0629	0.1992	0.0234	0.0725	0.274	0.0898	0.0382	0.042	0.0187	0.1147	0.0797	0.0125	0	0.0519	0.1326	0.0847	0.1559	0.0144	0	0	0.1619	0	0.0302	0.0225	0.0628	0.1625	0.3535	0.1327	0.0391	0.1429	0.0352	0.0932	0.0529	0	0.0484	0	0.0147	0.0515	0.1995	0.1935
GSM1108408	M	Not Amp	0	<18m	0	4	0	0.0729	0.3912	0.2105	0.3672	0.1012	0.3143	0.6352	0.1911	0.2167	0.2905	0.3153	0	0.117	0	0	0.3769	0.181	0.1416	0.2926	0.0492	0	0	0.1315	0.0354	0.0052	0.0032	0	0.93	0.1368	0.1244	0.0688	0.1684	0.0355	0.307	0.0488	0.1523	0.0324	0.1431	0	0.1623	0.3436	0.1117
GSM1108409	M	Not Amp	0	>18m	1	4	0.0515	0.0307	0.0505	0	0.1652	0.0186	0.0063	0.266	0	0.0265	0	0	0.1324	0.1385	0.0356	0	0.1102	0.1564	0.1447	0.057	0.0287	0.0932	0	0.0936	0	0.0222	0.0103	0.0328	0.2243	0.2433	0.093	0.0323	0.0986	0.0045	0.1104	0.0313	0	0	0	0.0225	0.0481	0.2072	0.172
GSM1108410	M	Not Amp	0	>18m	1	4	0	0.0022	0.0495	0.0729	0.1923	0.0482	0.0717	0.2914	0	0.0151	0.0475	0.0377	0.0417	0.1305	0.015	0	0.1129	0.1189	0.1534	0.2607	0.0445	0.1456	0	0.063	0	0.0221	0.0332	0	0.385	0.3368	0.1033	0.0357	0.1159	0.0334	0.2106	0.0023	0	0.0305	0.0439	0.0314	0.1201	0.3189	0.1751
GSM1108411	M	Not Amp	0	<18m	0	2a	0.008	0.0724	0.0403	0.0222	0.1598	0.0419	0.1748	0.3404	0.0276	0	0	0.0204	0	0.1026	0	0.0552	0.0772	0.0887	0.2047	0.1854	0.0402	0	0	0.0153	0.1618	0.0256	0.0259	0	0.1914	0.2064	0.3916	0.08	0.4714	0.0412	0.1144	0.0737	0	0.0597	0.1919	0	0	0.2569	0.157
GSM1108412	M	Not Amp	0	<18m	0	4s	0.0268	0.0958	0.0709	0.0371	0.2315	0.0539	0.1709	0.3073	0.1124	0.1631	0.1294	0.2015	0	0.0994	0.0345	0.1477	0.1814	0.136	0.2166	0.189	0.0246	0	0.0156	0.1184	0.1858	0.053	0.0024	0	0.3141	0.1697	0.1662	0.0725	0.1671	0.0271	0.1646	0.0551	0	0.0669	0.1123	0.0351	0.0886	0.1476	0.1662
GSM1108413	M	Amp	1	<18m	0	4	0.0274	0.0283	0	0.0797	0.1263	0.0199	0	0.2657	0.0314	0	0	0.0577	0.0259	0.0894	0.043	7.00E-04	8.00E-04	0.0522	0.1469	0.1573	4.00E-04	0.123	0	0.1223	0	0.0054	0.0092	0	0.2154	0.2698	0.1517	0.0873	0.0909	0.0152	0.1152	0.0306	0	0.0028	0.0859	0	0.1372	0.2284	0.1818
GSM1108414	F	Not Amp	0	<18m	0	3	0.0348	0.1199	0.0308	0.0124	0.2022	0.0369	0.1551	0.2758	0.1408	0.106	0.0952	0.1381	0	0.0922	0	0.0874	0.128	0.1893	0.246	0.1644	0.0065	0.0254	0	0.0933	0.2413	0.0365	0.0102	0	0.3131	0.268	0.1575	0.058	0.2073	0.0243	0.2674	0.0504	0	0.0602	0.1553	0	0.0393	0.3094	0.1629
GSM1108415	M	Amp	1	<18m	0	4s	0.0328	0.052	0	0.0585	0.1255	0.0775	0.0394	0.2525	0.1009	0.0397	0	0	0.0633	0.1021	0.0109	0.1312	0.0218	0.0556	0.3667	0.1637	0.0299	0.1773	0	0.0745	0.2541	0.0383	0.0161	0	0.0886	0.1591	0.1341	0.0597	0.1483	0.0275	0.173	0.0451	0	0.0631	0.0681	0.0378	0	0.2664	0.1594
GSM1108416	M	Not Amp	0	<18m	0	2b	0	0	0	0.0378	0.2286	0.0083	0	0.2721	0.1061	0.0697	0.0524	0.0456	0.0286	0.0837	0.0492	0	0.0769	0.1287	0.1264	0.0869	0	0.0585	0	0.0954	0.0381	0.024	0.0084	0.0936	0.1232	0.1502	0.128	0.0389	0.1391	0.028	0.1136	0.0348	0	0.0185	0.0375	0.0032	0.0441	0.129	0.1855
GSM1108417	M	Not Amp	0	<18m	0	1	0.0268	0.0807	0.2343	0	0.293	0.0521	0.1876	0.4018	0.1936	0.2412	0.2245	0.1743	0	0.0983	4.00E-04	0.0888	0.2168	0.1749	0.1614	0.1088	0.0109	0	0	0.0666	0.0975	0.0227	0	0	0.396	0.0145	0.0996	0.0516	0.1429	0.0305	0.2243	0.0559	0.0831	0.0602	0.1006	0	0.0647	0.2483	0.1612
GSM1108418	F	Not Amp	0	<18m	0	4s	0.0519	0.0085	0	0.0295	0.163	0	0	0.2349	0.0251	0.0257	0	0	0.0933	0.0898	0.1641	0.0448	0.0183	0.0647	0.1379	0.2309	0.0052	0.0909	0	0.1425	0.036	0.015	0.0196	0	0.2027	0.1324	0.0832	0.0428	0.0837	0.0388	0.1257	0.019	0	0.0213	0.0603	0.0087	0.0394	0.1878	0.1753
GSM1108419	F	Not Amp	0	<18m	0	3	0	0.0386	0.1712	0.0653	0.2899	0.0564	0.1633	0.3955	0.1573	0.1838	0.1798	0.1911	0	0.1011	0.003	0	0.177	0.1388	0.1597	0.0423	0.0116	0	0	0.1084	0.1361	0.0284	0	0	0.3208	0.1398	0.1008	0.045	0.1621	0.0311	0.193	0.0525	0.0536	0.0226	0.0666	0.0033	0.1124	0.177	0.1809
GSM1108420	M	Not Amp	0	>18m	1	3	0.0781	0	0.0082	0	0.1833	0.0985	0.0178	0.2591	0	0.0566	0	0.0227	0.1119	0.1489	0.0163	0.0422	0.0066	0.1054	0.2513	0.183	0.0536	0.0316	0	0.0842	0.0473	0.0485	0.0545	0.0049	0.174	0.3239	0.1227	0.0769	0.0779	0.0261	0.1505	0.0324	0	0.0101	0.0711	0.0227	0.0381	0.1821	0.176
GSM1108421	M	Not Amp	0	<18m	0	1	0.0296	0.1112	0.0559	0.0348	0.1936	0.01	0.0637	0.2647	0.046	0.0307	0	0	0.0992	0.0786	0.0901	0.0963	0.0873	0.1124	0.1614	0.032	0.0436	0.0695	0.0436	0.0998	0.1847	0.1076	0.0371	0	0.1581	0.1928	0.1685	0.0937	0.1212	0.018	0.1756	0.0551	0.0245	0.0566	0.0697	0.0072	0.0121	0.1743	0.1617
GSM1108422	M	Not Amp	0	>18m	1	2b	0.0631	0	0.0436	0	0.2361	0.0516	0.1035	0.3312	0.0819	0.1609	0.0709	0.0845	0.0813	0.0813	0.0372	0	0.0877	0.1499	0.1232	0.0938	0.0506	0.0439	0	0.1074	0.0294	0.0574	0.0302	0	0.1327	0.216	0.0861	0.0271	0.161	0.0393	0.1923	0.0551	0	0	0.0352	0.0101	0.0809	0.0728	0.1812
GSM1108423	F	Not Amp	0	>18m	1	1	0.0397	0.0024	0.1035	0.0467	0.2054	0.0786	0.1976	0.3795	0.0646	0.1641	0.1117	0.1514	0	0.1135	0.0318	0	0.0892	0.1571	0.1333	0.0769	0.0505	0	0	0.0492	0.0603	0.0598	0.0287	0	0.3066	0.322	0.0669	0.0305	0.1134	0.0302	0.1788	0.0748	0.0126	0.0185	0.0575	0	0.1115	0.1506	0.1712
GSM1108424	F	Not Amp	0	<18m	0	3	0.0292	0.1011	0.116	0.1424	0.2613	0.0197	0.1692	0.4045	0.1259	0.1673	0.167	0.1763	0	0.0992	0	0.1303	0.1661	0.1501	0.2237	0.0292	0.0244	0	0	0.1086	0.2129	0.036	0.0115	0	0.3316	0	0.1155	0.0714	0.1335	0.0342	0.275	0.0613	0.0145	0.054	0.17	0.0095	0.0944	0.1439	0.1593
GSM1108425	F	Not Amp	0	<18m	0	2a	0.0301	0.0857	0.0943	0	0.153	0	0.0754	0.261	0.0683	0.0222	0.0049	0.0602	0.025	0.1815	0	0.0367	0.1027	0.1318	0.223	0.083	0	0.0065	0	0.0784	0.1868	0.0455	0.004	0	0.2474	0.2624	0.1456	0.0604	0.1787	0.0203	0.2024	0.0513	0.0333	0.0704	0.0727	0.015	0.1259	0.2316	0.1737
GSM1108426	M	Not Amp	0	>18m	1	4	0.061	0.0615	0.3153	0.102	0.2553	0.0872	0.1897	0.3919	0.1386	0.1796	0.1832	0.1754	0.0264	0.1467	0	0	0.2815	0.1972	0.1868	0.0365	0.0481	0	0	0.0427	0.0344	0.0264	0	0	0.5109	0.1466	0.0646	0.0403	0.1162	0.0341	0.2405	0.0688	0.1147	0.0531	0.0996	0.0195	0.1195	0.223	0.1483
GSM1108427	M	Not Amp	0	<18m	0	4	0.0646	0.0037	0.0118	0.0189	0.1594	0	0.0013	0.2628	0	0	0	0	0.1489	0.1104	0.0207	0.0688	0.0451	0.1049	0.1191	0.1168	0	0.1405	0	0.0972	0.092	0.022	0.024	0.1018	0.1252	0.3079	0.165	0.0883	0.0756	0.0251	0.1455	0.0212	0	0	0.0276	0.0246	0.0286	0.1772	0.1729
GSM1108428	M	Not Amp	0	<18m	0	4	0.0479	0	0.0076	0.1023	0.2343	0	0.0647	0.2932	0.1291	0.1621	0.1292	0.0594	0.082	0.0827	0.037	0.0395	0.0326	0.1138	0.1998	0.0572	0.0198	0.0821	0	0.0863	0.0729	0.0521	0	0	0.1621	0.2947	0.1227	0.0675	0.0905	0.0266	0.1727	0.0618	0	0.0098	0.0198	0	0.0158	0.2231	0.1761
GSM1108429	M	Not Amp	0	<18m	0	4	0.0861	0	0	0.1272	0.1809	0	0.0473	0.2235	0.067	0.0632	0.0234	0.0154	0.0872	0.0646	0.0114	0	0.018	0.0885	0.1249	0.0727	0.0688	0.073	0	0.1061	0.1262	0.2717	0.0307	0.0231	0.0124	0.3407	0.131	0.0782	0.0828	0.0295	0.0818	0.0605	0	0.0331	0.0783	0	0.0047	0.1124	0.1855
GSM1108430	F	Not Amp	0	<18m	0	4	0.0248	0	0.0319	0.0279	0.1552	0	0.0026	0.2317	0.0186	0	0	0	0.0811	0.1472	0.0614	0	0.0656	0.052	0.1075	0.1202	0.0021	0.1206	0	0.0777	0.055	0.0327	0.0144	0.0752	0.0527	0.3518	0.1685	0.069	0.1238	0.0238	0.0984	0.0287	0	0.0086	0	0.0256	0.0127	0.16	0.1863
GSM1108431	F	Not Amp	0	<18m	0	4	0.0338	0	0.0501	0.0631	0.2998	0	0.1307	0.4391	0.1375	0.1529	0.1629	0.0268	0.1799	0.1071	0	0	0.0713	0.1203	0.1516	0.1416	0.003	0.043	0	0.114	0.1129	0.0288	0.0316	0.0621	0.1461	0.3039	0.1333	0.0541	0.1062	0.028	0.1136	0.0267	0	0	0.0484	0.1283	0.0096	0.1346	0.1714
GSM1108432	F	Amp	1	>18m	1	1	0	0.1133	0.0465	0.2143	0.119	0	0.1617	0.289	0	0	0.0386	0.019	0.0305	0.1879	0.0166	0.2367	0.0379	0.1354	0.2149	0.2219	0.0929	0.0779	0.0504	0.0541	0.1321	0.0364	0.0176	0	0.4616	0.1533	0.186	0.0733	0.2359	0.0054	0.1922	0.0432	0	0.0449	0.1945	0.0124	0.0473	0.3011	0.1343
GSM1108433	F	Not Amp	0	<18m	0	4	0.0838	0.0237	0.0267	0.0111	0.1228	0.0058	0.0579	0.2889	0.0263	0.0428	0	0.1121	0.1018	0.074	0.0191	0.2009	0.0696	0.0777	0.303	0.2005	0.0335	0.016	0.0332	0.1388	0.2906	0.0186	4.00E-04	0	0.0366	0.2492	0.1857	0.0767	0.1725	0.0318	0.1309	0.0695	0	0.0444	0.0369	0.0174	0.0508	0.374	0.1841
GSM1108434	F	Amp	1	<18m	0	2b	0.0748	0.0408	0.0252	0	0.0825	0.001	0.2048	0.2927	0	0	0	0.0749	0	0.0593	0	0.2728	0.0449	0.0641	0.2182	0.1834	0.0443	0	0.1675	0	0.2044	0.0532	0.0416	0	0.2271	0.4426	0.2652	0.0909	0.2749	0	0.3571	0.0941	6.00E-04	0.0838	0.0657	0.0275	0.0167	0.3435	0.1624
GSM1108435	M	Not Amp	0	<18m	0	4s	0.3282	0	0	0.0852	0.0813	0	0.0209	0.2788	0	0	0	0	0.1304	0.0927	0.0884	0.0743	0	0.1714	0.2522	0.1616	0.0592	0.2296	0	0.1034	0.1801	0.0402	0.0313	0.0314	0.2084	0.3022	0.1348	0.0448	0.2055	0.0393	0.1515	0.0238	0	0.0102	0.1206	0	0.0087	0.2584	0.1469
GSM1108436	F	Not Amp	0	<18m	0	2b	0.0455	0.0362	0.0271	0.1014	0.1536	0.0097	0.1491	0.2891	0.0503	0.0514	0.0682	0.0599	0.0808	0.0669	0	0.044	0.0587	0.1484	0.2332	0.1306	0.0131	0.1134	0	0.0985	0.2987	0.0319	0.0111	0	0.2682	0.2717	0.1909	0.1064	0.1377	0.0201	0.2077	0.085	0.0021	0.04	0.1271	0.013	0.0614	0.3031	0.1668
GSM1108437	F	Amp	1	>18m	1	4	0.0709	0.003	0.2213	0.0291	0.2101	0	0.1113	0.3968	0.0939	0.1361	0.1733	0.0629	0.0895	0.1476	0	0.0068	0.1537	0.187	0.2901	0.1595	0.0337	0.1049	0	0.065	0.1254	0.0322	0.0021	0	0.5117	0.3878	0.1365	0.0637	0.1562	0	0.2127	0.0178	0.0694	0.0234	0.0844	0	0.0316	0.3031	0.1437
GSM1108438	M	Not Amp	0	<18m	0	4	0	0	0.0011	0	0.1568	0.0438	0.0376	0.2544	0.0192	0.005	0.0075	0	0.0934	0.115	0.0577	0	0.0171	0.0809	0.1219	0.1037	0.0255	0.0397	0	0.1585	0.0109	0.0319	0.022	0.05	0.0991	0.502	0.0669	0.0458	0.0452	0.0226	0.067	0.0506	0	0.0012	0	0.0223	0.1601	0.1905	0.1986
GSM1108439	F	Not Amp	0	>18m	1	4	0.0461	0.0468	0.2112	0.1124	0.25	0	0.1541	0.4261	0.124	0.1555	0.1976	0.1678	0.0355	0.1633	0	0.0699	0.1465	0.1585	0.1658	0.0827	0.0168	0	0	0.0525	0	0.0279	0	0	0.4984	0.2577	0.1734	0.074	0.1333	0.0122	0.2077	0.0204	0.0537	0.0269	0.0689	0	0.0585	0.2441	0.1545
GSM1108440	M	Not Amp	0	<18m	0	4	0	0.0093	7.00E-04	0.134	0.1566	0	0.2273	0.2863	0.0465	0	0.0463	0.0393	0.066	0.0837	0	0.1642	0.0767	0.1832	0.3625	0.0997	0	0	0	0.1036	0.1827	0.0305	0.0131	0	0.1743	0.2752	0.21	0.1113	0.1624	0.0263	0.1294	0.0738	0	0.0516	0.2203	0.0154	0.072	0.2649	0.1686
GSM1108441	F	Not Amp	0	<18m	0	4s	0.1947	0	0	0.1756	0.1492	0	0.0643	0.2739	0	0.0091	0	0.0856	0	0.0691	0	0	0	0.062	0.0716	0.0182	0.1719	0.0261	0	0.1257	0.2407	0.4925	0.0687	0.0059	0.3509	0.1308	0.1392	0.0345	0.2187	0.0209	0.2166	0.0195	0	0.0319	0.1951	0	0.0389	0.0285	0.1215
GSM1108442	M	Not Amp	0	<18m	0	1	0.0808	0.0429	0	0.116	0.2296	0.1221	0.1668	0.3178	0.0533	0.0387	0.0293	0.038	0.0621	0.0877	0.077	0.0254	0.0656	0.1074	0.1658	0.12	0.0532	0.0593	0	0.0785	0.2478	0.1067	0.0145	0	0.1843	0.2654	0.1136	0.0619	0.1481	0.0299	0.1826	0.0554	0	0.0648	0.0511	0.0297	0.0674	0.026	0.1777
GSM1108443	F	Not Amp	0	<18m	0	4s	0.0498	0.0676	0.0173	0.0294	0.0592	0.0457	0.0226	0.1691	0.1039	0.0268	0	0.0107	0.0473	0.0665	0.0493	0.1084	0.0824	0.0587	0.2995	0.2103	0.0972	0.1264	0	0.0526	0.1468	0.0399	0.0326	0	0.1585	0.3997	0.0662	0.0376	0.1283	0.0199	0.0984	0.0609	0	0.0906	0.0277	0.031	0	0.4128	0.1598
GSM1108444	F	Not Amp	0	<18m	0	4	0.0228	0	0.0236	0.1572	0.222	0	0.2152	0.4398	0.0393	0.1899	0.2244	0.3089	0	0.1236	0	0	0.1336	0.1002	0.1149	0.0089	0.0078	0.0419	0	0.1417	0.0147	0.0392	0	8.00E-04	0.229	0.2477	0.2107	0.0917	0.1464	0.0256	0.1254	0.0626	0	0.0132	0.1138	0.0348	0.178	0.2391	0.1851
GSM1108445	M	Not Amp	0	<18m	0	4	0.0169	0	0.0335	0.0618	0.1971	0	0.0587	0.3355	0.0594	0.1089	0.1084	0.0276	0.1118	0.1133	0.0293	0	0.0404	0.1605	0.0665	0.1252	0	0.0891	0	0.0981	0.0025	0.0369	0	0.0656	0.1863	0.3714	0.2234	0.076	0.2232	0.0224	0.1113	0.0465	0.0069	0	0.0165	0	0.0212	0.2179	0.1883
GSM1108446	M	Not Amp	0	<18m	0	4	0	0.0738	0.0041	0.1102	0.1186	0	0.0419	0.2911	0	0.015	0.0066	0	0.0892	0.1305	0.0811	0.0826	0.0268	0.182	0.1124	0.1612	0.0171	0.2229	0	0.1204	0.0262	0.0443	0.0268	0.0177	0.4246	0.2553	0.2199	0.1031	0.1823	0.035	0.121	0.0127	0	0.0424	0.1228	0.0119	0	0.1417	0.1671
GSM1108447	F	Not Amp	0	>18m	1	3	0.08	0.0577	0.0515	0.0351	0.1844	0	0.1111	0.3386	0.0573	0.0732	0.1099	0.0707	0.0781	0.1357	0.0096	0.1811	0.0598	0.1464	0.1876	0.1812	0.0288	0.044	0.0147	0.0542	0.0249	0.0267	0.0208	0	0.4257	0.4199	0.1344	0.0814	0.0721	0.0054	0.2576	0.0353	0	0.0296	0.0629	0	0	0.2362	0.1574
GSM1108448	F	Not Amp	0	>18m	1	3	0.0444	0.011	0.0392	0	0.1565	0.0018	0.131	0.2829	0.0675	0.0424	0.0444	0.1219	0	0.1237	0.0173	0	0.1959	0.1446	0.2808	0.098	0.0244	0	0	0.1173	0.171	0.0521	0.0283	0	0.2934	0.5592	0.1948	0.0653	0.1838	0.0186	0.1826	0.0666	0	0.0588	0.067	0.008	0.1291	0.1348	0.1696
GSM1108449	F	Not Amp	0	>18m	1	3	0.0574	0	0.0574	0	0.0873	0	0.1428	0.3054	0	0	0.0058	0.0051	0.132	0.1052	0	0.1645	0.0556	0.0973	0.1317	0.0663	0.059	0	0.1334	0	0.1482	0.0697	0.0593	0	0.2595	0.4431	0.2469	0.0789	0.2405	0	0.1844	0.0804	0.0458	0.0282	0.0226	0.119	0	0.2777	0.1705
GSM1108450	M	Amp	1	<18m	0	4	0	0.0679	0.0137	0	0.0636	0.026	0	0.2387	0.0183	0.0012	0	0	0.0679	0.1086	0	0.1444	0	0.0371	0.2688	0.2162	0.051	0.1815	0.0226	0.0831	0.0843	0.0566	0.055	0.0146	0.075	0.387	0.1095	0.0189	0.1574	0.0031	0.1369	0.0314	0	0.0811	0	0	0	0.1923	0.1827
GSM1108451	M	Not Amp	0	<18m	0	4s	0.1498	0.0536	0.0111	0.2794	0.1516	0.0137	0.1291	0.2571	0.0223	0.094	0.0517	0.207	0	0.061	0	0.0398	0.0837	0.0774	0.1227	0.0428	0.1589	0	0	0.0837	0.3601	0.4717	0.0668	0	0.3701	0.1645	0.1225	0.0277	0.2162	0.0101	0.1094	0.0296	0	0.0689	0.2569	0	0.0398	0.077	0.1158
GSM1108452	F	Not Amp	0	>18m	1	1	0.0096	0	0.0493	0.124	0.1698	0.0541	0.0793	0.3102	0.0746	0.0068	0	0	0.1185	0.1586	0.1857	0	0.0743	0.0285	0.0461	0.0665	0.0496	0.074	0	0.075	0	0.0517	0.0365	0.0013	0.4096	0.2302	0.231	0.047	0.2916	0.0548	0.1434	0.1153	0.0065	0	0.0458	0.0402	0.0203	0.2664	0.1752
GSM1108453	F	Not Amp	0	<18m	0	1	0.0588	0.0775	0.0349	0.0492	0.2261	0.0624	0.0965	0.2925	0.1289	0.0661	0.0262	0.0506	0.0136	0.0857	0.0789	0.0654	0.0768	0.099	0.1807	0.0896	0.0423	0.0434	0.001	0.0688	0.1788	0.0795	0.0192	0	0.1659	0.0155	0.1536	0.0798	0.1511	0.0339	0.161	0.0583	0	0.0615	0.0253	0.0259	0.0283	0.1187	0.1848
GSM1108454	M	Not Amp	0	<18m	0	1	0.0475	0.0616	0	0.042	0.1301	0	0.1051	0.2472	0.0838	0.0704	0	0.0198	0.0784	0.0863	0.0654	0.1032	0.05	0.0954	0.2506	0.1119	0.0396	0.1229	0	0.0547	0.0968	0.0156	0.0359	0	0.212	0.1198	0.1245	0.0692	0.1234	0.0296	0.173	0.0637	0	0.064	0.0383	0.0411	0	0.2772	0.1776
GSM1108455	M	Not Amp	0	>18m	1	4	0.0583	0	0	0.1382	0.109	0	0	0.2852	0.0243	0	0.0106	0	0.0561	0.0854	0.0796	0	0	0.1232	0.1321	0.1264	0.0594	0.1075	0	0.0948	0.029	0.0357	0.0386	0.1157	0.2808	0.3307	0.0947	0.0505	0.0367	0.029	0.1172	0.0148	0	0	0	0.0586	0.0941	0.2052	0.1547
GSM1108456	M	Not Amp	0	>18m	1	4	0.1181	0.0957	0.0068	0.0437	0.1098	0	0.2019	0.312	0	0	0.0518	0.0251	0.1251	0.1073	0.0447	0.1097	0.0369	0.1286	0.1839	0.2621	0.0871	0.0462	0.0443	0.0742	0.0504	0.0625	0.0643	0	0.3551	0.2285	0.2183	0.1066	0.1753	0.0032	0.1806	0.0714	0	0.0505	0.1563	0.0021	0	0.4083	0.1674
GSM1108457	F	Not Amp	0	<18m	0	4	0.0769	0.0219	0.1808	0.0062	0.2296	0.0135	0.094	0.3199	0.1056	0.095	0.1096	0.0185	0.1426	0.142	0.0412	0.0323	0.1868	0.1551	0.2503	0.1041	0.0507	0.0473	0	0.0699	0.0206	0.0247	0.0355	0	0.4391	0.2111	0.1401	0.0695	0.0741	0.017	0.184	0.0206	0.0264	0.0259	0.0155	0.0079	0	0.2919	0.1655
GSM1108458	F	Not Amp	0	>18m	1	4	0.0647	0.0279	0.0245	0.1661	0.2052	0	0.1327	0.4149	0.0287	0.1243	0.1607	0.1382	0.0566	0.107	0	0	0.0695	0.1607	0.2034	0	0.0424	0.0897	0	0	0.0555	0.0247	0.0447	0	0.3615	0.2739	0.1808	0.0928	0.06	0.0145	0.2388	0.0312	0	0	0.0153	0.0229	0.1201	0.1988	0.1643
GSM1108459	F	Amp	1	<18m	0	4	0.029	0	0.0047	0.0426	0.1941	0.0126	0	0.3108	0.0459	0.0479	0.0267	0.001	0.1208	0.0902	0.0303	0	0.054	0.1024	0.1536	0.088	0	0.1917	0	0.1354	0.0721	0.0398	0.0169	0.0598	0.1492	0.3649	0.1114	0.0682	0.0442	0.0273	0.1372	0.029	0	0	0.0384	0.0342	0.0146	0.0841	0.1945
GSM1108460	M	Not Amp	0	>18m	1	3	0	0	0	0.1147	0.1419	0.0561	0.0946	0.1918	0.0528	0.062	0	0.028	0	0.0693	0.0292	0	0.0954	0.0616	0.2173	0.0742	0.0562	0.0176	0	0.1341	0.0383	0.0146	0.0369	0	0.1406	0.3333	0.164	0.0478	0.192	0.03	0.1067	0.0773	0	0.0047	3.00E-04	0.0241	0	0.3107	0.1873
GSM1108461	F	Not Amp	0	>18m	1	1	0.103	0.0828	0.0198	0	0.0752	0.0158	0.2531	0.268	0	0	0	0.0947	0	0.1032	0	0.3466	0.0639	0.1077	0.145	0.2056	0.0899	0	0.0111	0	0.1447	0.0465	0.0507	0	0.4293	0.0041	0.1647	0.0772	0.1761	0.0173	0.2783	0.1457	0	0.0695	0.1851	0.0394	0	0.5808	0.1466
GSM1108462	M	Not Amp	0	>18m	1	4	0.1036	0.0884	0.2476	0.038	0.3099	0.1306	0.2423	0.4211	0.2135	0.2385	0.2264	0.2	0.0069	0.0346	0	0.0803	0.1879	0.2161	0.2352	0.2228	0.0815	0	0.0622	0.0922	0.1918	0.0378	0.0219	0	0.5203	0.3638	0.1572	0.0715	0.1632	0.0281	0.2946	0.0698	0.0732	0.0386	0.1524	0.0196	0.0103	0.3896	0.1256
GSM1108463	F	Not Amp	0	<18m	0	2a	0.0723	0.0499	0.0345	0.0566	0.1471	0	0.0643	0.2328	0	0	0	0.0186	0.031	0.0758	0.1529	0.0431	0.026	0.1318	0.1406	0.2085	0.0576	0.072	0.0296	0.1297	0.077	0.0724	0.0314	0	0.2723	0.2557	0.1731	0.0927	0.1222	0.0299	0.142	0.0486	0	0.0493	0.0426	0.0041	0	0.2016	0.1579
GSM1108464	F	Not Amp	0	>18m	1	2a	0.1467	0.0219	0	0	0.0802	0.0407	0.1457	0.2543	0	0.0048	0	0.0125	0.0501	0.0101	0	0.2317	0.0034	0.0636	0.1299	0.2762	0.1168	0.0477	0.0953	0.0489	0.1814	0.0508	0.0465	0	0.0904	0.2434	0.103	0.0419	0.1342	0.019	0.2032	0.1272	0	0.0407	0.0864	0.0225	0	0.5625	0.1738
GSM1108465	F	Amp	1	>18m	1	3	0.0644	0.0114	0	0.0434	0.1016	0	0	0.2985	0	0	0	0	0.1019	0.1131	0	0.1134	0	0.0799	0.2248	0.1951	0.0628	0.1141	0	0.0713	0.0414	0.0467	0.0284	0.1466	0.0987	0.3353	0.0734	0.0389	0.0915	0.0027	0.1009	0.0225	0	0.0072	0	0.0275	0.0079	0.1381	0.1517
GSM1108466	M	Not Amp	0	>18m	1	3	0.0275	0.0938	0.1657	0.078	0.2159	0.0083	0.1339	0.3427	0.0787	0.1442	0.0879	0.1214	0.0477	0.0853	0.0209	0	0.1349	0.1113	0.1599	0.0891	0.0451	0.0051	0	0.0667	0	0.0665	0.0152	0	0.3872	0.2251	0.0847	0.0066	0.2256	0.0161	0.1899	0.0582	0.0111	0.0898	0.0114	0.0062	0.0788	0.0865	0.149
GSM1108467	F	Not Amp	0	>18m	1	2a	0	0	0	0.0036	0.1008	0.0265	0.1355	0.1795	0.0188	0.0283	0	0.0276	0.0551	0.1085	0.0232	0	0.1144	0.069	0.2761	0.111	0.0296	0.0207	0	0.0824	0.1187	0.028	0.0307	0	0.1848	0.4431	0.2178	0.0831	0.211	0.0312	0.165	0.0848	0	0.0735	0.0579	0.0227	0.098	0.2966	0.1875
GSM1108468	M	Not Amp	0	<18m	0	2b	0	0	0.0013	0.0811	0.1193	0.005	0.0852	0.2213	0.0335	0.0341	0	0.0255	0.027	0.1239	0.0123	0	0.1693	0.1351	0.1222	0.1529	0.04	4.00E-04	0	0.1086	0	0.012	0.032	0	0.219	0.4479	0.2658	0.0582	0.337	0.0361	0.0815	0.0565	0	0.0273	0.0709	0.0287	0	0.3527	0.1864
GSM1108469	F	Not Amp	0	<18m	0	2b	0.0418	0.0871	0.1556	0.1348	0.3198	0.1252	0.2467	0.4739	0.1893	0.2487	0.2293	0.1613	0.0213	0.1013	0	0.0997	0.1804	0.1509	0.2149	0.1822	0.06	0	0	0.0097	0.2594	0.0204	0.0108	0	0.5173	0.1612	0.132	0.067	0.1648	0.0111	0.2575	0.0622	0.0092	0.0667	0.1402	0	0.049	0.2727	0.1314
GSM1108470	F	Not Amp	0	>18m	1	4	0.0709	0	0.0134	0.2377	0.1135	0.0853	0.0487	0.1137	0.1067	0.0547	0	0.0689	0.0279	0.0775	0.0779	0	0.0849	0.0782	0.2187	0.2238	0.0898	0	0	0.0566	0.0441	0.0095	0.0124	0	0.4551	0.558	0.0744	0	0.2673	0.0196	0.1665	0.0348	0	0.0115	0.0254	0.0178	0	0.3146	0.1604
GSM1108471	M	Not Amp	0	>18m	1	4	0.0043	0.0151	0.0358	0.0095	0.2199	0.0548	0.1216	0.3202	0	0.031	0.071	0.1259	0.0391	0.122	0	0	0.0751	0.1359	0.1372	0.1556	0.0352	0.0603	0	0.0502	0	0.0481	0.0267	0	0.2788	0.3957	0.1762	0.0978	0.1485	0.0224	0.1704	0.0448	0	0.011	0.0607	0.0126	0.164	0.1426	0.1898
GSM1108472	M	Amp	1	<18m	0	1	0	0	0	0.1591	0.1389	0.0184	0	0.25	0	0.0435	0	0	0.0979	0.1275	0.0541	0	0	0.0064	0.1126	0.2067	0.0825	0.0927	0	0.0414	0	0.0498	0.0225	0.0534	0.2721	0.4354	0.0713	0.0292	0.1149	0.0303	0.0754	0.0435	0	0	0	0.034	0.0688	0.1017	0.1716
GSM1108473	M	Amp	1	<18m	0	4	0.1106	0	0	0.0513	0.1249	0	0	0.2225	0.0094	0.0133	0	0	0.1111	0.1288	0.0903	0.0687	0	0.0852	0.1861	0.2801	0.0713	0.1553	0	0.1068	0.1614	0.0374	0.0228	0.0359	0.14	0.232	0.0572	0.0415	0.0698	0.022	0.1451	0.0123	0	0.0096	0.011	0.0204	0.0265	0.2205	0.1682
GSM1108474	M	Not Amp	0	>18m	1	4	0.0427	0.0215	0.0053	0.0183	0.1554	0.0064	0	0.1905	0.0268	0.0422	0	0.0181	0.0375	0.1343	0.0489	0.1462	0.0392	0.0187	0.1969	0.2122	0.0655	0.0829	8.00E-04	0.0504	0.0885	0.0485	0.0063	0	0.0829	0.3566	0.1313	0.0532	0.1561	0.0316	0.1269	0.0724	0	0.0387	0	0.0489	0.0234	0.2763	0.1848
GSM1108475	M	Not Amp	0	>18m	1	4	0.0161	0	0.0104	0.0891	0.1631	0.1325	0.0413	0.204	0.0609	0.0103	0	0	0.0057	0.0935	0.0394	0	0	0	0.2036	0.1638	0.088	0.0693	0	0.0526	0.1155	0.0371	0.021	0.0077	0.0613	0.3798	0.0404	0	0.0964	0.0363	0.1242	0.0601	0	0.0129	0	0.0621	0.1508	0.1967	0.1877
GSM1108476	F	Not Amp	0	>18m	1	1	0.0249	0	0.0647	0	0.1439	0.0229	0.1887	0.2731	0	0	0.0061	0.0106	0	0.1135	0	0	0.0103	0.0572	0.1439	0.2212	0.0496	0	0	0	0.0514	0.0629	0.0282	0	0.2611	0.5117	0.2661	0.0677	0.3163	0	0.1451	0.0764	0.0336	0.0385	0	0.0369	0.1221	0.1148	0.2047
GSM1108477	F	Not Amp	0	<18m	0	4	0.0534	0.1257	0.4178	0.0323	0.3156	0.1046	0.258	0.4669	0.2172	0.1997	0.2186	0.2172	0	0.0892	0	0.1292	0.3769	0.2081	0.1811	0.158	0.0483	0	0	0	0.0406	0.0296	0.0019	0	0.755	0.3011	0.1112	0.0584	0.1702	0.0192	0.2638	0.0483	0.1781	0.067	0.1361	0.0069	0.0692	0.2328	0.1394
GSM1108478	F	Not Amp	0	<18m	0	2a	0.1178	0.0408	0.0105	0.0301	0.1065	0.0041	0.0095	0.215	0.0108	0	0	0	0.0859	0.1381	0	0.1238	0	0.0744	0.2009	0.1557	0.034	0.084	0	0.0198	0.0566	0.0298	0.0316	0	0.0798	0.2469	0.1204	0.0453	0.1542	0.0157	0.1388	0.0683	0	0.0431	0.0203	0.1811	0	0.2625	0.1908
GSM1108479	M	n.a.	n.a.	<18m	0	4s	0.1729	0.0073	0	0.2568	0.1473	0	0.1457	0.2842	0.0135	0.1827	0.171	0.2516	0	0.0377	0	0.0262	0	0.0741	0.0998	0.2226	0.1431	0	0	0.0823	0.3812	0.4632	0.0816	0	0.4822	0.4651	0.2044	0.0587	0.2842	0.0053	0.2708	0.0104	0	0.036	0.2182	0	0.0206	0.09	0.0798
GSM1108480	M	Not Amp	0	<18m	0	4	0.0969	0.0089	0.2851	0.2793	0.3395	0.1904	0.377	0.613	0.167	0.2532	0.3246	0.2615	0.0444	0.05	0	0.1855	0.2463	0.1594	0.231	0.3784	0.113	0	0.1571	0	0.3816	0	0.0187	0	0.6535	0.1471	0.1529	0.0713	0.2079	0	0.3703	0.0694	0.0902	0.0902	0.1684	0	0.1326	0.5257	0.0338
GSM1108481	F	Not Amp	0	<18m	0	4	0	0.0148	0.6198	0.0902	0.3227	0.0921	0.3841	0.6009	0.24	0.2517	0.2879	0.2795	0	0.0898	0	0	0.5779	0.2428	0.0862	0.3519	0.0565	0	0	0	0	0	0.0198	0	1.1321	0.2408	0.1248	0.0553	0.1958	0.034	0.2525	0.0372	0.2612	0.0564	0.1594	0	0.2097	0.334	0.0051
GSM1108482	M	Not Amp	0	<18m	0	1	0.0237	0	0	0	0.1003	0.0394	0.0061	0.2021	0.0435	0.0212	0	0	0.0586	0.0662	0	0.0384	0.0455	0.0711	0.2525	0.2453	0.0112	0.0882	0	0.0775	0.0025	0.0285	0.0361	0	0.0771	0.4679	0.1636	0.0814	0.1316	0.0186	0.1254	0.0574	0	0.0162	0.0176	0	0	0.3599	0.1894
GSM1108483	F	Not Amp	0	<18m	0	2a	0.0305	0	0.0327	0	0.2087	0.0304	0.1376	0.2926	0.081	0.1177	0.106	0.1294	0.0062	0.0959	0.0603	0	0.1604	0.1289	0.2142	0.1622	0.0371	0.0168	0	0.1235	0.1049	0.0376	0.0259	0	0.1287	0.3067	0.1475	0.0675	0.1575	0.033	0.1263	0.0449	0	0.0196	0.0945	0.0427	0.0657	0.1368	0.1829
GSM1108484	M	Not Amp	0	<18m	0	4s	0.0567	0.0759	0.0233	0.0603	0.1423	0	0.0578	0.216	0.0418	0.0246	0	0.0611	0.0914	0.0755	0.0296	0.2021	0.0611	0.1343	0.2043	0.0924	0.0212	0.0265	0	0.1328	0.1675	0.0477	0.0122	0	0.083	0.181	0.1514	0.0777	0.1404	0.0309	0.1325	0.0475	0.0028	0.032	0.1388	0.0989	0.0638	0.2692	0.1712
GSM1108485	M	Not Amp	0	>18m	1	2a	0	0.0631	0.4142	0.0553	0.3808	0.194	0.276	0.5423	0.2738	0.2795	0.2656	0.2809	0	0.0795	0	0	0.3707	0.1805	0.0967	0.2414	0.0553	0	0	0	0.0456	0.0203	0.0014	0	0.6349	0.2153	0.1036	0.0394	0.2325	0.0103	0.2221	0.0786	0.1664	0.0535	0.0726	0	0.0666	0.304	0.1382
GSM1108486	M	Not Amp	0	>18m	1	2a	0.062	0.0318	0.0242	0	0.132	0.0704	0.2133	0.2226	0.0524	0.1313	0.0469	0.2081	0	0.0895	0	0.1884	0.0419	0.1274	0.1977	0.2153	0.0562	0	0	0.1399	0.2165	0.0567	0.0106	0	0.3857	0.467	0.1216	0.0432	0.1887	0.0202	0.1463	0.1069	0	0.0507	0.0545	0	0.052	0.3291	0.1649
GSM1108487	M	Not Amp	0	<18m	0	4s	0.1718	0.0715	0.0102	0.0126	0.1796	0	0.0411	0.2349	0.1189	0.1041	0.0175	0.044	0.0942	0.1127	0.0258	0.1909	0.0702	0.1147	0.2778	0.0853	0.0638	0	0.0443	0.1215	0.227	0.0329	0.041	0.0299	0.0912	0.1369	0.1271	0.056	0.1374	0.0394	0.1645	0.0353	0	0.0289	0.0793	0	0.047	0.2143	0.1753
GSM1108488	M	Not Amp	0	<18m	0	1	0.0421	0.0841	0.0648	0.0879	0.2266	0.0415	0.143	0.3377	0.1254	0.1612	0.115	0.0954	0.0599	0.0718	0.0071	0.1589	0.1029	0.1361	0.2349	0.1569	0.0743	0.0096	0	0.058	0.2233	0.0309	0.0339	0	0.2536	0.1262	0.0834	0.049	0.143	0.0343	0.2216	0.0515	0.0018	0.0353	0.0986	0.0337	0.0489	0.2566	0.1705
GSM1108489	F	Amp	1	>18m	1	3	0.0174	0.0814	0.0595	0	0.1357	0.004	0.0511	0.2889	0.0234	0.0366	0.0129	0.0429	0.0712	0.125	0.037	0.0679	0.085	0.1511	0.226	0.1737	0.0689	0.0896	0	0.0871	0.0985	0.0343	0.037	0	0.3029	0.2677	0.12	0.0538	0.1591	0.0016	0.133	0.0257	0	0.0339	0.0401	0.0179	0.047	0.2024	0.1785
GSM1108490	F	Not Amp	0	<18m	0	4s	0.1616	0.0424	0.0426	0.3218	0.1486	0.0228	0.2006	0.265	0.0521	0.0634	0.0423	0.1611	0	0.0023	0	0.0515	0.0576	0.1061	0.1234	0.3258	0.1737	0	0	0.1846	0.4011	0.4679	0.0785	0	0.5966	0.2957	0.1709	0.049	0.288	0.0188	0.2597	0.032	0	0.0594	0.2464	0	0.0173	0.0597	0.0982
GSM1108491	M	Not Amp	0	<18m	0	1	0	0.1261	0	0.1847	0.1476	0.0304	0.0025	0.18	0.0951	0.0448	0	0.0232	0.044	0.0389	0.164	0.1358	0	0.048	0.1543	0.2687	0.0731	0.0338	0	0.1659	0.0349	0.0199	0.0344	0	0.4363	0.2767	0.1329	0.0812	0.1108	0.0278	0.1544	0.0518	0	0.0812	0.0651	0	0	0.2428	0.1674
GSM1108492	F	Not Amp	0	<18m	0	4s	0.0804	0.0407	0.0026	0.0437	0.2067	0.0842	0.0398	0.2276	0.102	0.0591	0	0.006	0.0738	0.0643	0.079	0.055	0.0256	0.0892	0.1428	0.1858	0.0776	0.068	0	0.11	0.0302	0.0412	0.063	0	0.3027	0.3587	0.082	0.0556	0.067	0.034	0.1484	0.0566	0	0.0379	0.0501	0.0336	0.0036	0.1428	0.1883
GSM1108493	M	Not Amp	0	<18m	0	1	0.0189	0	0.0508	0.0719	0.2498	0.0905	0.1188	0.3473	0.0951	0.1292	0.0964	0.1229	0.0536	0.0604	0.016	0	0.1042	0.1249	0.1547	0.1401	0.0506	0.0294	0	0.1155	0.0602	0.0478	0.0167	0	0.1806	0.2818	0.0652	0.0354	0.1162	0.0377	0.125	0.058	0	0.0274	0.042	0.0146	0.0893	0.1017	0.1833
GSM1108494	F	Not Amp	0	<18m	0	3	0.0125	0.0859	0.057	0.0028	0.1784	0.0461	0.0955	0.2389	0.1009	0.0754	0.0186	0.0901	0.0465	0.0917	0.0289	0.0776	0.1538	0.1336	0.2842	0.2456	0.0416	0.0364	0	0.1246	0.2125	0.0338	0.032	0	0.2319	0.2814	0.1842	0.0741	0.2122	0.0307	0.1852	0.064	0	0.0707	0.1271	0.0139	0.0134	0.2312	0.1709
GSM1108495	M	Not Amp	0	>18m	1	2b	0.0607	0	0	0	0.1758	0.0525	0.1268	0.2077	0.0776	0.0734	0.0292	0.1034	0.0369	0.0788	0	0.0794	0.1629	0.1201	0.2367	0.2193	0.0459	0	0	0.0895	0.1082	0.03	0.0222	0	0.1685	0.453	0.1569	0.0819	0.1489	0.0286	0.1055	0.0809	0	0.0478	0.0568	0.0302	0.0375	0.2562	0.1775
GSM1108496	M	Not Amp	0	<18m	0	2a	0.0516	0.0329	0.0935	0.0894	0.2348	0	0.0684	0.3389	0.0862	0.1067	0.0934	0.0931	0.0419	0.0787	0.0959	0.0397	0.1278	0.1042	0.1166	0.2138	0.0229	0.0441	0	0.0837	0.1001	0.0454	1.00E-04	0	0.26	0.1305	0.079	0.0489	0.1019	0.0353	0.1671	0.0583	0	0.0311	0.0309	0.0189	0.0913	0.1123	0.1649
GSM1108497	M	Not Amp	0	<18m	0	1	0.0211	0.0242	0.0416	0.1091	0.2191	0.0486	0.1082	0.309	0.0935	0.0994	0.1205	0.1095	0.0631	0.1358	0.1056	0.0706	0.0734	0.1456	0.0968	0.1632	0.0383	0.0199	0.0239	0.0128	0.0338	0.072	1.00E-04	0	0.2724	0.1086	0.1325	0.0763	0.1435	0.0285	0.1078	0.0415	0	0.0283	0.0024	0.0285	0.1542	0.1976	0.1576
GSM1108498	F	Not Amp	0	<18m	0	4s	0.0273	0	0	0.1109	0.1646	0.0555	0.0079	0.1801	0.0664	0.0489	0	0.0549	0.0472	0.1096	0.1125	0	0.061	0.0402	0.1416	0.2262	0.0397	0.0221	0	0.1275	0.1235	0.0552	0.0163	0	0.2049	0.4222	0.123	0.0511	0.167	0.0363	0.1088	0.052	0	0.0324	0	0.0052	0.0329	0.2559	0.1832
GSM1108499	F	Not Amp	0	>18m	1	4	0	0.0143	0.0271	0.0465	0.1381	0.0216	0.1038	0.29	0	0.0092	0.0482	0.0585	0.0325	0.1348	0.0567	0.0341	0.0171	0.0411	0.2131	0.2042	0.0476	0.1332	0	0	0	0.0285	0.0077	0	0.3309	0.3345	0.1213	0.0609	0.1052	0.0201	0.1527	0.0297	0	0.0634	0	5.00E-04	0.1788	0.1047	0.1468
GSM1108500	M	Not Amp	0	<18m	0	2b	0.0481	0.0436	0.0137	0	0.1884	0.0428	0.0622	0.2626	0.1142	0.0541	0.0306	0.0296	0.0663	0.0703	0.0207	0.0828	0.0854	0.1054	0.2349	0.2474	0.0492	0.055	0	0.0819	0.1247	0.0355	0.0445	0	0.121	0.3653	0.0945	0.0681	0.0772	0.0205	0.1716	0.0569	0	0.0694	0.0061	0.0139	0.002	0.246	0.1755
GSM1108501	M	Not Amp	0	<18m	0	4s	0.0836	0.0096	0	0.0299	0.1639	0	0	0.2662	0.0477	0.0542	0	0	0.103	0.1212	0.035	0.0556	0.0247	0.0881	0.258	0.167	0.0648	0.1065	0	0.0509	0.1824	0.042	0.0522	0.0212	0.0719	0.347	0.0442	0.03	0.0809	0.0277	0.1829	0.0372	0	0.0261	0	0.0147	0.0242	0.0922	0.1671
GSM1108502	M	Not Amp	0	<18m	0	4	0.0221	0.0209	0.0011	0.0989	0.098	0	0.0175	0.2296	0.007	0.0097	0.0058	0	0.0799	0.0887	0.0315	0.1385	0.0407	0.1302	0.2156	0.1838	0.0493	0.1754	0	0.0608	0.1217	0.0352	0.038	0.0014	0.2437	0.5237	0.1823	0.0998	0.1182	0.0186	0.1296	0.0528	0	0.0167	0.0427	0	0	0.2879	0.1626
GSM1108503	M	Not Amp	0	>18m	1	4	0.0112	0	0.0685	0.0112	0.1783	0.0348	0	0.2292	0.0715	0.0405	0	0	0.1803	0.0545	0.098	0	0.1679	0.1523	0.0214	0.2648	0.0704	0.1678	0	0.068	0	0.0062	0.0712	0.0464	0.312	0.4229	0.0349	0	0.094	0.0196	0.0858	0	0	0	0	0.0424	0.0719	0.2692	0.163
GSM1108504	M	Not Amp	0	<18m	0	4s	0.0443	0.0036	0	0.1125	0.2077	0.0187	0.061	0.2744	0.1106	0.0774	0.0388	0.0321	0.0935	0.0689	0.1074	0.0064	0.007	0.0616	0.1851	0.1471	0.0212	0.1366	0	0.1092	0.2006	0.0459	0	0	0.1558	0.2482	0.125	0.0688	0.1378	0.0369	0.1413	0.0534	0	0.0336	0.0325	0.0083	0.0236	0.2064	0.1819
GSM1108505	M	Not Amp	0	<18m	0	3	0.0409	0	0	0.1375	0.1771	0.0308	0.0216	0.2724	0.0735	0.017	0	0	0.0792	0.0817	0.0939	0	0	0.0871	0.1886	0.2666	0.0345	0.1888	0	0.1491	0.0403	0.0108	0.0139	0	0.2874	0.4455	0.0871	0.0568	0.0898	0.0374	0.1938	0.0088	0	0	0.1094	5.00E-04	0.0573	0.1484	0.1694
GSM1108506	M	Not Amp	0	<18m	0	2b	0.0573	0.0411	0	0.1358	0.1841	0.0319	0.1227	0.239	0.0706	0.0689	0.029	0.0459	0.0532	0.0554	0.1857	0.0291	0.0051	0.0785	0.1951	0.3412	0.0234	0	0	0.2106	0.1013	0.0205	0.0093	0	0.3774	0.2954	0.202	0.0937	0.1755	0.0382	0.1631	0.0506	0	0.0452	0.0953	0.0099	6.00E-04	0.2163	0.1777
GSM1108507	M	Not Amp	0	>18m	1	3	0.0177	0	0.076	0.1177	0.195	0.0368	0.1648	0.3155	0.0735	0.1137	0.094	0.1421	0.0415	0.1274	0	0	0.0852	0.1699	0.2153	0.1718	7.00E-04	0	0	0.0512	0.0138	0.0229	0.0052	0	0.4521	0.5138	0.1729	0.0827	0.1647	0.0308	0.2137	0.0336	0	0.0014	0.1059	0.0029	0.0777	0.2615	0.1586
GSM1108508	F	Amp	1	<18m	0	3	0.0216	0.0056	0.0098	0.1238	0.1782	0.0086	0	0.3159	0.0211	0.0031	0	0	0.1194	0.1208	0.0422	0.0597	0	0	0.1712	0.0982	0.057	0.1851	0	0.0521	6.00E-04	0.009	0.0409	0.0986	0.1502	0.1942	0.0145	0.021	0	0.0138	0.1216	0.0131	0	0	0	0.0343	0.0202	0.0454	0.1747
GSM1108509	M	Not Amp	0	>18m	1	4	0.0791	0.0805	0.3179	0.0722	0.2784	0.1305	0.31	0.5129	0.1636	0.2016	0.2017	0.1977	0.0454	0.085	0	0.2192	0.2401	0.1691	0.1937	0.169	0.0687	0	0.1556	0	0.1731	0.0302	0.0176	0	0.6378	0.299	0.2156	0.0912	0.2428	0	0.2664	0.0767	0.1506	0.0806	0.2596	0.0412	0.0316	0.4139	0.106
GSM1108510	F	Not Amp	0	<18m	0	2a	0.0551	0.1268	0	0.0536	0.1671	0.0394	0.0507	0.2628	0.0755	0.0529	0.0027	0.0456	0.0392	0.038	0.0599	0.282	0.0546	0.1086	0.2199	0.1551	0.0518	0.0186	0.04	0.1082	0.3141	0.0433	0.0157	0	0.2055	0.0952	0.1054	0.0364	0.1737	0.0334	0.1479	0.076	0	0.063	0.1027	0.0114	0.0108	0.3345	0.1694
GSM1108511	M	Amp	1	>18m	1	4	0.0243	0.0042	0	0.0692	0.1435	0.0024	0	0.2933	0.017	0.0249	0	0	0.0997	0.1013	0.0514	0.0099	0	0.0877	0.2364	0.1189	0.0466	0.135	0	0.0872	0.0701	0.0194	0.038	0.0919	0.1025	0.3105	0.064	0.0402	0.0566	0.0184	0.1297	0.0126	0	0.0015	0.0179	0.0305	0.036	0.0496	0.1924
GSM1108512	M	Not Amp	0	<18m	0	2b	0.0283	0.1004	0.0551	0.0606	0.2331	0	0.1353	0.3171	0.1064	0.1418	0.1296	0.1267	0.0613	0.1039	0.0171	0.0835	0.1611	0.1685	0.1844	0.1249	0.0184	0	0	0.1149	0.0442	0.0291	0.0118	0	0.3885	0.0998	0.1182	0.071	0.0752	0.0333	0.2809	0.0412	0	0.0485	0.1559	0.0078	0.0682	0.3048	0.1543
GSM1108513	M	Not Amp	0	<18m	0	1	0.0172	0.062	0.1067	0.164	0.2584	0.0992	0.218	0.3936	0.1729	0.1661	0.1509	0.221	0	0.0253	0	0.0664	0.1371	0.1534	0.2221	0.0029	0.0369	0	0.0758	0.1206	0.1999	0.0516	0	0	0.2313	0.3132	0.1257	0.0617	0.1685	0.031	0.1739	0.0863	0.031	0.0632	0.1224	0	0.1565	0.2154	0.1657
GSM1108514	F	Amp	1	>18m	1	4	0.087	0.0491	0.1026	0	0.1208	0	0.006	0.2685	0	0	0	0.0138	0.0464	0.1233	0.0679	0.0024	0.0579	0.1297	0.3032	0.1794	0.0433	0.1201	0	0.0877	0.0775	0.0175	0.0099	0.0281	0.2557	0.2532	0.0883	0.0453	0.0829	0.0051	0.1904	0.0404	0.0159	0.0242	0	0.0102	0	0.3364	0.1337
GSM1108515	M	Amp	1	<18m	0	4	0	0.0012	0.3389	0.1341	0.2816	0.0116	0.1958	0.4654	0.1363	0.1173	0.1769	0.1783	0.0076	0.1445	0.0229	0	0.3087	0.193	0.1481	0.1682	0.0248	0	0	0.119	0	0.0271	0	0	0.6619	0.2509	0.1247	0.0794	0.1129	0.015	0.2466	0.0356	0.1408	0.052	0.0797	0	0.1247	0.1902	0.1319
GSM1108516	F	Not Amp	0	<18m	0	2a	0.0941	0.0081	0	0.082	0.2432	0.0292	0.1579	0.3593	0.1078	0.1465	0.1454	0.1218	0.0424	0.0682	0.0207	0.0442	0.1389	0.1564	0.2389	0.1104	0.0199	0	0	0.1652	0.1986	0.0363	0.0043	0	0.1276	0.3407	0.1207	0.0553	0.1557	0.0274	0.2259	0.079	0	0.0294	0.1267	0.0176	0.0282	0.2759	0.1703
GSM1108517	F	Not Amp	0	<18m	0	3	0.1006	0.06	0	0	0.1291	0	0.1134	0.2278	0	0.0108	0.0026	0.0608	0.0521	0.0747	0.0075	0.1366	0.0573	0.13	0.2723	0.1901	0.0152	0	0	0.1636	0.2259	0.0305	0.0106	0	0.0661	0.3596	0.2195	0.1049	0.1845	0.0174	0.1511	0.0731	0	0.0418	0.0822	0.0024	0	0.3772	0.1554
GSM1108518	M	Not Amp	0	<18m	0	1	0.102	0.0143	0.0605	0.1026	0.2177	0.0364	0.1423	0.3731	0.1094	0.094	0.0975	0.1319	0.0052	0.0602	0.0418	0.0049	0.0938	0.127	0.1797	0.1242	0.0283	0.0618	0	0.1225	0.1093	0.0386	0.0036	0	0.2132	0.2357	0.0954	0.0579	0.1254	0.0345	0.2093	0.0626	0	0.0231	0.0675	0	0.0962	0.2246	0.1786
GSM1108519	F	Not Amp	0	<18m	0	3	0	0	0	0.0857	0.1503	0	0.0248	0.2146	0.0839	0.0067	0	0	0.0797	0.1154	0.0148	0	0.0566	0.0674	0.1621	0.1042	0.0308	0.0467	0	0.092	0	0.0181	0.0275	0.1237	0.0984	0.3353	0.1498	0.0677	0.1066	0.0185	0.1067	0.0441	0	0.025	0	0.0109	0.0138	0.2033	0.1827
GSM1108520	n.a.	Not Amp	0	<18m	0	1	0.0615	0.0211	0	0.0434	0.2058	0	0	0.2649	0.0816	0.0971	0.018	0.0393	0.0871	0.0922	0.0517	0.1102	0.0721	0.1045	0.2071	0.0323	0.0017	0.0414	0	0.0765	0.0939	0.0273	0.0191	0.017	0.0833	0.0823	0.0824	0.0349	0.0956	0.0367	0.1488	0.0406	0	0.0111	0.0407	0.0119	0.0185	0.1578	0.1803
GSM1108521	n.a.	Not Amp	0	<18m	0	1	0.0872	0.04	0	0.0515	0.1865	0.0562	0	0.1995	0.0686	0.0388	0	0	0.0849	0.0749	0.1374	0	0.0387	0.018	0.1703	0.0924	0.0549	0.0486	0	0.076	0.0764	0.0652	0.0338	0	0.1552	0.0774	0.113	0.0605	0.0875	0.0379	0.1298	0.0784	0	0.0601	0.0053	0.0312	0	0.2269	0.1879
GSM1108522	n.a.	Amp	1	>18m	1	4	0	0.0256	0	0.0707	0.1125	0.0128	0	0.3013	0	0.0216	0	0	0.1106	0.1193	0.0718	0.0689	0	0.0424	0.1809	0.1742	0.0647	0.0822	0.0386	0.1457	0.0969	0.0433	0.0324	0.101	0.1401	0.1062	0.1215	0.0632	0.0921	0.0282	0.0957	0.0259	0	0.0208	0.0186	0.0226	0	0.2498	0.1677
GSM1108523	n.a.	Amp	1	>18m	1	2	0.0122	0.0581	0.0656	0.0612	0.1568	0.0289	0.284	0.4365	5.00E-04	0.0479	0.0959	0.2973	0	0.1397	0	0	0.1086	0.1188	0.1108	0.3402	0.0176	0	0	0.12	0	0.0307	0.0079	0	0.6276	0.3169	0.3253	0.1159	0.3555	0.0248	0.0974	0.0621	0	0.0483	0.2823	0	0.2292	0.2942	0.0999
GSM1108524	n.a.	Amp	1	>18m	1	4	0.0843	0	0.0387	0.0612	0.1527	0.028	0	0.33	0	0	0	0	0.0643	0.0634	0.1243	0	0.0384	0	0.1493	0.1606	0.0601	0.1317	0	0.1099	0	0.0044	0.0366	0.0375	0.1226	0.2688	0	0	0	0.0212	0.0783	0.016	0	0	0	0.021	0.0523	0.1191	0.164
GSM1108525	n.a.	Not Amp	0	<18m	0	1	0.0258	0.0497	0.0883	0	0.2173	0.0534	0.1053	0.3315	0.0865	0.1149	0.1245	0.2192	0.028	0.145	0.0273	0.0951	0.1531	0.1125	0.1565	0.1027	0.0177	0	0	0.046	0	0.0289	0.0146	0	0.3639	0.0728	0.1316	0.0592	0.1202	0.0282	0.1263	0.0644	0	0.0514	0.0501	0.0076	0.1791	0.2433	0.1757
GSM1108526	n.a.	Not Amp	0	<18m	0	1	0.1265	0.0592	0.2365	0.0187	0.3102	0.1182	0.1509	0.3954	0.2399	0.2384	0.2088	0.1414	0.0756	0.0686	0.0217	0.086	0.1718	0.1406	0.2458	0.1603	0.072	0.0214	0	0.0483	0.1147	0.0199	0.0337	0	0.329	0.2651	0.0596	0.0202	0.1154	0.0229	0.2857	0.0458	0.0936	0.0448	0.0694	0	0.013	0.2884	0.1611
GSM1108527	n.a.	Not Amp	0	<18m	0	1	0.0289	0.08	0.1741	0.0755	0.2911	0.0963	0.2104	0.4158	0.162	0.21	0.2138	0.1957	0	0.0528	0	0.076	0.1201	0.1258	0.1618	0.1586	0.062	0	0.0958	0.0338	0.1463	0.0445	0.0198	0	0.3306	0.178	0.1762	0.0844	0.1684	0.0156	0.2614	0.0841	0.0581	0.0702	0.0591	0.0141	0.0876	0.3067	0.1611
GSM1108528	F	Not Amp	0	<18m	0	4	0.001	0.0148	0.0026	0.0399	0.1718	0.0275	0	0.3305	0.0404	0.0213	0	0	0.0624	0.1313	0.0778	0.0396	0	0.0739	0.1856	0.1803	0.0236	0.2492	0	0.0761	0.0089	0.0204	0.0345	0	0.3474	0.3667	0.1796	0.091	0.1445	0.0247	0.1236	0.0172	0	0.0021	0.0707	0.0025	0.0269	0.0816	0.1779
GSM1108529	M	Not Amp	0	<18m	0	4	0.0142	0	0.0064	0.0023	0.1192	0	0.1076	0.2568	0.0151	0.0287	0	0	0.0777	0.0933	0.1031	0	0.0399	0.1168	0.1305	0.1265	0.0213	0.1073	0	0.0845	0.0831	0.045	0.0382	0.042	0.1226	0.3227	0.1681	0.0828	0.1593	0.0251	0.0915	0.0741	0	0.0101	0.0217	0.0139	0.0474	0.2398	0.1826
GSM1108530	F	Amp	1	>18m	1	4	0.0044	0	0.0133	0.041	0.078	0	0	0.2292	0	0	0	0	0.14	0.1123	0.0611	0	0	0.0606	0	0.3176	0.1074	0.2089	0	0.0482	0	0.0299	0.0595	0.022	0.3018	0.3886	0.0783	0	0.2013	0.0218	0.0487	0.0345	0	0	0	0.0235	0.0706	0.3109	0.17
GSM1108531	M	Amp	1	>18m	1	4	0.0088	0	0.0171	0.0569	0.084	0	0	0.2683	0.0253	0	0	0	0.1183	0.1008	0.0785	0	0	0.0461	0.2136	0.1746	0.0547	0.0699	0	0.102	0.1062	0.0332	0.0543	0.0805	0.1662	0.4331	0.0853	0.0228	0.1183	0.0107	0.1291	0.0134	0	0.0033	0	0	0	0.2153	0.1808
GSM1108532	M	Not Amp	0	>18m	1	4	0.1091	0	0	0.251	0.1137	0	0	0.3088	0	0	0	0	0.1262	0.1172	0.0832	0	0	0.1023	0.1063	0.0892	0.0204	0.1051	0	0.1433	0.0247	0.0237	0.0268	0.1276	0.1467	0.2311	0.1154	0.0682	0.0275	0.0105	0.0812	0	0	0	0	0.0383	0.0582	0.0625	0.1655
GSM1108533	F	Amp	1	>18m	1	4	0	0	0	0.138	0.0635	0	0	0.2777	0	0	0	0	0.1334	0.142	0.0288	0	0	0.0703	0.1473	0.1982	0.0781	0.1929	0	0	0.0822	0.027	0.0511	0.1716	0.0875	0.4298	0.1191	0.0417	0.1676	0	0.1002	0.0182	0	0	0.0137	0.0137	0.0523	0.1071	0.1575
GSM1108534	M	Not Amp	0	>18m	1	4	0.0503	0.0166	0	0.0484	0.1973	0.0677	0.2159	0.3662	0.0832	0.2077	0.2533	0.3008	0.0078	0.0922	0	0.1351	0.0781	0.1663	0.2521	0.3761	0.0649	0	0	0.0176	0.1494	0.025	0.0148	0	0.4282	0.401	0.218	0.0632	0.2807	0.0161	0.1681	0.0986	0	0.0487	0.1145	0	0.0906	0.4143	0.1432
GSM1108535	M	Not Amp	0	>18m	1	2b	0.1076	0.0422	0	0.0349	0.1245	0.0583	0.1143	0.1799	0	0.0021	0.0245	0.0322	0.1076	0.0758	0.0152	0.1372	0.0385	0.1836	0.2341	0.3751	0.096	0	0	0.0061	0.0569	0.0051	0.0379	0	0.2325	0.2276	0.063	0.0571	0.0396	0.025	0.1928	0.0831	0	0.0168	0.115	0.0259	0	0.4751	0.1588
GSM1108536	F	Not Amp	0	>18m	1	2	0.0125	0	0	0.1204	0.0961	0.051	0.0649	0.2027	0.1001	0.0352	0	0	0.0582	0.0776	0.0234	0	0.0602	0.038	0.2155	0.1893	0.0793	0.0828	0	0.122	0.06	0.018	0.016	0	0.1553	0.4553	0.0945	0.0335	0.1162	0.0161	0.1416	0.0669	0	0.0044	0.0158	0.0324	0.0646	0.2683	0.1805
GSM1108537	F	Not Amp	0	<18m	0	3	0.0631	0	0.054	0.0222	0.1704	0	0.0453	0.2623	0.0417	0.0983	0.0982	0.074	0.064	0.1111	0.0421	0	0.0681	0.1532	0.0429	0.1896	0.027	0.0571	0	0.0992	0	0.0163	0.0284	0.0339	0.2492	0.3934	0.1129	0.0582	0.0865	0.0208	0.0432	0.0518	0.0038	0.0112	0	0.0112	0.0352	0.3094	0.1679
GSM1108538	M	Not Amp	0	>18m	1	4	0.0417	0.0186	0	0.0606	0.1867	0.0107	0.1109	0.2783	0.0024	0.1043	0.0735	0.0892	0.1022	0.1005	0.0421	0.0061	0.0293	0.2358	0.0839	0.2348	0.0181	0.0665	0	0.1254	0	0.0551	0.0101	0	0.3089	0.3381	0.123	0.0707	0.0806	0.0161	0.1081	0.0318	0	0.0216	0	0	0.0226	0.2591	0.1726
GSM1108539	M	Not Amp	0	>18m	1	4	0.0442	0.0282	0	0.114	0.1098	0	0.1216	0.2076	0.0195	0.0332	0.0241	0.1193	0.0264	0.1279	0.0033	0	0.0715	0.0922	0.2088	0.2111	0.053	0.0546	0	0.1286	0.041	0.0167	0.0181	0	0.4052	0.4526	0.1747	0.0617	0.1974	0.0089	0.1986	0.0706	0	0.0462	0.0526	0.0166	0.038	0.4317	0.1577
GSM1108540	F	Not Amp	0	>18m	1	4	0.0517	0	0	0.1278	0.1393	0.0119	0.1291	0.2335	0.0401	0.0194	0.053	0.0533	0.1122	0.0132	0.0649	0.129	0.0223	0.1596	0.1483	0.2898	0.1206	0.0237	0.0521	0.1388	0.0357	0.0435	0.0596	0	0.3129	0.5519	0.1097	0.0661	0.1057	0.0262	0.1488	0.0052	0	0.0289	0.0833	0.0209	0	0.266	0.1668
GSM1108541	M	Not Amp	0	>18m	1	3	0.0585	0.0572	0.0098	0	0.144	0.0325	0.1563	0.2753	0	0	0.0484	0.1282	0.0211	0.1273	0	0.1146	0.0868	0.1525	0.3072	0.223	0.0455	0.078	0	0.0712	0.085	0.0167	0.0342	0	0.4791	0.4236	0.2029	0.0806	0.2154	0.0167	0.1626	0.0741	0	0.0733	0.0638	0.0171	0	0.4178	0.1635
GSM1108542	M	Amp	1	>18m	1	4	0.0231	0.0659	0.2871	0.2601	0.1937	0.1014	0.1788	0.2745	0.2328	0.2353	0.1843	0.2434	0.0945	0.0566	0	0.0951	0.2657	0.2097	0.2728	0.3351	0.1224	0	0	0	0.0693	0.0109	0.03	0	0.8331	0.4988	0.0865	0.0337	0.2174	0	0.294	0.0452	0.1102	0.0794	0.1219	0	0	0.4563	0.0987
GSM1108543	M	Not Amp	0	<18m	0	1	0.0408	0.0758	0.0684	0.0815	0.1844	0.0677	0.1645	0.2598	0.0081	0.0231	0.0418	0.0874	0.0346	0.0748	0.0965	0.0882	0.0657	0.1545	0.0863	0.2793	0.0745	0	0.031	0.092	0.1249	0.0335	0.0557	0	0.5677	0.3426	0.3089	0.0738	0.3862	0.0375	0.2109	0.078	0.0046	0.0564	0.186	0.0505	0.0055	0.4279	0.1531
GSM1108544	M	Not Amp	0	>18m	1	4	0.2353	0.0765	0.0084	0.1432	0.0731	0.0452	0.0159	0.2314	0	0	0	0	0.0955	0.0959	0.0584	0.191	0	0.1655	0.2595	0.1779	0.0666	0.1385	0.03	0.1089	0.162	0.065	0.02	0	0.0857	0.2414	0.134	0.0682	0.1476	0.0143	0.1381	0.0256	0	0.0676	0.1021	0	0.002	0.2242	0.1517
GSM1108545	F	Amp	1	<18m	0	3	0.0892	0	0	0.1074	0.0849	0.0116	0.0073	0.2701	0	0.0356	0	0	0.1264	0.0831	0	0.0914	0.0404	0.0822	0.2205	0.2648	0.0631	0.0609	0.0059	0.0192	0.008	0.0352	0.0273	0	0.0275	0.3208	0.1463	0.053	0.172	0.0256	0.113	0.0205	0	0.0142	0.0232	0.0385	0.0321	0.2172	0.1639
GSM1108546	F	Not Amp	0	>18m	1	4	0.0564	0.0042	0	0.0614	0.1002	0	0.0212	0.2345	0.0702	0	0	0	0.0143	0.1018	0	0.0062	0.0164	0.0644	0.2818	0.2234	0.0447	0.14	0	0.0301	0.1233	0.0169	0.0242	0	0.1217	0.3599	0.1686	0.0714	0.1844	0.0088	0.1102	0.0222	0	0.0273	0.028	0.0048	0.0527	0.3006	0.156
GSM1108547	n.a.	Not Amp	0	<18m	0	1	0.0921	0.0901	0.1453	0	0.1875	0.0623	0.0823	0.2244	0.1573	0.0831	0.0131	0.0838	0.0042	0.0645	0.0132	0.1233	0.0906	0.1747	0.2265	0.135	0.0573	0	0	0.0712	0.0659	0.0337	0.0244	0	0.3393	0.2584	0.0658	0.0428	0.0846	0.01	0.24	0.08	0.0468	0.0718	0.0911	0.0152	0.0267	0.3591	0.1776
GSM1108548	M	Not Amp	0	<18m	0	4s	0.0529	0.0587	0.0751	0.0827	0.2357	0.0377	0.1361	0.292	0.1148	0.1212	0.0932	0.0576	0.0902	0.1006	0.0288	0.0033	0.0829	0.1628	0.1824	0.1696	0.0632	0	0	0.0724	0.1316	0.0312	0.0403	0	0.3669	0.2902	0.0963	0.061	0.0991	0.0237	0.2173	0.0435	0	0.0263	0.0988	0.0146	0.0644	0.2173	0.1615
GSM1108549	F	Amp	1	>18m	1	4	0.0809	0.1658	0.0208	0.101	0.1196	0.0074	0.0692	0.2746	0	0	0	0.0066	0.0671	0.1447	0.0313	0.1593	0.0063	0.1556	0.2746	0.1124	0.0869	0.1091	0.0398	0.0993	0.274	0.0607	0.051	0	0.2343	0.3317	0.1725	0.0806	0.1924	0.0148	0.2335	0.046	0	0.0145	0.1534	0.0214	0.0675	0.0594	0.1474
GSM1108550	M	Not Amp	0	<18m	0	4s	0.1164	0.0427	0	0.1395	0.1562	0	0.0273	0.2358	0	0.0292	0	0.0226	0.0841	0.1485	0	0.0538	0.0248	0.1059	0.1967	0.0805	0.1429	0.0653	0.0534	0.0427	0.2229	0.189	0.0668	0	0.1889	0.3012	0.0551	0.0296	0.1085	0.0208	0.1259	0.0376	0	0.0501	0.1363	0	0.0606	0.1561	0.1714
GSM1108551	M	Not Amp	0	<18m	0	4s	0.0737	0.0868	0	0.1279	0.1499	0	0	0.2622	0	0.02	0.0025	0	0.0697	0.1284	0.0355	0.0997	0	0.0534	0.1081	0.118	0.1343	0.1016	0	0.1196	0.15	0.2724	0.072	0.0096	0.2205	0.1731	0.1035	0.0667	0.0667	0.0208	0.1137	0.0269	0	0.0283	0.1391	0.0189	0.0265	0.1137	0.1562
GSM1108552	F	Not Amp	0	>18m	1	4	0.0286	0	0.1493	0.058	0.1999	0.0549	0.1289	0.278	0.0493	0.045	0.0448	0.0351	0.1335	0.142	0	0	0.1381	0.2606	0.2113	0.2437	0.0902	0	0	0	0.0413	0.0277	0.0274	0	0.4111	0.3912	0.0812	0.043	0.0878	0	0.1851	0.0264	0.0364	0.0316	0.0167	0.0223	0.1774	0.3071	0.1641
GSM1108553	F	Not Amp	0	<18m	0	3	0.002	0	0.1292	0.0774	0.2499	0.1141	0.1991	0.3531	0.1129	0.1504	0.1313	0.1501	0.0575	0.0898	0.0084	0	0.2002	0.1167	0.172	0.1317	0.0576	0	0	0.1627	0.0575	0.0441	0.0447	0	0.3769	0.3877	0.1099	0.0353	0.1646	0.03	0.2554	0.0692	0.0208	0.0286	0.1093	0.0241	0.1719	0.1106	0.177
GSM1108554	M	Amp	1	>18m	1	3	0.059	0.0372	0	0.1203	0.142	0.0657	0	0.2872	0.0183	0.0271	0	0	0.1544	0.1021	0.0338	0.1554	0	0.1102	0.1988	0.2245	0.0954	0.1749	0	0.1349	0.0373	0.0385	0.0681	0.0153	0.2446	0.3138	0.0547	0.0519	0.0227	0.0122	0.1482	0.0242	0	0.0126	0.0305	0.0308	0.0658	0.028	0.1614
GSM1108555	M	Not Amp	0	<18m	0	4s	0.1109	0.0714	0.1516	0.0801	0.2588	0.0858	0.1135	0.3422	0.1076	0.1023	0.0799	0.0695	0.0468	0.1475	0	0.0529	0.1293	0.195	0.2166	0.1803	0.0768	0.0261	0	0.0251	0.1599	0.0444	0.0476	0	0.4455	0.3069	0.1061	0.0643	0.1288	0.0193	0.2613	0.0413	0.0462	0.0473	0.0884	0.0278	0.0377	0.2004	0.1643
GSM1108556	M	Not Amp	0	<18m	0	1	0	0.0697	0.0316	0.0238	0.194	0.0359	0.1148	0.2536	0.067	0.0776	0.0362	0.0603	0	0.0695	0	0.0975	0.1398	0.1325	0.2329	0.0678	0.0303	0	0.0311	0.1304	0.2127	0.0369	0.0091	0	0.1667	0.327	0.2141	0.0716	0.225	0.0331	0.1356	0.0679	0	0.0608	0.0919	0.0147	0.056	0.246	0.1795
GSM1108557	F	Not Amp	0	>18m	1	4	0.0954	0.095	0.2835	0.1285	0.2454	0.0369	0.276	0.4586	0.0395	0.1657	0.2123	0.2027	0.0131	0.131	0	0.1063	0.2331	0.2107	0.2181	0.1714	0.0415	0	0	0.0765	0.1208	0.0298	0	0	0.7383	0.291	0.2265	0.1005	0.225	0.0218	0.2756	0.0455	0.086	0.0591	0.1834	0	0.1236	0.222	0.1129
GSM1108558	F	Amp	1	<18m	0	2b	0.012	0.0634	0	0.0462	0.1498	0	0.0261	0.2505	0.0177	0.0243	0	0.044	0.0294	0.102	0.0622	0.0625	0.0116	0.0619	0.1215	0.2573	0.0406	0.0634	0	0.1345	0.0172	0.0466	0.02	0	0.394	0.6297	0.1546	0.0725	0.1211	0.0197	0.1566	0.0594	0	0.0614	0.0626	0	0.0617	0.1139	0.1582
GSM1108559	M	Not Amp	0	<18m	0	3	0.0178	0.0559	0.0129	0.0924	0.1751	0	0.0731	0.2611	0.0707	0.086	0.0251	0.0664	0.0244	0.1079	0.0425	0.0895	0.0638	0.1131	0.2367	0.1363	0.0451	0.0173	0	0.0836	0.183	0.042	0.0275	0	0.2926	0.2963	0.1197	0.0624	0.1378	0.0312	0.1585	0.042	0	0.044	0.0762	0.0319	0.0412	0.1908	0.1715
GSM1108560	F	n.a.	n.a.	>18m	1	1	0.0076	0.0207	0.1284	0.0199	0.2407	0.0545	0.1416	0.3704	0.0987	0.1539	0.1445	0.1759	0.0523	0.1013	0	0	0.2355	0.1673	0.1672	0.0912	0.0341	0	0	0.1165	0.0871	0.0511	0.0254	0	0.3045	0.3369	0.1407	0.053	0.1586	0.0227	0.1669	0.0596	0.0216	0.0324	0.0718	0.0451	0.0729	0.2852	0.18
GSM1108561	M	Not Amp	0	<18m	0	4s	0.1345	0.0541	0.0175	0	0.115	0.0344	0.0099	0.1705	0.0368	0.0302	0	0	0.0774	0.0297	0.1542	0.1128	0.0253	0.0788	0.1736	0.2262	0.052	0.0178	0.0366	0.143	0.1523	0.0631	0.0506	0	0.3169	0.1943	0.1153	0.0764	0.0857	0.026	0.1429	0.0653	0	0.0617	0.0583	0.0275	0	0.2988	0.182
GSM1108562	F	Not Amp	0	>18m	1	4	0	0.0531	0.1749	0.2373	0.238	0.0706	0.1788	0.4194	0.0648	0.1185	0.1852	0.1629	0.054	0.0738	0	0	0.228	0.1466	0.1784	0.2605	0.0724	0.0066	0	0	0	0.0092	0.0035	0	0.5706	0.3097	0.1814	0.0964	0.1948	0.0087	0.232	0.0349	0	0.0393	0.2283	0.0192	0.2194	0.445	0.1091
GSM1108563	F	Not Amp	0	>18m	1	4	0.0109	0	0	0.0466	0.1025	0.0279	0.1111	0.2667	0	0.094	0.0191	0.0805	0.0531	0.0978	0.0258	0	0.1039	0.1061	0.1737	0.1774	0.0678	0.0426	0	0.0802	0.0818	0.0581	0.0385	0.008	0.2376	0.4074	0.1301	0.0516	0.167	0.0296	0.2217	0.0557	0	0.0089	0.0541	0.0238	0.106	0.206	0.1778
GSM1108564	M	Not Amp	0	<18m	0	2b	0.0823	0.0442	0.133	0.002	0.2019	0.0357	0.1095	0.2954	0.1081	0.1511	0.1335	0.1635	0.0344	0.0755	0.0682	0.1334	0.1811	0.141	0.2044	0.2363	0.0734	0	0	0.0737	0.1249	0.0553	0.0286	0	0.2146	0.2232	0.1016	0.0611	0.1031	0.0207	0.1571	0.0593	0.0149	0.0499	0.0697	0.0122	0.0939	0.292	0.1706
GSM1108565	M	Not Amp	0	>18m	1	4	0.042	0.1364	0.1666	0.19	0.2145	0.0043	0.1839	0.3634	0.0734	0.1153	0.1348	0.1572	0.0376	0.1582	0	0	0.1087	0.1694	0.2709	0.1724	0.0671	0.0076	0	0.0021	0.0559	0.0311	0.0218	0	0.6812	0.3713	0.1918	0.0886	0.1715	0.0077	0.3054	0.0345	0.0425	0.0402	0.2162	0	0.0743	0.2303	0.1105
GSM1108566	M	Not Amp	0	<18m	0	1	0.0782	0.0486	0	0.0201	0.1882	0	0.0563	0.2615	0.0783	0.102	0.0075	0.0551	0.0424	0.0719	0.0826	0.0997	0.0304	0.1091	0.2259	0.21	0.0347	0	0	0.1271	0.1115	0.0181	0.0388	0	0.2205	0.2546	0.0984	0.0565	0.1396	0.0325	0.1885	0.061	0	0.0264	0.0654	0.0284	0.0186	0.1689	0.1723
GSM1108567	M	Amp	1	<18m	0	3	0.0101	0	0.0101	0.034	0.1451	0	0	0.259	0.0099	0.0132	0	0	0.1113	0.1534	0.0233	0.0182	0	0.0174	0.1053	0.1798	0.0377	0.1339	0	0.0926	0	0.037	0.0275	0.0552	0.1796	0.3737	0.0875	0.0367	0.0608	0.0113	0.1079	0.0142	0	0.0147	0	0.0406	0.0469	0.1031	0.1733
GSM1108568	F	Not Amp	0	<18m	0	1	0.1026	0.048	0.104	0.0141	0.2072	0.047	0.168	0.3182	0.0748	0.1049	0.0727	0.0912	0.0172	0.0872	0	0.1496	0.1563	0.1527	0.1856	0.1476	0.052	0	0.0058	0.0485	0.1309	0.0583	0.0105	0	0.2533	0.1307	0.0983	0.0563	0.1204	0.0196	0.2125	0.0906	0.0027	0.0328	0.0686	0.0501	0.0772	0.2984	0.1692
GSM1108569	M	Not Amp	0	<18m	0	1	0.0286	0	0.0075	0.0954	0.1287	0	0	0.2302	0.0127	0.0571	0	0.0162	0.0735	0.128	0.0341	0	0.1371	0.0409	0.0784	0.1594	0.0278	0.0275	0	0.0914	0	0.0271	0.0195	0.038	0.1207	0.4097	0.1599	0.015	0.2601	0.0315	0.076	0.0536	0	0.0116	0.0015	0.0356	0.0384	0.2172	0.2025
GSM1108570	F	Not Amp	0	<18m	0	3	0.0547	0.006	0.0354	0.0086	0.2392	0.0617	0.0386	0.2596	0.0506	0.0891	0.0474	0.054	0.1004	0.1306	0	0	0.1072	0.1123	0.1322	0.1027	0.0255	0.1167	0	0.1314	0	0.0365	0.0318	0	0.2457	0.2832	0.0798	0.0389	0.0676	0.0343	0.1508	0.0386	0	0.0201	0.0451	0.0556	0.0485	0.13	0.2022
GSM1108571	M	Not Amp	0	<18m	0	1	0.0443	0.09	0.012	0.0598	0.1701	0.0487	0.1615	0.3206	0	0.0516	0.0414	0.0957	0.0295	0.0903	0	0.2337	0.0573	0.0987	0.1572	0.1868	0.0781	0	0.2243	0	0.2255	0.0537	0.0216	0	0.2536	0.0576	0.1975	0.082	0.2352	0.0079	0.2249	0.0859	0	0.0826	0.1023	0.0548	0.0672	0.4292	0.1631
GSM1108572	M	Not Amp	0	>18m	1	3	0.013	0	0.0076	0	0.1642	0.0529	0.0947	0.1955	0.095	0.083	0	0.0753	0.0555	0.1245	0.0078	0.032	0.1262	0.0959	0.2264	0.1434	0.0507	0.0542	0	0.0565	0.0963	0.0329	0.041	0	0.1179	0.1688	0.094	0.0488	0.0991	0.0197	0.1895	0.0352	0	0.0267	0.0024	0.034	0.0284	0.2434	0.1888
GSM1108573	F	Not Amp	0	<18m	0	4s	0.0461	0.0857	0.0305	0	0.1672	0.0141	0.0637	0.2469	0.1157	0.0762	0.022	0.0194	0.0698	0.0652	0.0158	0.2151	0.0871	0.0967	0.3053	0.1248	0.0408	0.1064	0.0428	0.0989	0.3868	0.0405	0.0176	0	0.0923	0.2924	0.0885	0.0413	0.137	0.0184	0.222	0.0539	0	0.0667	0.0391	0	0	0.3528	0.1672
GSM1108574	M	Not Amp	0	<18m	0	1	0.0229	0.064	0.0249	0.0726	0.1751	0.0011	0.2305	0.3397	0.0086	0.0246	0.0068	0.0598	0.0264	0.0807	0	0.1182	0.1323	0.1421	0.258	0.2214	0.0728	0.0251	0	0.1	0.1996	0.0259	0.0388	0	0.2847	0.1298	0.1395	0.0817	0.1481	0.0154	0.2556	0.0642	0	0.0708	0.1649	0.0231	0.0838	0.3481	0.1713
GSM1108575	M	Not Amp	0	>18m	1	4	0.0877	0.1349	0.114	0.0127	0.1219	0.0062	0.15	0.2949	0.0253	0.1307	0.1289	0.2166	0	0.0951	0	0.2166	0.1133	0.124	0.1633	0.179	0.0676	0	0.001	0	0.0776	0.0208	0.0186	0	0.4348	0.1732	0.164	0.0807	0.1282	0	0.226	0.0991	0.0085	0.0562	0.1657	0	0.1183	0.5361	0.1386
GSM1108576	F	Not Amp	0	<18m	0	2a	0	0.0966	0.0762	0.0822	0.2108	0.0187	0.1623	0.3468	0.0903	0.1029	0.1349	0.1741	0	0.1487	0.0073	0.0596	0.1766	0.1452	0.2104	0.1294	0.0157	0	0	0.0954	0.0951	0.0216	0.0217	0	0.4839	0.1949	0.1572	0.0797	0.1536	0.0272	0.2459	0.0432	0	0.0571	0.1	0.0256	0.1503	0.2212	0.1672
GSM1108577	M	Not Amp	0	<18m	0	4s	0.0665	0.0643	0.0371	0.0274	0.1863	0.0834	0.0734	0.1951	0.0997	0.0815	0	0.0406	0.0745	0.0522	0.0242	0.1025	0.099	0.1145	0.2736	0.1754	0.0374	0.0779	0	0.106	0.2552	0.0294	0.0388	0	0.2442	0.2279	0.0587	0.0481	0.0952	0.0314	0.1927	0.0668	0	0.0613	0.0731	0.0246	0.0428	0.1938	0.1723
GSM1108578	M	Not Amp	0	<18m	0	1	0.0306	0.0555	0.0136	0	0.1468	0.0403	0.0224	0.1961	0.0369	0.014	0	0	0.0394	0.0935	0	0.1458	0.0741	0.108	0.2259	0.1254	0.0369	0.0174	0	0.0949	0.1825	0.047	0.0111	0	0.0433	0.3009	0.1483	0.06	0.1543	0.0207	0.1547	0.0866	0	0.0649	0.0187	0.0253	0.0216	0.3129	0.1808
GSM1108579	F	Not Amp	0	>18m	1	1	0.0796	0.0519	0.0546	0	0.1327	0.0595	0.1612	0.2424	0	0.0448	0.0069	0.0422	0	0.1091	0	0.1971	0.1762	0.1299	0.1757	0.1713	0.0603	0	0.0084	0.0237	0.1545	0.0585	0.0407	0	0.3037	0.3477	0.168	0.0798	0.1509	0.0134	0.1977	0.0927	0	0.0303	0.1038	0.0695	0	0.3393	0.1753
GSM1108580	F	Not Amp	0	<18m	0	4s	0.0903	0	0.009	0.0801	0.1609	0.0683	0.094	0.2569	0.0804	0.0908	0.0043	0.0813	0.0982	0.0983	0.0913	0.0613	0.0251	0.0843	0.2481	0.1459	0.0996	0	0.0534	0.0557	0.139	0.0697	0.058	0	0.1728	0.4349	0.1152	0.0567	0.149	0.0354	0.1405	0.0608	0	0.0077	0.0648	0.0371	0.0817	0.0909	0.1783
GSM1108581	M	Amp	1	>18m	1	3	0.0921	0.0895	0.0143	0.037	0.1444	0.05	0	0.2642	0	0	0	0	0.0637	0.1208	0.0514	0.1009	0.0105	0.1098	0.2644	0.1837	0.0684	0.0974	0	0.0662	0.0971	0.0432	0.0598	0	0.204	0.437	0.0992	0.0428	0.1207	0.015	0.1429	0.0386	0	0.0605	0.0716	0.008	0.0241	0.0608	0.1567
GSM1108582	F	Not Amp	0	<18m	0	4s	0.0556	0.0916	0.0082	0.0862	0.1953	0	0	0.2731	0.0607	0.027	0.0126	0	0.0886	0.0889	0.0483	0.1352	0.0147	0.1078	0.1291	0.1643	0.0712	0.1236	0	0.0723	0.1382	0.0275	0.0628	0	0.2096	0.129	0.0628	0.0479	0.0782	0.0295	0.115	0.0342	0	0.0239	0.0326	0.0356	0.0463	0.1499	0.1832
GSM1108583	M	Not Amp	0	<18m	0	3	0.0509	0	0.0385	0.0323	0.1766	0	0.0591	0.2342	0.0135	0.0233	0	0.0412	0.0348	0.0704	0.0029	0.0615	0.0963	0.1036	0.2138	0.2155	0.0343	0	0	0.1077	0.0505	0.02	0.0144	0	0.0961	0.1961	0.2104	0.0471	0.302	0.0417	0.1146	0.0686	0	0.0506	0.0668	0.0248	0.0448	0.1907	0.1698
GSM1108584	M	Not Amp	0	<18m	0	4	0.0938	0.1503	0.046	0	0.1641	0.0208	0.1056	0.212	0.0394	0.0272	0.0149	0.0547	0.0653	0.0536	0.0397	0.4026	0.079	0.2002	0.3086	0.1293	0.0381	0.0769	0.0328	0.1006	0.255	0.0449	0.0279	0	0.181	0.1592	0.1327	0.0615	0.1296	0.0264	0.1991	0.0414	0	0.04	0.1073	0.0185	0.0696	0.1744	0.151
GSM1108585	M	Not Amp	0	>18m	1	4	0.0268	0	0.0986	0.046	0.1903	0.0523	0.1345	0.3102	0.0711	0.1632	0.0839	0.1366	0.0237	0.0879	0.0266	0	0.103	0.1475	0.1643	0.1543	0.0643	0.029	0	0.0737	0.0619	0.0479	0.0173	0	0.2168	0.2683	0.0714	0.0185	0.1706	0.0364	0.2006	0.0409	0.0353	0.0097	0.0457	0.0133	0.1116	0.1323	0.1768
GSM1108586	M	Not Amp	0	<18m	0	2a	0.0556	0.0309	0.0242	0.025	0.1974	0.0451	0.0537	0.2238	0.1037	0.073	0.0206	0.0496	0.0933	0.0924	0.0455	0.1642	0.0981	0.153	0.226	0.2103	0.0593	0.0249	0	0.0763	0.1841	0.0385	0.0148	0	0.1891	0.2841	0.1408	0.0838	0.1478	0.0378	0.1624	0.0667	0	0.0474	0.0467	0.0065	0.0529	0.1942	0.1722
GSM1108587	F	Not Amp	0	<18m	0	4s	0	0.0272	0.0078	0.0472	0.2064	0.055	0.0808	0.2806	0.1014	0.1239	0.0617	0.071	0.0608	0.061	0.0867	0	0.0682	0.107	0.1504	0.1073	0.0316	0.0945	0	0.0572	0.1423	0.0699	0.0141	0	0.1744	0.3208	0.1548	0.0766	0.1714	0.0298	0.1618	0.0688	0	0.0482	0.0607	0	0.0059	0.2462	0.1719
GSM1108588	F	Not Amp	0	<18m	0	2b	0.0557	0.0818	0	0.0501	0.2031	0.0535	0.1038	0.3225	0.0159	0.0652	0.0228	0.0343	0.0817	0.096	0	0.0759	0.0722	0.1255	0.1691	0.2102	0.0287	0.1277	0	0.0383	0.0277	0.0321	0.0093	0	0.2013	0.2287	0.1319	0.0621	0.1234	0.024	0.1904	0.0171	0	0.0433	0.1037	0.052	0.0481	0.1724	0.1774
GSM1108589	F	Not Amp	0	>18m	1	4	0.0048	0	0.0189	0.0759	0.1393	0.0163	0	0.1728	0.0583	0	0	0.0173	0.0385	0.0794	0.0632	0	0.0141	0.0834	0.1487	0.2017	0.0396	0.1965	0	0.1137	0.0048	0.0205	0.026	0.0179	0.2193	0.4968	0.0766	0.0297	0.0637	0.0276	0.1403	0.0045	0	0.0274	0.0047	0.0093	0.0279	0.1866	0.1791
GSM1108590	M	Not Amp	0	<18m	0	2b	0.018	0.0191	0.002	0.0846	0.1759	0.0493	0.1003	0.2266	0.0702	0.0573	0.0011	0.0538	0.0711	0.0798	0	0	0.0431	0.1009	0.1526	0.1807	0.0685	0.0456	0	0.0806	0.0712	0.0454	0.0423	0	0.1851	0.3754	0.1252	0.0485	0.1411	0.0259	0.2081	0.0621	0	0.0356	0.032	0.0103	0.0962	0.2191	0.179
GSM1108591	M	Not Amp	0	<18m	0	1	0.0347	0	0.0222	0.014	0.1847	0.1102	0.1049	0.1609	0.0842	0.0511	0.0205	0.0508	0.0888	0.0799	0	0.0609	0.1084	0.1284	0.1664	0.2104	0.0704	0.0128	0	0.0876	0.2126	0.0452	0.0321	0	0.2491	0.3859	0.1255	0.0523	0.1525	0.0331	0.1719	0.0685	0	0.0327	0.0596	0.0383	0.0395	0.2259	0.1869
GSM1108592	M	Not Amp	0	<18m	0	1	0.0676	0.0762	3.00E-04	0.0402	0.0903	0	0.1893	0.2589	0	0.0254	0.004	0.0824	0	0.0763	0.0141	0.1476	0.0582	0.1314	0.2427	0.1329	0.0538	0	0.0429	0.0961	0.2191	0.0393	0.0246	0	0.1835	0.2362	0.1777	0.0775	0.1864	0.0237	0.2423	0.0754	0	0.0591	0.1162	0.004	0.0201	0.333	0.1801
GSM1108593	M	Not Amp	0	<18m	0	2a	0.0674	0.1008	0.0907	0.0115	0.2079	0.0527	0.2139	0.2766	0.1334	0.1512	0.1369	0.1794	0	0.0373	0	0.0724	0.1575	0.1945	0.2264	0.1334	0.0348	0	0	0.1709	0.3197	0.0387	0.0158	0	0.3456	0.3578	0.1828	0.0691	0.1957	0.0284	0.2618	0.0568	0.0111	0.0686	0.1556	0.0284	0.114	0.2989	0.1697
GSM1108594	M	Not Amp	0	<18m	0	2b	0.0237	0.0508	0.0249	0	0.2109	0.0109	0.0561	0.2839	0.086	0.0485	0.0151	0.0556	0.0405	0.0915	0.0143	0	0.142	0.1349	0.1754	0.1658	0.0309	0.0639	0	0.1204	0.0887	0.0298	0.0218	0.0444	0.1773	0.2336	0.1349	0.0537	0.1248	0.0251	0.1471	0.0254	0	0.0334	0.0714	0.0261	0.031	0.1833	0.1718
GSM1108595	F	Not Amp	0	<18m	0	4	0.1194	0.0812	0.0179	0.1102	0.1876	0	0.0521	0.2226	0.0232	0.1012	0.0224	0.1295	0.0092	0.0563	0.0357	0.0823	0	0.0822	0.0986	0.1195	0.1154	0.0518	0	0.1275	0.2021	0.3374	0.0534	0	0.254	0.2574	0.1122	0.0659	0.0982	0.0207	0.1277	0.0186	0	0.07	0.2065	0.0158	0.003	0.1067	0.1575
GSM1108596	F	Not Amp	0	>18m	1	2b	0.0349	0.0594	0.23	0.0772	0.2307	0.0328	0.1762	0.373	0.1317	0.1151	0.0942	0.1057	0.0539	0.1094	0.0445	0.0438	0.1293	0.1088	0.1768	0.1083	0.0444	0.0233	0.0594	0.0058	0.0209	0.0421	0	0	0.3849	0.366	0.0977	0.0381	0.1222	0.0138	0.2421	0.0362	0.0601	0.0281	0.0239	0.0506	0.066	0.2213	0.1437
GSM1108597	M	Not Amp	0	<18m	0	2a	0.0286	0.124	0.0225	0	0.1676	0.0137	0.0839	0.2435	0.0261	0	0	0.0041	0.0526	0.115	0	0.1906	0.0364	0.1113	0.2642	0.2157	0.0505	0.1045	0	0.0697	0.0867	0.0302	0.0229	0	0.2244	0.2068	0.2254	0.1013	0.1948	0.0196	0.1545	0.0393	0	0.0588	0.1003	0.0248	0.037	0.1599	0.1647
GSM1108598	M	Amp	1	>18m	1	4	0.0111	0.1301	0.1404	0.0778	0.1593	0.0399	0.0853	0.2647	0.087	0.1006	0.0621	0.1141	0.0369	0.1489	0.0015	0.1881	0.0832	0.1221	0.3865	0.1715	0.0902	0.0363	0.0313	0.0966	0.1267	0.0709	0.0518	0	0.4721	0.4172	0.0301	0.0252	0.0803	0.0041	0.2099	0.0605	0.0385	0.061	0	0.0114	0.0453	0.0972	0.1507
GSM1108599	M	Not Amp	0	<18m	0	1	0.1136	0.0566	0	0.0488	0.1119	8.00E-04	0	0.1839	0	0.0466	0	0	0.1521	0.08	0.0866	0.0805	0.0075	0.0116	0.1723	0.1857	0.081	0.0364	0	0.0614	0.0346	0.0326	0.0424	0.0478	0.1076	0.0884	0.0308	0	0.023	0.0326	0.1096	0.0664	0	0.055	0	0.0259	0.0334	0.2619	0.1749
GSM1108600	M	Not Amp	0	<18m	0	3	0.0788	0.0806	0.0054	0.0625	0.2046	0.0843	0.1252	0.3202	0.0476	0.0984	0.0675	0.0514	0.0479	0.0539	0.0401	0.135	0.0372	0.1046	0.2044	0.1065	0.0267	0	0	0.1319	0.1812	0.0399	0.0271	0	0.2466	0	0.1557	0.108	0.1111	0.0287	0.2467	0.0735	0	0.0546	0.1253	0.0218	0.0318	0.1863	0.1671
GSM1108601	F	Not Amp	0	<18m	0	1	0.0546	0.0532	0.1448	0.0548	0.1943	0.0106	0.1247	0.2991	0.0986	0.1101	0.0722	0.0963	0.0487	0.0895	0.0047	0.1122	0.1661	0.1419	0.2355	0.1348	0.0419	0	0	0.0912	0.1688	0.0401	0.0135	0	0.2593	0.0423	0.0866	0.0568	0.114	0.0264	0.2457	0.0616	0.0509	0.0471	0.0555	0.0258	0.091	0.2674	0.169
GSM1108602	F	Not Amp	0	<18m	0	2	0.0618	0.0078	0	0.0465	0.1848	0.0227	0.0523	0.2659	0.0654	0.0767	0.0408	0.053	0.0561	0.09	0.0058	0	0.0424	0.1114	0.212	0.134	0.048	0	0	0.1209	0.221	0.0364	0.0423	0.0267	0.1862	0.294	0.1005	0.0468	0.1219	0.033	0.1502	0.0694	0	0.0204	0.0692	0.0125	0.0513	0.2206	0.1749
GSM1108603	M	Not Amp	0	<18m	0	1	0	0	0.0176	0.0859	0.1722	0.0061	0.0228	0.2319	0.0639	0.0431	0	0	0.0349	0.0878	0.0655	0	0.1028	0.0714	0.1713	0.0939	0.0331	0.0983	0	0.1056	0	0.0229	0.0359	0.0018	0.2193	0.3858	0.132	0.0315	0.1929	0.0334	0.1321	0.0547	0	0.0267	0.0116	0.0156	0.0183	0.2061	0.1862
GSM1108604	M	Not Amp	0	<18m	0	1	0.0941	0.0918	0.0282	0	0.2011	0.0326	0.1248	0.2923	0.055	0.0568	0.0444	0.0487	0.0478	0.0567	0.0386	0.1388	0.0857	0.1489	0.3459	0.1125	0.0476	0.0253	0	0.1337	0.3072	0.0506	0.0355	0	0.1676	0.1224	0.1332	0.0783	0.1068	0.0312	0.2372	0.0486	0	0.0844	0.112	0.0292	0	0.1779	0.1801
GSM1108605	M	Amp	1	>18m	1	4	0	0.0077	0.0298	0.0922	0.1642	0.0276	0	0.3569	0	0	0	0	0.0979	0.1039	0.0794	0	0	0.0632	0.1217	0.1244	0.0618	0.1402	0	0.0777	0.096	0.0571	0.0486	0.0762	0.1628	0.1996	0.0777	0.0315	0.1213	0.0203	0.085	0.0444	0	0.0312	0	0.0616	0.0515	0	0.1852
GSM1108606	F	Not Amp	0	<18m	0	2a	0.0917	0.0767	0.0204	0	0.1662	0.0195	0.0969	0.2244	0.1075	0.1039	0.0338	0.089	0.0394	0.1086	6.00E-04	0.1501	0.0978	0.0833	0.2636	0.102	0.0471	0.0115	0.0048	0.0883	0.2348	0.0451	0.0155	0	0.1099	0.1668	0.1174	0.0535	0.1267	0.0258	0.1911	0.0786	0	0.0546	0.053	0.0364	0.0402	0.2765	0.1843
GSM1108607	F	Not Amp	0	<18m	0	1	0.0455	0.077	0.0528	0.1096	0.2222	0.0027	0.1135	0.3177	0.0944	0.0861	0.0663	0.0949	0.0399	0.0687	0.0475	0.1099	0.0968	0.1374	0.2355	0.111	0.0142	0.0692	0	0.1332	0.1404	0.0344	0	0	0.247	0.1197	0.1549	0.0972	0.0899	0.0291	0.218	0.0629	0	0.0394	0.0994	0.0181	0.0655	0.2218	0.1692
GSM1108608	F	Amp	1	<18m	0	4	0.0051	0	0.0125	0.1106	0.1378	0	0	0.263	0	0.0192	0	0	0.1331	0.1419	0.0502	0	0.0047	0.0249	0	0.1615	0.0632	0.2512	0	0.0322	0	0.0369	0.036	0.1344	0.1652	0.2806	0.0067	0.0059	0.029	0.0162	0.0703	0.0124	0	0	0	0.0601	0.0683	0.1305	0.1701
GSM1108609	M	Not Amp	0	<18m	0	3	0.0284	0.0559	0	0.0143	0.0912	0	0.054	0.2484	0	0.0279	0	0	0.0031	0.0742	0.0312	0.1485	0.0576	0.0801	0.238	0.2205	0.0365	0.1381	0	0.0712	0.1453	0.0315	0.0046	0	0.1027	0.2196	0.2087	0.0871	0.1816	0.0261	0.1814	0.054	0	0.0529	0.0446	0.0351	0	0.3081	0.1762
GSM1108610	M	Amp	1	>18m	1	3	0	0.1056	0.066	0	0.1509	0.0315	0.065	0.2941	0	0.0428	0.0589	0.0364	0.0834	0.1589	0.0582	0.2084	0.0829	0.1327	0.2767	0.107	0.0161	0.0177	0	0.0883	0.1001	0.0512	0.0155	0	0.4064	0.1565	0.1942	0.0834	0.2125	0.0142	0.1549	0.0376	0	0.0625	0.1322	0.0191	0.0781	0.2113	0.1396
GSM1108611	M	Not Amp	0	<18m	0	1	0.0256	0.0925	0	0.0025	0.1082	0	0	0.251	0.007	0.0133	0	0	0.0669	0.1214	0.1001	0.142	0.0621	0.0717	0.2337	0.139	0.0361	0.0917	0	0.0656	0.1588	0.0586	0.0298	0	0.0678	0.1532	0.1097	0.0611	0.1006	0.0135	0.1626	0.0483	0	0.0703	0.0108	0.0248	0	0.2105	0.1766
GSM1108612	F	Not Amp	0	<18m	0	1	0	0.1166	0.0661	0.0105	0.1903	0.0055	0.1242	0.2905	0.0385	0.0809	0.0478	0.0906	0.0571	0.1435	0.0186	0.1362	0.1251	0.1339	0.1695	0.0961	0	0	0	0.0767	0.0774	0.037	0.0075	0	0.4226	0.1563	0.1715	0.0704	0.1796	0.0267	0.2243	0.052	0	0.0479	0.1254	0.0233	0.0444	0.225	0.1765
GSM1108613	F	Not Amp	0	<18m	0	1	0.0611	0.1122	0.161	0	0.2211	0.0027	0.1961	0.3752	0.0677	0.2094	0.2014	0.1848	0.0199	0.1097	0	0.1936	0.1426	0.1794	0.1655	0.124	0.0562	0	0.0809	0.0341	0.1494	0.0341	0.0095	0	0.3957	0.0796	0.1646	0.0818	0.1092	0.0134	0.2186	0.0862	0.0401	0.0691	0.0994	0.0183	0.0539	0.3916	0.1566
GSM1108614	M	Not Amp	0	<18m	0	2b	0.0169	0.1467	0.0725	0.0468	0.1938	0.0056	0.2092	0.3817	0.0372	0.1002	0.1265	0.1633	0.0083	0.0534	0	0.1143	0.0829	0.1705	0.3382	0.1289	0.0121	0.0102	0.0446	0.0929	0.3291	0.0349	0.015	0	0.2848	0.0297	0.162	0.1002	0.1551	0.017	0.2457	0.0787	0	0.0812	0.1208	0.0016	0.1168	0.3144	0.1442
GSM1108615	M	Not Amp	0	<18m	0	2a	0.0841	0	0.0335	0.0055	0.2616	0.0464	0.0042	0.2729	0.1612	0.1747	0.0939	0.0527	0.0951	0.0912	0.0526	0	0.0969	0.0992	0.0727	0.1071	0.0317	0.0237	0	0.096	0	0.0511	0.0173	0.0229	0.1813	0.1649	0.0369	0.0127	0.0707	0.0382	0.0949	0.0601	0	0.0206	0	0.0128	0.0164	0.2192	0.1921
GSM1108616	M	Not Amp	0	<18m	0	3	0.068	0.0036	0	0.0386	0.2455	0	0.0332	0.3187	0.101	0.0722	0.0711	0.0296	0.0367	0.1054	0.0579	0.0109	0.0591	0.0829	0.2522	0.1347	0.021	0.0322	0	0.0932	0.0612	0.0201	0.0078	0	0.1466	0.1549	0.127	0.0571	0.1235	0.0279	0.2032	0.0454	0	0.0322	0.0556	0.0142	0.0568	0.1488	0.173
GSM1108617	F	Not Amp	0	>18m	1	2a	0	0	0	0.0773	0.0761	0	0	0.2099	0	0	0	0	0.0494	0.1402	0.0643	0	0.0591	0.0717	0.2355	0.0781	0.0528	0.1407	0	0.069	0	0.0158	0.0281	0	0.1831	0.2055	0.127	0.0573	0.1447	0.0308	0.1218	0.004	0	0.0499	0.0397	0.0293	0.0847	0.2814	0.1801
GSM1108618	F	Amp	1	>18m	1	4	0.0409	0.0835	0.0249	0	0.0969	0.0082	0.1015	0.2603	0	0.0415	0	0.0165	0.1001	0.1438	0.0063	0.2448	0.0439	0.1298	0.2416	0.1977	0.0641	0.0512	0.0527	0.0473	0.1037	0.0336	0.0235	0	0.4463	0.3313	0.1782	0.074	0.1983	0.0113	0.2232	0.0506	0	0.044	0.0773	0.0416	0.0511	0.3097	0.1478
GSM1108619	F	Amp	1	<18m	0	4	0.016	0.1052	0.0059	0	0.0819	0	0	0.2067	0	0.0286	0	0	0.1465	0.1047	0.0242	0.2714	0	0.089	0.2362	0.1313	0.0145	0.0885	0.0241	0.1366	0.1488	0.0417	0.0301	0.0646	0.0786	0.2766	0.1562	0.0893	0.0564	0	0.0801	0.0398	0	0.0545	0.0026	0.2163	0	0.2057	0.156
GSM1108620	F	Not Amp	0	>18m	1	4	0.0146	0.0111	0.0843	0.0569	0.1467	0	0	0.2509	0.02	0.0084	0	7.00E-04	0.1157	0.1112	0.1087	0	0.0311	0.0551	0.1575	0.1465	0.0305	0.1811	0	0.0718	0	0.0274	0.0031	0.0043	0.2952	0.2645	0.0667	0.0372	0.0716	0.0177	0.1514	0.0048	0	0	0	0.005	0.042	0.2108	0.1358
GSM1108621	M	Not Amp	0	<18m	0	2a	0.065	0.0945	0.0083	0.0452	0.1958	0.0247	0.0906	0.2374	0.1231	0.044	0.0151	0	0.108	0.0807	0.1062	0.1208	0.0672	0.1109	0.274	0.1943	0.0332	0.018	0	0.1292	0.1838	0.0182	0.0444	0	0.3526	0.143	0.1181	0.0836	0.0808	0.0283	0.1857	0.0452	0	0.0528	0.1103	0.0357	0.02	0.2004	0.1669
GSM1108622	M	Not Amp	0	<18m	0	1	0.069	0.0397	0.0564	0.0641	0.235	0.0084	0.1328	0.3197	0.0958	0.1184	0.1017	0.0872	0.0436	0.0675	0.1079	0.0182	0.1516	0.1056	0.1464	0.1747	0.0127	0.0106	0	0.151	0.0458	0.0181	0.0231	0	0.3886	0.1946	0.1478	0.0673	0.1325	0.0303	0.2424	0.0466	0	0.0422	0.1245	0.0084	0.028	0.2029	0.1743
GSM1108623	M	Not Amp	0	>18m	1	3	0.0362	0.0137	0.0345	0.0842	0.1734	0.0539	0.0733	0.2474	0.0561	0.1017	0.036	0.1136	0.0601	0.1275	0	0.0353	0.1291	0.1418	0.2324	0.0575	0.0475	0.0013	0	0.0728	0.1171	0.0342	0.0344	0	0.3163	0.3438	0.1191	0.0514	0.1976	0.0203	0.1765	0.0652	0	0.0375	0.0421	0.0637	0.0401	0.2884	0.1907
GSM1108624	M	Not Amp	0	<18m	0	3	0.1018	0.0946	0.0387	0.066	0.217	0.0388	0.1422	0.3008	0.1127	0.1757	0.1439	0.1145	0.0607	0.0634	0.048	0.1015	0.12	0.1865	0.2231	0.1256	0.0496	0	0	0.0558	0.1992	0.0358	0.0369	0	0.2695	0.2562	0.1235	0.0624	0.1685	0.0298	0.2054	0.0593	0	0.0453	0.1723	0	0.0093	0.2307	0.1624
GSM1108625	F	Not Amp	0	>18m	1	4	0.1201	0.1068	0.0395	0.0531	0.1495	0.0054	0.2282	0.3284	0.0301	0.0818	0.1291	0.0969	0.0292	0.1132	0.023	0.2864	0.0761	0.2237	0.2459	0.1673	0.0933	0	0.0724	0.064	0.2265	0.0512	0.03	0	0.4446	0.2739	0.1393	0.0564	0.1769	0.0202	0.3021	0.0962	0	0.0516	0.1663	0.0056	0.1139	0.4451	0.1236
GSM1108626	M	Not Amp	0	>18m	1	4	0.0719	0.0276	0.0107	0.0847	0.1797	0.0632	0.0069	0.2639	0.0612	0.0239	0	0	0.0814	0.135	0.0137	0.0685	0.0787	0.0721	0.2022	0.1229	0.0542	0.1091	0	0.042	0.144	0.0397	0.0317	0	0.2088	0.32	0.0837	0.0196	0.1242	0.0212	0.2071	0.0411	0	0	0.0331	0.0654	0.1001	0.1113	0.1739
GSM1108627	F	Not Amp	0	<18m	0	1	0.0261	0.0242	0	0.0584	0.2063	0.0121	0.028	0.2723	0.0706	0.0671	0	0.0078	0.0803	0.1203	0.109	0	0.0979	0.0956	0.1282	0.1148	0.0137	0.1183	0	0.0425	0	0.0467	0.027	0	0.2366	0.1659	0.1411	0.0712	0.0981	0.0362	0.1245	0.0469	0	0.0284	0.0144	0.0099	0.0175	0.0914	0.1783
GSM1108628	M	Not Amp	0	>18m	1	4	0.0351	0	0.0849	0.0058	0.1579	0.0119	0.0489	0.3353	0.0091	0.105	0.0805	0.1316	0.0782	0.1469	0.0348	0	0.0366	0.1735	0.181	0.0762	0.0497	0.0835	0	0.0128	0	0.0415	0.0224	0	0.2922	0.315	0.0956	0.0562	0.069	0.0203	0.1332	0.0359	0	0.0632	0.0108	0.0043	0.0955	0.2212	0.1629
GSM1108629	F	Amp	1	<18m	0	4	0.0837	0	0	0.0527	0.1488	0	0	0.284	0	0	0	0	0.0873	0.1153	0.039	0.044	0	0.0014	0.1326	0.1144	0.042	0.1552	0.0307	0.1064	0.014	0.035	0.0374	0.112	0.1295	0.2862	0.0638	0.0395	0.0375	0.01	0.1227	0.0216	0	0.0063	0.0117	0.0239	0.0059	0.1253	0.1722
GSM1108630	M	Not Amp	0	<18m	0	1	0.0072	0.0601	0.0145	0.1074	0.2466	0.0863	0.1549	0.3294	0.1224	0.1668	0.1416	0.104	0.0416	0.0598	0.0109	0.0707	0.067	0.1035	0.1835	0.1019	0.0383	0.0225	0.0963	0.0841	0.2512	0.0607	0.0079	0	0.1585	0.2901	0.1478	0.0737	0.1685	0.0265	0.2445	0.0879	0	0.0698	0.0705	0.0144	0.042	0.2051	0.1739
GSM1108631	M	Amp	1	>18m	1	3	0.0105	0.0227	0.0517	0.0618	0.148	0.0214	0	0.2377	0.0503	0.0483	0	0	0.0692	0.1513	0.0457	0	0.0553	0.0923	0.2173	0.1222	0.024	0.0836	0	0.086	0.0251	0.0422	0.024	8.00E-04	0.3465	0.2601	0.1039	0.0638	0.0912	0.0168	0.1626	0.0166	0	0.0285	0.0273	0.0232	0.0385	0.0876	0.1651
GSM1108632	M	Not Amp	0	<18m	0	1	0.057	0.0735	0	0.0368	0.2084	0.0561	0.074	0.2567	0.0625	0.0984	0.0474	0.0502	0.0846	0.1118	0.0721	0.0548	0.0354	0.094	0.1247	0.1443	0.0441	0.0546	0.0101	0.0473	0.2409	0.1029	0.016	0	0.2325	0.1988	0.1271	0.0721	0.1427	0.0315	0.2456	0.0619	0	0.0536	0.0251	0.0079	0.0136	0.1093	0.1666
GSM1108633	M	Not Amp	0	<18m	0	2a	0.0984	0.1028	0	0	0.1839	0.0109	0.0099	0.2018	0.0542	0.0602	0	0.0297	0.0753	0.0658	0.078	0.1189	0.0114	0.1226	0.2404	0.2447	0.0268	0	0	0.1432	0.3024	0.0325	0.022	0	0.1603	0.2509	0.13	0.0747	0.1169	0.0311	0.1158	0.0627	0	0.0607	0.0423	0.0123	0.0115	0.1915	0.1744
GSM1108634	F	Not Amp	0	<18m	0	4s	0	0.0824	0.0156	0.0841	0.1736	0.0103	0.1578	0.3378	0.023	0.0272	0	0.045	0	0.1232	0.0236	0.0664	0.0396	0.1333	0.1945	0.1933	0.0333	0.0471	0	0.0947	0.0932	0.0457	0.0304	0	0.3592	0.4346	0.2409	0.1139	0.1787	0.0348	0.1793	0.0598	0	0.0442	0.1745	0.0154	0.0479	0.0919	0.1657
GSM1108635	F	Not Amp	0	>18m	1	1	0.021	0	0.1137	0	0.2168	0.058	0.1184	0.3389	0.0671	0.1165	0.1037	0.1501	0.003	0.1152	0.0155	0	0.2226	0.1131	0.1226	0.0289	0.0193	0.0204	0	0.0447	0	0.0481	0.0017	0	0.2607	0.3195	0.1581	0.0515	0.1682	0.0287	0.147	0.0612	0	0.0207	0.0435	0.0387	0.1793	0.2412	0.1794
GSM1108636	M	Not Amp	0	<18m	0	2b	0.076	0.0016	0.0123	0	0.2117	0.0079	0.0797	0.2411	0.1001	0.1138	0.0473	0.063	0.0424	0.1039	0.0422	0.032	0.0917	0.0801	0.2222	0.0957	0.0038	0	0	0.1473	0.1064	0.0334	0.0298	0.0154	0.1344	0.2187	0.1355	0.0621	0.117	0.0126	0.1481	0.0438	0	0.0299	0.0355	0.0309	0	0.1801	0.1846
GSM1108637	M	Not Amp	0	>18m	1	4	0.0046	0.0794	0.027	0.088	0.205	0.0601	0.0908	0.2865	0.0284	0.0753	0.0385	0.1199	0.0355	0.1033	0.0284	0.1351	0.1331	0.0859	0.1949	0.1976	0.061	0.0602	0.012	0.0012	0.1255	0.0552	0.013	0	0.39	0.1231	0.2067	0.0801	0.2476	0.021	0.2952	0.079	0	0.0667	0.0923	0.0663	0.0755	0.2033	0.1773
GSM1108638	F	Amp	1	>18m	1	4	0.0052	0.0086	0.0569	0	0.1509	0.0302	0.0871	0.34	0.0357	0.0869	0.0528	0.1546	0	0.0854	0.0232	0.1207	0.0452	0.0906	0.2117	0.1407	0.0156	0	0	0.109	0.0275	0.0508	0.0219	0	0.2974	0.244	0.1595	0.0576	0.15	0	0.1906	0.0566	0	0.0638	0.0466	0	0.0293	0.2533	0.1711
GSM1108639	M	Not Amp	0	<18m	0	1	0.07	0.1179	0.0031	0.0109	0.202	0	0.0765	0.2211	0.0982	0.064	0	0.041	0.0346	0.0643	0.0178	0.0973	0.1123	0.083	0.2385	0.1641	0.0049	0.0084	0.0101	0.1012	0.1967	0.0347	0.0069	0	0.1725	0.0928	0.1228	0.0744	0.1123	0.0295	0.1941	0.0736	0	0.0728	0.0829	0.042	0.0106	0.1586	0.1858
GSM1108640	M	Not Amp	0	<18m	0	4s	0.0018	0.0256	0	0	0.0871	0	0	0.2121	0.0307	0.0447	0	0	0.0661	0.087	0.132	0.0808	0.025	0.0331	0.2264	0.1826	0.0326	0.1201	0	0.0714	0.0572	0.0283	0.0202	0	0.1264	0.2449	0.154	0.0594	0.1724	0.018	0.1284	0.0414	0	0.0497	0.0097	0.0124	0	0.2848	0.1717
GSM1108641	M	Amp	1	>18m	1	1	0	0.0263	0	0	0.043	0	0	0.2495	0	0	0	0	0.0597	0.1539	0	0.1511	0.008	0.061	0.2476	0.2407	0.0366	0.052	0.0071	0	0.0073	0.0272	0.0246	0.0927	0.0438	0.2237	0.1443	0.0659	0.1303	0	0.0471	0.02	0	0.0522	0	0.0229	0	0.3417	0.1601
GSM1108642	M	Not Amp	0	<18m	0	1	0	0.0532	0	0.0102	0.1227	0.0188	0	0.1671	0.0445	0.0433	0	0	0.051	0.0701	0.109	0.0467	0.0439	0.0199	0.1734	0.1042	0.0217	0.1023	0	0.1411	0.151	0.0448	0.0172	0.0015	0.1217	0.2512	0.1419	0.0727	0.0797	0.0284	0.1047	0.0669	0	0.0674	0.0111	0.0196	0.004	0.2131	0.1951
GSM1108643	M	Not Amp	0	<18m	0	1	0.0801	0.0143	0.0484	0.111	0.236	0.024	0.171	0.3142	0.0966	0.1188	0.1032	0.1265	0	0.0793	0.1003	0	0.0993	0.0963	0.1653	0.2029	0.0384	0	0	0.1521	0.0665	0.0229	0.0109	0	0.42	0.2344	0.1077	0.0614	0.1245	0.0349	0.1973	0.0524	0	0.0237	0.1098	0	0.1136	0.2189	0.163
GSM1108644	M	Not Amp	0	<18m	0	1	0.0541	0	0.027	0.0338	0.2111	0.1073	0.0257	0.183	0.1921	0.1226	0.0235	0.0826	0.0312	0.0866	0.0209	0.0854	0.0919	0.0759	0.201	0.1327	0.0663	0.0585	0	0.0448	0.0103	0.0377	0.0382	0	0.2179	0.3114	0.0216	0	0.1319	0.0341	0.1734	0.0697	0	0.0287	4.00E-04	0.0161	0.0131	0.2462	0.1926
GSM1108645	M	Not Amp	0	>18m	1	4	0.0934	0.0369	0.0912	0	0.1575	0.0583	0.1438	0.2139	0.1421	0.0458	0.0027	0.0737	0	0.0376	0	0.1735	0.0637	0.1239	0.3135	0.1391	0.0287	0.0893	0.012	0.0279	0.1672	0.0253	3.00E-04	0	0.2996	0.33	0.1372	0.0482	0.1921	0.021	0.1862	0.0774	0.0301	0.0459	0.0698	0.0148	0.0794	0.3559	0.1719
GSM1108646	M	Not Amp	0	<18m	0	4s	0.0505	0.0807	0	0.031	0.1693	0.0641	0.0699	0.1971	0.0393	0.0622	0	0.0725	0.0628	0.0754	0.0626	0.1011	0.0829	0.1251	0.2144	0.1154	0.0216	0.0766	0.0313	0.0837	0.1071	0.0513	0.0203	0	0.1361	0.2224	0.1277	0.0717	0.108	0.0277	0.1949	0.0604	0	0.0707	0.0426	0.0176	0.0462	0.2524	0.1792
GSM1108647	M	Not Amp	0	<18m	0	4s	0.0338	0.0179	0	0	0.1644	0.0711	0.1135	0.2708	0.0593	0.0499	0.0263	0.013	0.1234	0.1132	0	0.0721	0.116	0.107	0.2434	0.1985	0.0516	0	0	0.0275	0.0933	0.0425	0.0386	0.0264	0.0973	0.2206	0.2116	0.0877	0.2008	0.0298	0.2465	0.0498	0	0.0372	0.1112	0.0097	0.0596	0.2235	0.1637
GSM1108648	M	Not Amp	0	<18m	0	2a	0	0.0083	0.0118	0	0.2161	3.00E-04	0.0869	0.2987	0.0423	0.0709	0.0418	0.0705	0.0231	0.0945	0.0204	0	0.0996	0.1249	0.2101	0.1715	0.0217	0.0527	0	0.0242	0.0722	0.0218	0.009	0.0114	0.1689	0.2866	0.2154	0.054	0.2357	0.0237	0.1323	0.0403	0	0.0228	0.0493	0.0058	0.0643	0.1828	0.1701
GSM1108649	F	Not Amp	0	<18m	0	3	0.0506	0.0806	0	0	0.1838	0.0332	0	0.251	0.0915	0.0593	0	0	0.0675	0.1072	0.0394	0.165	0.0215	0.0535	0.2729	0.0627	0.0309	0.1332	0	0.0493	0.1156	0.0146	0.0368	0	0.1089	0.0162	0.0931	0.052	0.0793	0.0259	0.2029	0.0779	0	0.0487	0.0382	0.0274	0	0.2004	0.1715
GSM1108650	F	Not Amp	0	<18m	0	3	0.0454	0.0835	0.0534	0	0.0832	0.0192	0.1756	0.1926	0.0471	0.02	0	0.0769	0	0.1159	0	0.1954	0.1186	0.1346	0.2224	0.1822	0.0328	0	0	0.0322	0.0753	0.0368	0.0134	0	0.28	0.192	0.2857	0.0652	0.3938	0.0138	0.2056	0.0958	0	0.0939	0.0848	0	0	0.4417	0.1697
GSM1108651	M	Amp	1	>18m	1	4	0	0	0	0.037	0.1283	0	0	0.2884	0	0.0388	0	0	0.0663	0.1189	0.0616	0.0128	0	0.0289	0.1931	0.2054	0.0674	0.0456	0.0406	0.0709	0.1008	0.0314	0.0209	0.0598	0.1528	0.1527	0.0767	0.0075	0.2173	0.0191	0.125	0.014	0	0.0172	0.0176	0.0299	0	0.2553	0.1676
GSM1108652	M	Not Amp	0	<18m	0	4s	0.0838	0.0718	0.0246	0	0.241	0.088	0.0954	0.2735	0.1149	0.1401	0.0684	0.0856	0.0289	0.0983	0.0252	0.0246	0.1237	0.1329	0.245	0.0872	0.0183	0	0	0.135	0.2178	0.0409	0.0142	0	0.1448	0.0188	0.1083	0.0632	0.1275	0.0318	0.202	0.064	0	0.0633	0.1068	0.034	0.0128	0.1329	0.1871
GSM1108653	M	Not Amp	0	<18m	0	1	0.0365	0.1019	0.0048	0.0598	0.1999	0.0631	0.1142	0.2393	0.0827	0.045	0.0416	0.0686	0	0.0961	0.0283	0.1287	0.1125	0.1308	0.251	0.1156	0.0073	0	0	0.1232	0.1884	0.0428	0	0.0093	0.1846	0.1189	0.136	0.0809	0.1203	0.0334	0.1583	0.0659	0	0.0706	0.0938	0.0156	0.0304	0.2351	0.1728
GSM1108654	M	Not Amp	0	<18m	0	1	0.0256	0.0641	0.0034	0.0755	0.2098	0.02	0.0337	0.2937	0.075	0.0953	0.0265	0.1092	0.0459	0.0833	0.0341	0.118	0.0849	0.1086	0.2438	0.0382	7.00E-04	0.0395	0	0.0664	0.2396	0.0363	0.0081	0.0234	0.0471	0.0167	0.1315	0.0735	0.1024	0.0344	0.1636	0.0742	0	0.0484	0.0476	0.0391	0.0791	0.1952	0.1733
GSM1108655	F	Not Amp	0	>18m	1	4	0.0679	0.0171	0.0833	0.0235	0.1696	0.0017	0.0591	0.2535	0.0989	0.1123	0.0564	0.0635	0.0732	0.1155	0	0.1021	0.0055	0.1766	0.3378	0.2474	0.0744	0.0375	0	0.0207	0.169	0.0282	0.0453	0	0.3175	0.4221	0.1078	0.0608	0.1435	0.0101	0.1743	0.0353	0.0337	0.0279	0.0767	0.0166	0.0464	0.1947	0.1587
GSM1108656	M	Not Amp	0	>18m	1	2b	0.0119	0	0.0867	0.1111	0.2164	0.0562	0.1404	0.2606	0.0875	0.0842	0.0795	0.0967	0.0181	0.0823	0	0	0.1408	0.1607	0.1357	0.2386	0.0403	0	0	0.0507	0.0923	0.0311	0.0359	0	0.3305	0.3793	0.1417	0.0634	0.1642	0.0229	0.2775	0.0501	0.0099	0.0105	0.0726	0.011	0.1029	0.2223	0.1703
GSM1108657	M	Not Amp	0	>18m	1	4	0.0332	0	0.0286	0.0471	0.198	0.0421	0	0.2117	0.0585	0	0	0.0013	0.1206	0.0961	0.0235	0	0.1176	0.1158	0.1507	0.3581	0.0919	0.07	0	0.0816	0	0.0293	0.0615	0	0.2508	0.5487	0.0757	0.0417	0.0474	0.0179	0.1261	0.0135	0	0.0047	0.0231	0.0367	0.1205	0.1311	0.1653
GSM1108658	M	Not Amp	0	>18m	1	4	0.0428	0	0.001	0.0164	0.1527	0.053	0	0.1806	0.0285	0	0	0	0.134	0.098	0.0211	0.0285	0.048	0.0624	0.0979	0.3844	0.1164	0.0883	0	0.0162	0.0084	0.0225	0.0496	0	0.2564	0.4466	0.0212	0.0211	0.0158	0.0142	0.0835	0.0192	0	0.0077	0	0.0584	0.0805	0.2799	0.1685
GSM1108659	F	Not Amp	0	>18m	1	3	0.0585	0.0508	0.1109	0.1807	0.0958	0.0165	0.0249	0.1491	0	0.0535	0	0.0157	0.1205	0.193	0	0.0475	0	0.0814	0.2126	0.2171	0.0723	0.0297	0.0456	0.0066	0.0734	0.0232	0.0125	0	0.3918	0.2778	0.0474	0	0.2597	0.0138	0.1216	0.0514	0.0537	0.0262	0	0.0269	0.014	0.3368	0.1602
GSM1108660	M	Not Amp	0	<18m	0	4s	0.0915	0.0439	0.0382	0	0.1138	0.0343	0.1858	0.208	0.0234	0.0421	0	0.0958	0	0.0508	0	0.2545	0.0419	0.079	0.3262	0.295	0.0716	0	0.0618	0.0977	0.4066	0.0364	0.0397	0	0.0354	0.3597	0.1707	0.0696	0.174	0.0114	0.1316	0.0871	0.0098	0.0824	0.0834	0.0373	0.0051	0.3574	0.1637
GSM1108661	F	Not Amp	0	<18m	0	4s	0.2209	0.0551	0.0179	0.056	0.1319	0.0208	0.0295	0.1843	0.0476	0.0463	0	0.0457	0.0741	0.0695	0	0.1434	0.0281	0.1481	0.2497	0.1923	0.0671	0.037	0	0.096	0.2954	0.0419	0.0456	0	0.0541	0.2811	0.1006	0.0535	0.1213	0.0231	0.1696	0.0628	0.0236	0.0241	0.1294	0.02	0.0556	0.2838	0.1651
GSM1108662	F	Not Amp	0	>18m	1	2b	0.0595	0.0556	0.0979	0.0318	0.138	0.0686	0.1877	0.2511	0.0513	0	0	0.0783	0	0.0843	0	0.212	0.1792	0.1749	0.2064	0.2237	0.085	0	0.0685	0	0.178	0.0502	0.0486	0	0.3395	0.316	0.106	0.0533	0.1669	0	0.1998	0.0974	0.014	0.0662	0.1626	0.0407	0.0716	0.3854	0.1596
GSM1108663	F	Not Amp	0	<18m	0	4s	0.0566	0.011	0.0122	0.0842	0.1704	0.0358	0.0256	0.227	0.1199	0.0533	0.0025	0.0454	0.0272	0.0689	0.0096	0.1201	0.0306	0.095	0.2795	0.2224	0.0344	0.0232	0	0.0788	0.3465	0.0184	0.0394	0	0.0508	0.2335	0.126	0.0454	0.1961	0.0358	0.149	0.0708	0.001	0.0465	0.0717	0	0.0234	0.2413	0.1713
GSM1108664	M	Not Amp	0	>18m	1	4	0.0179	0	0.0244	0.0198	0.1237	0	0	0.2208	0.0011	0	0	0	0.036	0.0556	0	6.00E-04	0.043	0.0512	0.194	0.2531	0.0606	0.1075	0	0	0.0331	0.0169	0.0337	0.0252	0.0668	0.3928	0.1493	0.0772	0.0701	0.0124	0.0857	0.0411	0	0.0212	0.0084	0.0366	0.084	0.28	0.1576
GSM1108665	M	Not Amp	0	<18m	0	3	0.1012	0	0.0213	0.0651	0.2136	0.0719	0.0783	0.2417	0.1124	0.1246	0.0515	0.0792	0.0836	0.0949	0	0.184	0.0608	0.1126	0.2463	0.1873	0.0571	0	0.0143	0.1135	0.2623	0.032	0.0337	0	0.0746	0.2132	0.1111	0.0753	0.1076	0.0336	0.1329	0.0686	0.0085	0.0256	0.0548	0.0973	0.0444	0.2125	0.1713
GSM1108666	F	Not Amp	0	>18m	1	4	0.0033	0	0.0725	0.1238	0.1618	0.0083	0	0.2522	0.068	0.0217	0.0167	0	0.0949	0.1378	0.0307	0	0.0599	0.1144	0.1332	0.2147	0.0833	0.0871	0	0.0667	0	0.0273	0.0284	0.0063	0.2731	0.4082	0.0803	0.0448	0.0692	0	0.1181	0.0409	0.0285	0	0.016	0.0181	0.0786	0.2483	0.1471
GSM1108667	F	Not Amp	0	<18m	0	3	0.003	0.0796	0.0252	0	0.1152	0.0123	0.0932	0.1962	0.0835	0	0	0.0311	0.0014	0.0579	0	0.1105	0.0057	0.1361	0.3311	0.2167	0.0443	0.091	0	0.0524	0.2212	0.0357	0.0349	0	0.0933	0.3878	0.1911	0.1048	0.1442	0.0236	0.151	0.0755	0.0227	0.0691	0.1369	0.0016	0.0293	0.2932	0.1631
GSM1108668	F	Not Amp	0	<18m	0	3	0.0517	0.0821	0.2448	0	0.244	0.0956	0.1572	0.3505	0.215	0.2228	0.2088	0.1962	0.0041	0.0889	0	0.1738	0.1886	0.17	0.2091	0.223	0.0513	0	0.0244	0.032	0.2636	0.0309	0.0176	0	0.4356	0.2962	0.1157	0.0643	0.1227	0.0141	0.2481	0.0847	0.109	0.0706	0.1192	0.026	0.0157	0.4498	0.1515
GSM1108669	F	Not Amp	0	>18m	1	1	0.0721	0.0518	0.0959	0	0.203	0.0537	0.1659	0.3053	0.0842	0.0904	0.1048	0.1491	0	0.1555	0	0.0682	0.2363	0.1841	0.1573	0.1815	0.0557	0	0	0.0583	0.0749	0.0273	0.029	0	0.3638	0.2192	0.12	0.0595	0.1093	0.0178	0.1397	0.07	0	0.0422	0.0874	0.0495	0.0973	0.3139	0.1811
GSM1108670	F	Not Amp	0	<18m	0	4	0	0.0098	0.1086	0.1303	0.2748	0.089	0.1734	0.3798	0.1448	0.1204	0.1403	0.1076	0.0097	0.0879	0	0	0.1409	0.1433	0.1043	0.1781	0.0547	0	0	0.0863	0.0339	0.0298	0.017	0	0.3105	0.3516	0.1022	0.0614	0.1147	0.0242	0.1623	0.0539	0.018	0.0409	0.0765	0.0285	0.0762	0.192	0.1699
GSM1108671	M	Not Amp	0	>18m	1	4	0.0585	0.0798	0.1335	0.0892	0.234	0.0331	0.1503	0.3892	0.1792	0.1516	0.1859	0.2408	0	0.1098	0	0.0808	0.056	0.1926	0.1787	0.1558	0.0503	0.002	0.0109	0.0423	0.126	0.0391	0.0297	0	0.4263	0.3661	0.0997	0.0633	0.1333	0.014	0.2182	0.0471	0.0653	0.0606	0.1294	0	0.1367	0.3722	0.1554
GSM1108672	F	Not Amp	0	<18m	0	2b	0	0.0029	0.0657	0	0.1341	0.0189	0.2263	0.2121	0	0	0.0253	0.0794	0	0.0468	0	0.0395	0.0882	0.1454	0.1759	0.3019	0.048	0	0	0.021	0.2443	0.0635	0.0519	0	0.2746	0.5398	0.263	0.1034	0.3211	0.0091	0.2064	0.1081	0.0409	0.056	0.0942	0.0066	0.0411	0.2756	0.1669
GSM1108673	F	Not Amp	0	<18m	0	4	0.0753	0.0821	0.0714	0.0684	0.1669	0.0592	0.1816	0.2919	0.0391	0.0788	0.0986	0.1129	0.0644	0.1676	0	0.1994	0.0484	0.1614	0.2011	0.3063	0.0427	0	0.0592	0.0248	0.1802	0.0425	0.0074	0	0.4614	0.3727	0.2313	0.0829	0.2443	0.0225	0.1887	0.0634	0.026	0.0516	0.1037	0.0317	0.072	0.3492	0.1359
GSM1108674	M	Not Amp	0	>18m	1	4	0.0072	0.0138	0.0996	0.0709	0.2355	0.0761	0.1041	0.3087	0.0257	0.1029	0.1297	0.0917	0.0787	0.1322	0	0	0.1159	0.1756	0.125	0.2601	0.0783	0.0515	0	0.0662	0.0151	0.0328	0.0493	0	0.3503	0.3239	0.1397	0.0753	0.1055	0.0153	0.1472	0.0175	0.0014	0	0.0684	0.039	0.0913	0.2494	0.1794
GSM1108675	F	Not Amp	0	<18m	0	1	0.0212	0.0178	0.024	0.0411	0.177	0.0296	0.0637	0.2083	0.0762	0.0288	0	0.0075	0.0212	0.0928	0	0.0602	0.0531	0.1041	0.2623	0.2286	0.0335	0.0666	0	0.0676	0.1351	0.0241	0.0292	0	0.2189	0.3344	0.1628	0.0742	0.1528	0.0283	0.1213	0.061	0	0.0208	0.0636	0.0128	0.0284	0.2568	0.1761
GSM1108676	F	Not Amp	0	>18m	1	2a	0.0334	0	0.0621	0.0223	0.1309	0.0288	0.0859	0.2502	0.0017	0.0419	0.0211	0.0329	0.069	0.111	0.0254	0	0.0667	0.107	0.2102	0.2023	0.0375	0.0674	0	0.0774	0.2446	0.0341	0.0372	0	0.2173	0.3654	0.0636	0.0413	0.1185	0.0249	0.1704	0.0805	0.0098	0.0181	0.0537	0.0462	0.0947	0.3704	0.1753
GSM1108677	F	Not Amp	0	<18m	0	4	0.0443	0.0372	0.0904	0.0153	0.1839	0.0126	0.0797	0.2826	0.0233	0.0091	0.0432	0.0996	0.0297	0.1271	0	0.0538	0.0939	0.1608	0.1174	0.1695	0	0.0335	0	0.0577	0	0.0281	0.0071	0	0.4021	0.3383	0.1726	0.0928	0.113	0.0172	0.143	0.0242	0	0.0255	0.063	0.0032	0.1136	0.2134	0.1806
GSM1108678	F	Not Amp	0	<18m	0	3	0.1223	0.0406	0	0.008	0.1416	0.0614	0.0346	0.2062	0.0239	0.0537	0	0.001	0.0618	0.0741	0	0.1119	0	0.1084	0.2463	0.2038	0.0327	0.0485	0.0093	0.0948	0.2314	0.0348	0.031	0	0.1096	0.2738	0.0691	0.0646	0.0268	0.0221	0.1472	0.0717	0.0137	0.0475	0.0552	0.0341	0.0238	0.3003	0.1767
GSM1108679	M	Not Amp	0	>18m	1	4	0.0725	0.0635	0.084	0.0557	0.2289	0.0515	0.0264	0.2401	0.142	0.0792	0.0234	0.0642	0.1236	0.1131	0	0.1573	0.1562	0.154	0.1917	0.2812	0.0936	0.0221	0	0	0.1289	0.0228	0.06	0	0.4783	0.4172	0.1227	0.0419	0.2198	0.0053	0.2123	0.0603	0	0.0107	0.1073	0.0339	0.0301	0.2336	0.1534
GSM1108680	M	Not Amp	0	<18m	0	3	0.0434	0.0219	0.0333	0.0394	0.1923	0.0576	0.046	0.2699	0.093	0.0491	0.0614	0	0.098	0.0563	0.0342	0.0825	0.0688	0.1449	0.2223	0.246	0.0502	0.0997	0	0.0775	0.0722	0.0228	0.0581	0	0.2022	0.211	0.0813	0.0398	0.092	0.019	0.2232	0.0539	0.0015	0.0642	0.0219	0.0221	0.0482	0.1784	0.18
GSM1108681	M	Amp	1	>18m	1	4	0.0333	0.0639	0	0.116	0.168	0.0581	0.0066	0.2569	0.0424	0.0581	0.0255	0.0566	0.0979	0.1321	0.0994	0.0808	0	0.1512	0.1074	0.4435	0.0693	0.0375	0	0.1846	0	0.0162	0.0479	0	0.5826	0.3972	0.0914	0.0485	0.1347	0.0111	0.135	0.0394	0	0.0111	0.0617	0.0041	0.0421	0.1789	0.1646
GSM1108682	M	Not Amp	0	<18m	0	4s	0.0735	0.0218	0.0364	0.0803	0.2336	0.0321	0	0.2532	0.1018	0.088	0.0443	0.023	0.0649	0.1213	0.001	0.0837	0.0694	0.1172	0.2103	0.2723	0.0705	0.1233	0	0.0306	0.1288	0.034	0.0592	0	0.1754	0.1599	0.0928	0.054	0.1006	0.0239	0.1573	0.0796	0	0.0321	0.0163	0.0392	0.0379	0.0896	0.1729
GSM1108683	F	Amp	1	>18m	1	4	0.018	0	0	0.1086	0.1563	0.0584	0	0.2574	0	0.017	0	0	0.1353	0.0829	0.0749	0.0614	0.0019	0.147	0.186	0.2718	0.0849	0.065	0	0.1094	0.1023	0.0377	0.0732	0.0038	0.2481	0.4438	0.0674	0.0618	0.0058	0.011	0.0887	0.0407	0	0	0.0467	0.0274	0.0707	0.0553	0.1648
GSM1108684	F	Amp	1	<18m	0	4s	0.0377	0.0313	0.0083	0.0561	0.1231	0.0351	0	0.2229	0.04	0.01	0	0	0.0903	0.1698	0.0108	0.0348	0	0.1405	0.1534	0.3517	0.0841	0.1485	0.012	0.0275	0.0178	0.0312	0.0628	0	0.4182	0.3073	0.0737	0.0665	0.0564	0.0045	0.1215	0.0407	0	0.0291	0.0137	0.0255	0.0367	0.3017	0.161
GSM1108685	M	Not Amp	0	<18m	0	4s	0.0612	0.0746	0	0.1554	0.2144	0.0697	0.0478	0.2017	0.1326	0.0731	0.0158	0.0237	0.0899	0.0993	0.099	0.0516	0.0417	0.0858	0.149	0.2733	0.0778	0.0767	0.0407	0.1106	0.2702	0.0452	0.0596	0	0.2918	0.2746	0.1216	0.0656	0.1194	0.0313	0.1676	0.0682	0	0.048	0.0822	0.0307	0.0291	0.2518	0.1777
GSM1108686	F	Not Amp	0	<18m	0	4s	0.0265	0.0405	0.0932	0.2786	0.291	0.1168	0.19	0.3707	0.0922	0.1374	0.1452	0.2294	0.0063	0.0905	0	0	0.1157	0.2039	0.151	0.1931	0.075	0	0	0.0864	0.0365	0.0345	0.0577	0	0.3942	0.2236	0.1073	0.0732	0.1647	0.0233	0.2492	0.0736	0.0035	0.0344	0.2408	0	0.1607	0.1927	0.1513
GSM1108687	M	Not Amp	0	<18m	0	4	0.0522	0.0976	0	0.1099	0.1757	0.0351	0	0.2133	0.0054	0.0344	0	0.017	0.0759	0.1589	0.0639	0.0529	0.0749	0.0992	0.1461	0.2033	0.079	0.0624	0.019	0.0636	0.2328	0.0641	0.0544	0	0.2884	0.2773	0.1321	0.0709	0.1077	0.0211	0.1424	0.0618	0	0.0611	0.0583	0.0365	0.0324	0.1364	0.1765
GSM1108688	M	Not Amp	0	<18m	0	3	0.0363	0.0509	0.1197	0.112	0.2845	0.0686	0.0888	0.3413	0.1709	0.1953	0.1683	0.1143	0.0576	0.1268	0.0036	0.0186	0.1422	0.182	0.1783	0.2323	0.0411	0.0222	0	0.0574	0.0518	0.0309	0.0168	0	0.4182	0.2248	0.1448	0.0824	0.1317	0.03	0.1552	0.04	0.0263	0.0507	0.0971	0.0088	0.0025	0.1881	0.161
GSM1108689	M	Not Amp	0	>18m	1	4	0.062	0	0.0679	0.0704	0.1869	0.0793	0.0485	0.2066	0	0.0188	0	0.0402	0.1308	0.1501	0.0523	0.0776	0.1046	0.1327	0.1084	0.1446	0.064	0	0	0.0774	0.0834	0.0493	0.0339	0	0.1904	0.1571	0.1452	0.0515	0.1107	0.0295	0.1067	0.0767	0.0133	0.0295	0.0195	0.0601	0.0941	0.1918	0.2028
GSM1108690	F	Not Amp	0	>18m	1	1	0.1168	0.0021	0.006	0.121	0.1213	0.0815	0.0512	0.1524	0.0864	0.0758	0	0.0426	0.1144	0.1217	0	0.1515	0.0242	0.1122	0.1613	0.2961	0.1229	0.0347	0	0	0.095	0.0294	0.0501	0	0.2916	0.2547	0.0557	0.0247	0.1209	0.0083	0.1661	0.0903	0.0211	0.0295	0	0.0374	0.0036	0.4525	0.1905
GSM1108691	M	Not Amp	0	<18m	0	1	0.035	0.0488	0.0613	0.0611	0.1891	0.0456	0.1168	0.2569	0.1173	0.184	0.1421	0.1403	0.0995	0.1117	0	0.038	0.1183	0.1533	0.2269	0.1874	0.0761	0.0064	0	0.0573	0.1447	0.0285	0.0543	0	0.2519	0.2264	0.0748	0.0388	0.1209	0.02	0.236	0.0594	0	0.0388	0.0612	0.0124	0.0675	0.3559	0.1563
GSM1108692	F	Amp	1	>18m	1	4	0.0499	0.0071	0.0231	0.0627	0.1837	0.0083	0	0.2478	0.0318	0.0016	0	0	0.0897	0.0985	0.0413	0.1376	0.0375	0.0691	0.1837	0.1814	0.0508	0.0626	0	0.1422	0.0834	0.0351	0.0275	0.0611	0.1448	0.3126	0.0806	0.0691	0.0303	0.0213	0.1045	0.0426	0	0	0.0456	0.014	0.0498	0.0966	0.1588
GSM1108693	F	Not Amp	0	<18m	0	3	0.0231	0.0128	0.0417	0.0579	0.2488	0.0826	0.1564	0.3751	0.0591	0.21	0.2077	0.2497	6.00E-04	0.1534	0	0	0.0928	0.1128	0.1206	0.1206	0.0094	0.0722	0	0.097	0	0.0322	0.0094	0.0459	0.3305	0.2188	0.1486	0.0649	0.1335	0.0318	0.153	0.0475	0	0.0367	0.0554	0.0115	0.2113	0.103	0.182
GSM1108694	F	Not Amp	0	<18m	0	3	0.0729	0.0587	0.0078	0.0381	0.1622	0.0695	0.1162	0.2661	0.0367	0.0197	5.00E-04	0.0242	0.087	0.061	0	0.1264	0.0238	0.1411	0.2342	0.1343	0.0372	0.1248	0	0.1009	0.1738	0.0443	0.0396	0	0.1701	0.4922	0.1309	0.0622	0.1183	0.0275	0.217	0.0504	0	0.044	0.0647	0.0133	0.0412	0.2061	0.1702
GSM1108695	M	Not Amp	0	<18m	0	4s	0.1039	0.0327	0.033	0.0751	0.1717	0	0.1413	0.273	0.0093	0.0315	0.0052	0.0759	0.0541	0.0657	0.0615	0.1399	0.0936	0.1558	0.2418	0.125	0.0796	0.0017	0	0.1157	0.2971	0.0633	0.0329	0	0.189	0.2265	0.0902	0.0482	0.1192	0.0309	0.1448	0.0528	0	0.0242	0.1827	0.0112	0.1062	0.2263	0.144
GSM1108696	F	Not Amp	0	<18m	0	4s	0.1423	0.0575	8.00E-04	0.2415	0.1172	0.0182	0.1076	0.2193	0	0.0132	0	0.0811	0.0187	0.0672	0	0.1053	0.0527	0.0955	0.1073	0.1331	0.1006	0	0.0523	0.1229	0.4184	0.4574	0.0607	0	0.3142	0.0813	0.1679	0.0657	0.1799	0.0218	0.1427	0.0367	0	0.0694	0.2024	0	0.0571	0.0967	0.1239
GSM1108697	F	Not Amp	0	<18m	0	1	0.0293	0.0057	0.0335	0.0644	0.188	0.0162	0.0441	0.3079	0.0212	0.0708	0.0664	0.0573	0.0607	0.0832	0.0568	0.0592	0.0523	0.0877	0.1726	0.2051	0.0368	0.0499	0	0.0985	0.0301	0.0222	0.0272	0	0.2753	0.2206	0.1306	0.0782	0.1099	0.0313	0.1649	0.0473	0	0.0064	0.0609	0.0278	0.0889	0.0984	0.1812
GSM1108698	F	Amp	1	>18m	1	3	0.0116	0	0.0021	0.1414	0.1155	0.0672	0	0.2566	0.0075	0.0328	0	0	0.0416	0.1303	0.0327	0	0	0.0744	0.2251	0.295	0.0965	0.2252	0	0.0411	0.133	0.0133	0.0573	0.0344	0.2434	0.5442	0	0	0.0446	0.0227	0.1123	0.031	0	4.00E-04	0	0.017	0.0339	0.2176	0.167
GSM1108699	F	Not Amp	0	<18m	0	1	0.0865	0.0272	0.0287	0.0672	0.1639	0.1005	0.1089	0.2171	0.1469	0.1346	0.0708	0.1282	0.0609	0.0621	0	0.1257	0.0213	0.1982	0.3141	0.2442	0.0611	0.024	0	0.0924	0.4013	0.014	0.0395	0	0.247	0.157	0.0124	0.0135	0.0904	0.0195	0.2157	0.0631	0.0258	0.0479	0.024	0	0.045	0.4545	0.1596
GSM1108700	F	Not Amp	0	<18m	0	1	0.1491	0.1027	0.0302	0.0752	0.0781	0.0249	0.1586	0.248	0	0	0	0.0803	0	0.1202	0	0.1907	0.0684	0.1159	0.162	0.2973	0.0783	0	0	0.0459	0.2203	0.0391	0.0693	0	0.4631	0.1367	0.1375	0.0501	0.1942	0.0063	0.1708	0.1164	0	0.0654	0.0735	0.0291	0.0776	0.5342	0.1604
GSM1108701	M	Not Amp	0	<18m	0	1	0.001	0.0523	0.0166	0	0.1384	0.0155	0.0904	0.228	0.0148	0.0264	0	0.0656	0	0.0486	0	0.1945	0.1649	0.1053	0.227	0.1725	0.0454	0.0134	0.0466	0	0.1956	0.0343	0.0492	0	0	0.2124	0.2147	0.0541	0.2568	0	0.1668	0.081	0	0.0527	0.0196	0.0222	0.0407	0.3408	0.195
GSM1108702	F	Not Amp	0	<18m	0	1	0.0791	0.0802	0.2508	0.1632	0.2892	0.171	0.2196	0.4023	0.1467	0.1094	0.1286	0.1127	0.029	0.0898	0	0.027	0.1697	0.1962	0.2145	0.2804	0.1072	0	0.0356	0	0.2599	0.0397	0.0429	0	0.3873	0.3189	0.1348	0.0513	0.2391	0.009	0.2298	0.0745	0.1303	0.0731	0.1112	0.012	0.084	0.4055	0.1449
GSM1108703	M	Not Amp	0	<18m	0	2a	0.0366	0.0393	0.0106	0.0672	0.1909	0.0812	0.1856	0.2857	0.0975	0.0839	0.0574	0.0582	0.0519	0.0311	0	0.109	0.1394	0.1616	0.2353	0.2801	0.0648	0.0419	0	0.07	0.1356	0.0285	0.0381	0	0.115	0.2503	0.1326	0.0673	0.1332	0.0211	0.1837	0.0495	0	0.0633	0.0749	0.0423	0.0624	0.3392	0.1662
GSM1108704	F	Not Amp	0	<18m	0	1	0.0529	0.0326	0.1576	0.0538	0.1725	0.0644	0.2267	0.3112	0.0983	0.0813	0.0617	0.1579	0	0.0881	0.0316	0.0644	0.1666	0.1748	0.2324	0.2203	0.0617	0	0.0758	0.0719	0.3308	0.0796	0.0015	0	0.277	0.2705	0.136	0.0571	0.2064	0.0308	0.1839	0.0989	0.0484	0.074	0.0997	0.0183	0.1291	0.3592	0.1468
GSM1108705	M	Not Amp	0	<18m	0	4s	0.0548	0.0506	0	0.1092	0.1556	0.0568	0.0922	0.2185	0.1275	0.0706	0	0.0731	0.0146	0.0536	0.0677	0.1822	0.0138	0.1168	0.3197	0.2466	0.0676	0	0.0707	0.1894	0.4539	0.0337	0.0249	0	0.2514	0.3369	0.1101	0.0424	0.1908	0.0418	0.1571	0.0624	0	0.0425	0.0904	0.0115	0.0118	0.2772	0.1653
GSM1108706	F	Not Amp	0	<18m	0	3	0.0685	0	0.0111	0.1146	0.2064	0.0475	0.0428	0.2508	0.0784	0.074	0.0621	0.0633	0.0636	0.118	0	0.0553	0.048	0.1143	0.1914	0.2264	0.0652	0.0452	0	0.0936	0.1252	0.045	0.0364	0	0.1846	0.5026	0.1405	0.0751	0.1475	0.0237	0.142	0.0551	0	0.0014	0.0621	0.0101	0.0548	0.1782	0.1712
GSM1108707	M	Amp	1	>18m	1	4	0	0	0.0791	0.216	0.1231	0.088	0	0.2654	0.0248	0.0207	0	0	0.1169	0.1123	0.0543	0.0684	0	0.0831	0.1924	0.1752	0.1105	0.0822	0	0.0996	0.1499	0.0332	0.0632	0	0.2608	0.3926	0.093	0.0293	0.1341	0.0222	0.126	0.0454	0.0132	0.0181	0.0209	0.0447	0.0521	0.191	0.1726
GSM1108708	F	Not Amp	0	<18m	0	2b	0.0519	0.0133	0.0179	0.2017	0.1829	0.0775	0.033	0.2328	0.0567	0.0931	0.0392	0.0578	0.0671	0.0997	0	0.0878	0.0268	0.0913	0.1061	0.3103	0.108	0.0311	0	0.0873	0.206	0.021	0.0366	0	0.1809	0.2474	0.0857	0.0413	0.1518	0.0192	0.1649	0.0926	0	0.0029	0	0.0441	0.0244	0.3737	0.1837
GSM1108709	M	Amp	1	>18m	1	3	0.0045	0	0.0038	0.1143	0.138	0.0475	0	0.2575	0	0.0198	0.0121	0	0.1199	0.1221	0.0605	0	0	0.0977	0.2331	0.289	0.0987	0.1143	0	0.1084	0.0513	0.0277	0.0716	0.0605	0.2001	0.3745	0	0.0296	0	0.0087	0.1181	0.0214	0	0	0	0.0345	0.0701	0.1187	0.1684
GSM1108710	F	Not Amp	0	<18m	0	4	0.0912	0	0.0469	0.0427	0.2043	0.0581	0	0.2555	0.024	0.0875	0.0443	0.0752	0.0964	0.0687	0.0638	0.0405	0.0161	0.1527	0.2503	0.2178	0.0734	0.0988	0	0.08	0.2386	0.039	0.0538	0	0.1229	0.2657	0.0205	0.035	0.0397	0.0381	0.1425	0.0496	0.0023	0	0.0213	0.0542	0.107	0.1865	0.1777
GSM1108711	F	Not Amp	0	>18m	1	4	0.0486	0.0838	0.1116	0	0.237	0.0519	0.0982	0.2858	0.1422	0.1048	0.0983	0.0256	0.1592	0.0817	0	0.1808	0.061	0.2069	0.304	0.2552	0.0853	0.0266	0	0.0166	0.2395	0.027	0.0626	0	0.3479	0.367	0.0947	0.0536	0.1387	0	0.2948	0.0412	0.0226	0.0438	0.0562	0.021	0.0231	0.3054	0.1635
GSM1108712	M	Not Amp	0	<18m	0	3	0.0011	0	0.0329	0	0.1553	0.0536	0	0.1686	0.0458	0.0198	0	0	0.0743	0.0835	0.0296	0	0.077	0.0976	0.1852	0.2133	0.0593	0.0696	0	0.0958	0.1333	0.018	0.0268	0	0.0435	0.3678	0.1964	0.0431	0.2599	0.0322	0.1105	0.0621	0.0059	0.004	0.008	0.0404	0.0302	0.344	0.188
GSM1108713	M	Not Amp	0	>18m	1	2b	0.0627	0.0109	0.0089	0.1214	0.0564	0	0.185	0.2462	0	0	0	0.0154	0	0.0856	0	0.0655	0	0.0988	0.149	0.2471	0.1378	0	0	0.0181	0.1256	0.0283	0.0645	0	0.3011	0.3348	0.253	0.0834	0.2541	0.0113	0.0777	0.1426	0	0.0505	0.2795	0.0032	0	0.5783	0.1519
GSM1108714	M	Not Amp	0	>18m	1	1	0.0953	0.0745	0.0252	0.1859	0.144	0.047	0.2624	0.3095	0	0.0673	0.0737	0.1705	0	0.0839	0	0.2464	0.0221	0.1159	0.1784	0.173	0.1088	0	0.108	0.0388	0.2526	0.0346	0.0463	0	0.2171	0.0949	0.1712	0.0748	0.1862	0.0241	0.2336	0.1359	0	0.0746	0.161	0.0059	0.0684	0.5358	0.1463
GSM1108715	M	Not Amp	0	<18m	0	2b	0.0342	0.0028	0.0545	0.1217	0.2173	0.0417	0.0879	0.3148	0.0383	0.0727	0.1021	0.1433	0.0216	0.1336	0.0431	0.0034	0.0921	0.1448	0.0917	0.186	0.0229	0	0	0.0599	0	0.0255	0.0269	0	0.41	0.278	0.1915	0.0801	0.1404	0.0218	0.1066	0.0304	0	0.0192	0.0383	0.0028	0.099	0.2588	0.1769
GSM1108716	F	Not Amp	0	<18m	0	1	0.0422	0.0035	0.1007	0.0233	0.2466	0.1305	0.1513	0.3128	0.0956	0.1473	0.1261	0.1423	0.0245	0.0916	0.0152	0.004	0.1328	0.1907	0.1972	0.2418	0.0683	0	0	0.154	0.1963	0.0459	0.0349	0	0.1678	0.2359	0.0882	0.0449	0.124	0.0339	0.1369	0.0433	0.005	0.0277	0.0739	0.0375	0.0985	0.1917	0.1843
GSM1108717	M	Not Amp	0	<18m	0	4	0.0245	0	0.0399	0.1627	0.2229	0.0971	0.1251	0.2787	0.0794	0.0948	0.1102	0.1611	0.0247	0.0977	0.0134	0	0.1128	0.1512	0.1716	0.233	0.0749	0	0.0202	0.1689	0.179	0.053	0.0208	0	0.1764	0.3633	0.1189	0.0597	0.1463	0.0342	0.1075	0.0543	0	0.049	0.0663	0.0316	0.1425	0.207	0.1768
GSM1108718	F	Not Amp	0	<18m	0	1	0.1134	0.0226	0.0208	0.0674	0.2047	0.0886	0.0908	0.2647	0.1432	0.086	0.0763	0.0819	0.0442	0.088	0.0023	0.1244	0.0251	0.1281	0.1684	0.2597	0.0547	0.017	0	0.1195	0.1136	0.0347	0.0358	0	0.169	0.3393	0.0954	0.0449	0.0898	0.0198	0.12	0.0775	0.0239	0.0678	0.0266	0.0111	0.0727	0.2487	0.1793
GSM1108719	M	Not Amp	0	>18m	1	3	0.0069	0	0.0291	0.0317	0.2184	0.0509	0.1333	0.2697	0.0819	0.0975	0.0585	0.1244	0	0.0851	0.0228	0	0.0884	0.1361	0.153	0.2003	0.0563	0.0066	0	0.1227	0.1232	0.0423	0.0312	0	0.1807	0.4605	0.1397	0.0637	0.1318	0.0327	0.1205	0.05	0	0	0.0597	0.0165	0.0738	0.1801	0.1831
GSM1108720	M	Not Amp	0	>18m	1	4	0.0098	0	0.067	0.1277	0.1927	0.0618	0.087	0.2473	0.06	0.0736	0	0.0324	0.0584	0.0266	0.0253	0	0.0201	0.102	0.1248	0.2355	0.0809	0.0347	0	0.1586	0.099	0.0617	0.0576	0	0.0767	0.4597	0.0757	0.0144	0.1371	0.0371	0.1148	0.0483	0.0015	0	0	0.0184	0.0927	0.0107	0.1823
GSM1108721	M	Not Amp	0	<18m	0	1	0.1053	0.0201	0	0.0812	0.2045	0.1124	0.1441	0.3244	0.0917	0.074	0.1107	0.0771	0.0562	0.0247	0	0.2352	0.0268	0.1691	0.296	0.396	0.0905	0.0461	0.0335	0.0271	0.3177	0.0259	0.0475	0	0.1498	0.3828	0.1079	0.0716	0.1394	0.0102	0.1986	0.0796	0	0.0404	0.0727	0.0115	0.0048	0.4757	0.137
GSM1108722	M	Not Amp	0	<18m	0	4	0.0308	0.0036	0.0217	0.0329	0.1985	0.0776	0.0859	0.2085	0.069	0.0366	0.026	0.0428	0.0552	0.1309	0.0172	0	0.134	0.1531	0.159	0.2625	0.0415	0	0	0.12	0.0674	0.0334	0.0322	0	0.3824	0.474	0.1543	0.0729	0.1404	0.0268	0.1148	0.0323	0	0.0255	0.0271	0.0275	0.0235	0.2792	0.1931
GSM1108723	M	Not Amp	0	>18m	1	4	0.098	0.0137	0.2053	0.0882	0.2023	0.0341	0.2216	0.3299	0.1786	0.1684	0.1729	0.1221	0.053	0.0749	0	0.1372	0.1533	0.1748	0.2515	0.2651	0.0525	0	0.0338	0	0.2443	0.0207	0.0179	0	0.4016	0.5169	0.2938	0.1059	0.3347	0.023	0.2099	0.0732	0.0667	0.0234	0.2225	0	0	0.426	0.1036
GSM1108724	M	Not Amp	0	<18m	0	4s	0.0664	0	0	0.1504	0.0957	0	0	0.148	0.1031	0.0611	0	0	0.1024	0.0672	0.0368	0.0901	0.054	0.0683	0.2513	0.2367	0.0904	0.1012	0	0.0599	0.1782	0.0169	0.0418	0.0503	0.1045	0.4601	0.0413	0.0125	0.1033	0.0304	0.136	0.0314	0	0.0119	0.0164	0.0043	0.006	0.3689	0.1655
GSM1108725	M	Not Amp	0	<18m	0	1	0.051	0	0.025	0.0979	0.2195	0.1256	0.1022	0.2576	0.1114	0.1032	0.0708	0.0567	0.0984	0.08	0.0147	0.0342	0.066	0.1504	0.2364	0.2509	0.0925	0.0764	0	0.0862	0.2906	0.0261	0.0726	0	0.2078	0.2522	0.0417	0.0363	0.092	0.0198	0.2069	0.0733	0	0.0309	0.0455	0.0299	0.0574	0.2459	0.1703
GSM1108726	F	n.a.	n.a.	>18m	1	4	0.1004	0.0336	0.004	0.1431	0.1403	0.0465	0.052	0.2345	0	0	0.0011	0	0.0885	0.1008	0.0451	0.0972	0	0.1016	0.1535	0.2937	0.1535	0.0293	0.0138	0.129	0.1954	0.2004	0.0736	0	0.3808	0.3229	0.0951	0.0689	0.0104	0.0339	0.0832	0.0334	0	0.0212	0.1044	0.0138	0.033	0.1477	0.1437
GSM1108727	M	Not Amp	0	<18m	0	4s	0.1214	0.0294	0.0168	0.1261	0.213	0.0628	0.1242	0.3072	0.0639	0.1115	0.094	0.052	0.104	0.0669	0.0195	0.0862	0.0529	0.1554	0.1827	0.2817	0.0869	0.0287	0	0.1628	0.2234	0.0248	0.0667	0	0.2834	0.2203	0.0811	0.0494	0.0988	0.0232	0.205	0.0596	0	0.0173	0.098	0.0281	0.0499	0.2993	0.1694
GSM1108728	M	Not Amp	0	<18m	0	1	0.059	0.0668	0.1777	0.1238	0.2598	0.0855	0.2363	0.364	0.1521	0.1416	0.1479	0.1127	0.0338	0.1159	0.0068	0.1339	0.1946	0.1679	0.1653	0.3784	0.1081	0	0	0.055	0.1675	0.0157	0.0512	0	0.6761	0.3109	0.1523	0.0818	0.1459	0.016	0.2302	0.0732	0.0569	0.0464	0.1405	0.0033	0.0329	0.4749	0.1456
GSM1108729	F	Not Amp	0	>18m	1	1	0.0079	0.0418	0.3692	0	0.3027	0.1401	0.2505	0.4928	0.2258	0.273	0.2813	0.2633	0	0.0793	0	0.0478	0.3047	0.2019	0.1595	0.2065	0.0863	0	0.0172	0	0.1578	0.0487	0.0339	0	0.5068	0.399	0.142	0.0754	0.1392	8.00E-04	0.2381	0.0868	0.1568	0.0697	0.1134	0.0255	0.0925	0.306	0.1367
GSM1108730	M	Not Amp	0	<18m	0	1	0.0803	0.0452	0.0221	0.0825	0.1669	0.0679	0.1441	0.275	0.0648	0.0663	0.0452	0.0459	0.0586	0.0762	0	0.1754	0.1118	0.1677	0.1782	0.3175	0.0924	0	0	0.1323	0.1141	0.0321	0.0494	0	0.2302	0.308	0.1336	0.0679	0.1109	0.0191	0.1597	0.0733	0	0.0285	0.0627	0.0361	0.0626	0.2699	0.1711
GSM1108731	M	Not Amp	0	>18m	1	4	0.0876	0	0.0282	0.1046	0.1516	0.0616	0.087	0.2266	0.1833	0.0658	0	0.0399	0.0702	0.0712	0.0734	0.1552	0.1314	0.1388	0.2466	0.2216	0.0911	0	0	0.016	0.1146	0.0196	0.049	0	0.3773	0.3964	0.0822	0.0206	0.1962	0.0276	0.1564	0.0696	0	0.0208	0.1296	0	0.0799	0.3492	0.1456
GSM1108732	M	Not Amp	0	<18m	0	1	0.0664	0.0115	0.1142	0.0389	0.2157	0.0907	0.1334	0.3003	0.118	0.1236	0.0781	0.0816	0.0153	0.0766	0	0.0739	0.1775	0.1581	0.1803	0.2641	0.0799	0	0	0.0304	0.1276	0.0283	0.0424	0	0.363	0.3154	0.0765	0.0467	0.0978	0.0144	0.2399	0.0673	0.0078	0.0432	0.0279	0.0352	0.0376	0.2653	0.1786
GSM1108733	M	Not Amp	0	>18m	1	2a	0.1354	0.0782	0.2259	0.0232	0.2156	0.1418	0.1654	0.2972	0.1801	0.2159	0.1876	0.1179	0.0663	0.1029	0	0.149	0.1495	0.1858	0.1445	0.3028	0.1091	0	0	0	0.2475	0.034	0.0364	0	0.3507	0.1952	0.0982	0.0471	0.1558	0	0.2416	0.1127	0.098	0.0574	0.0665	0	0	0.5684	0.1557
GSM1108734	M	Not Amp	0	<18m	0	1	0.0573	0.0157	0.0333	0.095	0.1971	0.0475	0.0579	0.2036	0.0683	0.0564	0.0188	0.0172	0.0616	0.1085	0	0.0356	0.0757	0.1165	0.1727	0.2801	0.0804	0.0584	0	0.1285	0.1527	0.0289	0.0314	0	0.128	0.0861	0.1342	0.0601	0.1498	0.0304	0.1332	0.0391	0	0.0267	0	0.0343	0.0507	0.266	0.17
GSM1108735	F	Not Amp	0	<18m	0	2b	0.0468	0.0351	0	0.0639	0.1988	0.0505	0.0809	0.1803	0.0834	0.0426	0	0.0113	0.0728	0.0986	0.0105	0.14	0.104	0.0854	0.2188	0.2404	0.0496	0.0284	0	0.134	0.2423	0.0327	0.0292	0	0.0676	0.3244	0.1411	0.0716	0.1085	0.027	0.156	0.0594	0	0.0454	0.0517	0.0453	0.0369	0.1779	0.1805
GSM1108736	M	Not Amp	0	>18m	1	4	0.0691	0.0749	0.1249	0.1407	0.2486	0.0624	0.1424	0.3604	0.1658	0.2485	0.2124	0.1476	0.0594	0.0573	0	0.0651	0.1722	0.1651	0.3107	0.1971	0.0673	0.0199	0	0.0082	0.2929	0.0372	0.009	0	0.3457	0.3401	0.1446	0.0786	0.1525	0.0075	0.3036	0.0454	0.0069	0.0523	0.118	0.0089	0.0257	0.3315	0.1333
GSM1108737	M	Not Amp	0	<18m	0	2b	0	0	0.005	0.117	0.1453	0.0632	0.1638	0.189	0.0236	7.00E-04	0	0.0341	0	0.0734	0.0152	0	0.0498	0.1	0.1772	0.2722	0.0669	0.0583	0	0.1312	0.1136	0.023	0.0543	0	0.1944	0.5269	0.1299	0.046	0.1982	0.0212	0.1624	0.0555	0	0.0661	0.0371	0.0018	0.0249	0.2956	0.192
GSM1108738	M	Not Amp	0	<18m	0	3	0.0163	0	0.0187	0.1752	0.1688	0.1125	0.0852	0.1858	0.0799	0.0292	0	0.0718	0.0139	0.086	0	0.0053	0.1055	0.1439	0.1542	0.2059	0.0722	0	0	0.1324	0.1094	0.0446	0.0294	0	0.1331	0.6267	0.0943	0.0285	0.1722	0.0329	0.1347	0.0669	0	0.0372	0.0344	0.0195	0.0906	0.184	0.2023
GSM1108739	M	Amp	1	>18m	1	3	0.0434	0	0	0.1953	0.1122	0.0416	0	0.1966	0.0173	0	0	0	0.0943	0.1461	0.0289	0	0	0.0791	0.1862	0.25	0.0826	0.168	0	0.136	0.0403	0.0144	0.0519	0.0445	0.2075	0.4398	0.0804	0.0491	0.0445	0.016	0.1046	0	0	0.0143	0.0037	0.0273	0.0429	0.2466	0.1518
GSM1108740	M	Not Amp	0	<18m	0	4	0.0659	0.0673	0.2314	0.1512	0.2708	0.1094	0.2227	0.395	0.1959	0.2141	0.2109	0.1965	0.0229	0.1004	0	0.1269	0.1887	0.2054	0.2331	0.2354	0.0835	0	0.0257	0.0211	0.2383	0.031	0.034	0	0.4931	0.4171	0.0959	0.054	0.1193	0.0233	0.2881	0.0562	0.0908	0.0353	0.1352	0.0033	0.1309	0.3292	0.1346
GSM1108741	M	Not Amp	0	<18m	0	4	0.0332	0	0.0218	0.0718	0.1995	0.0077	0.0386	0.2073	0.0359	0.0198	0	0	0.0912	0.0777	0	0	0.0693	0.1035	0.1413	0.2604	0.0203	0.0484	0	0.1305	0.0921	0.0364	0.042	0	0.0671	0.3998	0.0828	0.0625	0.0413	0.0246	0.1219	0.0325	0	0.0203	0.0194	0.0451	0.078	0.1528	0.184
GSM1108742	F	Not Amp	0	<18m	0	4s	0.0624	0	0	0.1138	0.1359	0	0	0.2	0.0665	0.0657	0	0.0077	0.086	0.0428	0.0778	0.0496	0.0233	0.1251	0.1864	0.278	0.0653	0.1204	0	0.0597	0.2019	0.0497	0.041	0	0.0994	0.4098	0.0715	0.055	0.0874	0.0262	0.1235	0.0465	0	0.0136	0.029	0.0047	0	0.3306	0.1735
GSM1108743	F	Not Amp	0	<18m	0	1	0.004	0.026	0.0786	0.1286	0.2193	0.0528	0.212	0.2982	0.1001	0.1176	0.1199	0.1855	0	0.0952	0	0.0625	0.1429	0.1411	0.1707	0.2619	0.0437	0	0	0.0553	0.2133	0.0371	0.0161	0	0.3225	0.4753	0.1537	0.0911	0.1826	0.0213	0.1572	0.0877	0	0.0406	0.1695	0.0213	0.1358	0.2095	0.1565
GSM1108744	F	Not Amp	0	<18m	0	1	0.0395	0.0022	0.0781	0.0533	0.1927	0.0596	0.0624	0.2298	0.0812	0.1035	0.0371	0.069	0.0718	0.0945	0.015	0.0973	0.0501	0.1379	0.1312	0.1779	0.0554	0.0447	0	0.1069	0.09	0.0403	0.0521	0	0.1781	0.3618	0.068	0.0358	0.1093	0.0217	0.1542	0.0528	0.0329	0	0.0102	0.0256	0.0392	0.2765	0.1873
GSM1108745	M	Not Amp	0	>18m	1	3	0.0134	0.0644	0	0.021	0.1573	0	0.0072	0.2515	0.142	0.0093	0	0	0.0728	0.1368	0	0	0	0.077	0.2724	0.2484	0.0939	0.1899	0	0	0.131	0.0369	0.0765	0	0.2285	0.6007	0.1114	0.0542	0.1157	0.0155	0.1503	0.0212	0.0052	0.0796	0.0653	0.0162	0.0188	0.2485	0.1461
GSM1108746	M	Not Amp	0	>18m	1	4	0	0.0847	0.3781	0.0496	0.276	0.0856	0.1528	0.4041	0.0808	0.1183	0.1345	0.1337	0.0232	0.117	0	0	0.3043	0.1306	0.0966	0.1777	0.0447	0	0	0.009	0.0504	0.0199	0.0233	0	0.7313	0.3735	0.1193	0.0709	0.1174	0.0205	0.206	0.0416	0.135	0.0076	0.1007	0.0311	0.073	0.1847	0.1345
GSM1108747	F	Not Amp	0	>18m	1	4	0.0508	0	0	0.1411	0.0915	0.0843	0.0234	0.1817	0.0544	0.1345	0.0022	0	0.1666	0.08	0	0.0497	0	0.1209	0.1442	0.2854	0.1141	0.1113	0	0.0415	0.1318	0.0467	0.0675	0	0.1918	0.5434	0.0634	0.0392	0.0398	0.0118	0.1175	0.0721	0	0	0	0.05	0	0.3734	0.1797
GSM1108748	F	Not Amp	0	<18m	0	1	0.0816	0	0.0267	0.0493	0.191	0.1069	0.0836	0.2292	0.0184	0.0043	0	0	0.1122	0.1084	0	0	0.1173	0.1636	0.1947	0.3503	0.0722	0.0167	0	0.0672	0.0783	0.0332	0.0687	0	0.1692	0.475	0.1545	0.0545	0.1756	0.0159	0.101	0.0406	0	0.0109	0.0621	0.0549	0.0432	0.2388	0.1898
GSM1108749	F	Not Amp	0	<18m	0	3	0.1001	0	0.0836	0.072	0.1908	0	0.0286	0.2747	0.0617	0.0828	0.0512	0.0096	0.1402	0.1404	0.0226	0.0398	0.0881	0.1365	0.1689	0.2124	0.061	0.0554	0	0.0392	0.0844	0.0213	0.0622	0	0.2412	0.264	0.1111	0.051	0.0829	0.025	0.1337	0.0448	0.0078	0.0471	0.0381	0.0221	0.0392	0.2198	0.1716
GSM1108750	M	Not Amp	0	<18m	0	1	0.0703	0.0053	0.0268	0.041	0.2057	0.0179	0.1133	0.3173	0.0524	0.1414	0.1066	0.1229	0.0348	0.1098	0	0.1292	0.0842	0.2218	0.0857	0.275	0.0523	0.0539	0	0.0427	0.0185	0.0257	0.053	0	0.296	0.3302	0.1209	0.0548	0.1131	0.0154	0.1281	0.0728	0	0.0151	0.0202	0.015	0.0173	0.3228	0.1797
GSM1108751	F	Not Amp	0	<18m	0	1	0.0658	0.045	0.0227	0.0036	0.1404	0.0908	0.0683	0.1334	0.0513	0	0	0	0.048	0.1002	0.0618	0.1283	0.1125	0.0764	0.1483	0.2782	0.0829	0	0.0113	0.0998	0.1869	0.0463	0.0712	0	0.2455	0.3017	0.1724	0.0852	0.15	0.0207	0.1074	0.1013	0	0.042	0.0607	0.048	0	0.3918	0.1872
GSM1108752	F	Not Amp	0	>18m	1	2a	0.0884	0.0422	0.0702	0.0286	0.1002	0.0489	0.2775	0.232	0	0	0	0.0211	0.006	0.0516	0	0.1756	0.1151	0.1598	0.2092	0.2289	0.0618	0	0.0207	0	0.2043	0.0518	0.0549	0	0.2496	0.2225	0.1948	0.0622	0.2834	0.0039	0.2618	0.1255	0.0258	0.0774	0.1418	0	0	0.4046	0.1768
GSM1108753	M	Not Amp	0	<18m	0	2b	0.0184	0	0.0251	0.1415	0.2258	0.0781	0.0959	0.3239	0.0708	0.1481	0.1601	0.1983	0.014	0.1486	0.0164	0.0316	0.0576	0.1527	0.1272	0.2213	0.0535	0	0	0.0148	0.0643	0.0268	0.0537	0	0.3684	0.3662	0.1984	0.0718	0.2127	0.0314	0.1115	0.0637	0	0	0.0495	0	0.0957	0.2444	0.178
GSM1108754	F	Not Amp	0	<18m	0	1	0.033	0.0621	0.2476	0.0776	0.2446	0.105	0.2321	0.3717	0.1371	0.1997	0.2099	0.1851	0.0194	0.0996	0	0.1553	0.2423	0.1708	0.1439	0.307	0.0868	0	0.0053	0	0.1756	0.0344	0.0435	0	0.5542	0.214	0.1127	0.0607	0.1448	0.0024	0.2466	0.1045	0.0971	0.0519	0.1025	0.0382	0.0757	0.3695	0.1573
GSM1108755	F	Not Amp	0	<18m	0	1	0.0332	0	0.0379	0.1582	0.1322	0.0091	0.0021	0.213	0	0	0	2.00E-04	0.0331	0.1239	0.009	0.0691	0.0613	0.0746	0.0952	0.2408	0.0328	0.0535	0	0.1076	0.1183	0.0358	0.0138	0	0.0764	0.4911	0.1423	0.0452	0.2187	0.0293	0.0754	0.0729	0	0	0.0057	0.0349	0.055	0.2641	0.1854
GSM1108756	F	Not Amp	0	<18m	0	2a	0.0236	0	0.0131	0.1623	0.1827	0.0609	0	0.1911	0.1092	0.0277	0	0.0064	0.0225	0.0663	0	0	0.0329	0.0591	0.2754	0.1287	0.0561	0.0812	0	0.0998	0.3198	0.0324	0.0455	0	0.0215	0.4452	0.1051	0.0333	0.1944	0.0207	0.1202	0.081	0	0.0255	0.0175	0.0338	0.0239	0.258	0.182
GSM1108757	F	Not Amp	0	>18m	1	2a	0	0	0.1417	0.2001	0.2982	0.1375	0.1787	0.4032	0.1132	0.1997	0.2053	0.1609	0.0262	0.0911	0	0	0.1255	0.1407	0.0831	0.1633	0.0497	0	0	0.0729	0.0557	0.0384	0.0184	0	0.2893	0.3828	0.0929	0.0572	0.1225	0.0244	0.1615	0.0578	0.0334	0	0.0682	0.0387	0.1025	0.1524	0.1706
GSM1108758	M	Not Amp	0	<18m	0	1	0.0431	0.0527	0.1905	0.1749	0.2246	0.0701	0.1974	0.3623	0.0989	0.175	0.1994	0.2124	0	0.0704	0	0	0.1395	0.1438	0.2423	0.1036	0.0265	0	0	0.0791	0.3335	0.0409	0.03	0	0.3182	0.237	0.0981	0.0545	0.1482	0.0221	0.1672	0.0746	0.0728	0.0415	0.1704	0	0.1275	0.3318	0.1548
GSM1108759	F	Not Amp	0	<18m	0	1	0.0905	0	0.0429	0.0935	0.1432	0.0793	0.0616	0.1965	0	0.0293	0	0.0503	0.0339	0.1099	0.0165	0.0254	0.0464	0.0644	0.2013	0.1939	0.0542	0.0474	0.0092	0.0999	0.2313	0.0481	0.0328	0	0.098	0.4992	0.105	0.0446	0.1249	0.0288	0.1236	0.0782	0	0.0138	0.0267	0.0507	0.025	0.3205	0.1931
GSM1108760	M	Not Amp	0	<18m	0	4s	0.0525	0	0.0253	0.1357	0.1315	0.0365	0	0.2163	0.0142	0	0	0	0.1167	0.0787	0	0	0	0.135	0.1763	0.2549	0.059	0.1231	0	0.0857	0.1343	0.0223	0.0567	0.0366	0.0877	0.4458	0.0725	0.0539	0.0388	0.0207	0.1694	0.0374	0.0113	0	0.0086	0.027	0.0418	0.2489	0.1633
GSM1108761	F	Not Amp	0	<18m	0	2a	0.0756	0	0.2425	0.0686	0.2593	0.1159	0.1946	0.3234	0.1657	0.1705	0.1673	0.1781	0.0222	0.1281	0	0.1137	0.1674	0.1712	0.1508	0.2683	0.0344	0	0	0.0148	0.1874	0.0272	0.0345	0	0.4212	0.3721	0.1192	0.0688	0.0999	0.0225	0.1952	0.0486	0.0829	0.0442	0.0655	0	0.1021	0.2379	0.1547
GSM1108762	F	Not Amp	0	<18m	0	2b	0.0503	0	0.047	0.0598	0.2052	0.0504	0.1001	0.1877	0.072	0.0678	0.0156	0.0856	0.0433	0.1042	0.0041	0	0.1428	0.1615	0.1266	0.2728	0.0464	0	0	0.1037	0.0484	0.0299	0.0448	0	0.4067	0.4204	0.2005	0.0547	0.2004	0.0363	0.1522	0.0536	0	0.0267	0.0658	0.0465	0.0466	0.2595	0.1957
GSM1108763	M	Not Amp	0	>18m	1	4	0.0276	0	0.1323	0.2888	0.1927	0.0549	0.0946	0.2785	0.0543	0.0992	0.0472	0.0894	0.0807	0.1402	0.0088	0	0.0847	0.106	0.1111	0.1496	0.072	0	0	0.0733	0	0.027	0.0199	0	0.4504	0.5004	0.1039	0.0502	0.1023	0.0267	0.131	0.0325	0.0125	0	0.0398	0.0504	0.0839	0.2288	0.1489
GSM1108764	M	Not Amp	0	<18m	0	1	0.0709	0	0.2074	0.1278	0.2291	0.1004	0.1864	0.2658	0.1347	0.1195	0.0902	0.1148	0.0157	0.0884	0	0.0321	0.237	0.1753	0.1204	0.2794	0.0659	0	0	0.0804	0.1377	0.0362	0.0248	0	0.3526	0.4247	0.1096	0.0768	0.1167	0.023	0.1196	0.0733	0.0562	0.0291	0.0788	0.0393	0.071	0.2981	0.1669
GSM1108765	M	Not Amp	0	<18m	0	2b	0.0069	0	0.0102	0.2164	0.2137	0.0679	0.0189	0.2101	0.0692	0.0276	0.0164	0.0141	0.0973	0.0582	0.013	0	0	0.0748	0.0957	0.2702	0.0639	0.0767	0	0.1107	0.1596	0.0412	0.0456	0	0.0448	0.4953	0.0639	0.024	0.1572	0.0208	0.1045	0.0597	0.0074	0.0162	0	0.0168	0.071	0.2322	0.1814
GSM1108766	M	Amp	1	>18m	1	3	0	0.0261	0.0382	0.08	0.1026	0.0196	0.0457	0.2766	0	0	0	0	0.0502	0.1142	0	0.1557	0	0.0935	0.2044	0.2887	0.09	0.0984	0.0209	0.0852	0.2538	0.0415	0.0706	0	0.1111	0.4384	0.1104	0.06	0.1047	0.0209	0.1148	0.05	0	0.0418	0.0221	0.0251	0.097	0.2246	0.1741
GSM1108767	F	Not Amp	0	>18m	1	1	0.0523	0	0.0486	0.011	0.1245	0.0577	0.1275	0.2639	0	0.03	0.0115	0.0012	0.0423	0.0937	0	0	0.1202	0.0986	0.1829	0.2427	0.069	0.0292	0	0.0653	0.1935	0.0389	0.0611	0	0.2903	0.5185	0.1134	0.0591	0.1074	0.0174	0.2251	0.1033	0.0092	0.0095	0.0526	0.0167	0.0424	0.3457	0.1715
GSM1108768	M	Not Amp	0	>18m	1	4	0.0346	0	0.1281	0.305	0.2036	0.0925	0.2104	0.3262	0.0453	0.0748	0.1095	0.1658	0.0396	0.1338	0	0	0.1038	0.1966	0.2271	0.1509	0.055	0	0	0.069	0.1866	0.0423	0.0067	0	0.4953	0.4129	0.0583	0.0475	0.0992	0.0131	0.2909	0.039	0.034	0.0074	0.091	0	0.158	0.2319	0.152
GSM1108769	M	Not Amp	0	<18m	0	1	0.0491	0	0.0785	0.0924	0.2241	0.11	0.2022	0.3417	0.0587	0.1084	0.0974	0.134	0	0.0426	0	0.0693	0.0539	0.1535	0.1627	0.221	0.041	0.0146	0.0398	0.0854	0.2606	0.0423	0.0194	0	0.1723	0.3556	0.1284	0.0644	0.1734	0.0227	0.1623	0.0785	0.0188	0.0328	0.0582	2.00E-04	0.1009	0.3127	0.1704
GSM1108770	F	Not Amp	0	<18m	0	1	0.0615	0.0322	0.0178	0.0589	0.1819	0.005	0.0888	0.2505	0.0549	0.0585	0.0243	0.0301	0.0465	0.0933	0	0.179	0.1041	0.1115	0.1361	0.2355	0.0181	0	0	0.1137	0.1239	0.0305	0.0111	0	0.1462	0.2731	0.1532	0.0751	0.1219	0.022	0.1853	0.0671	0	0.0353	0.0544	0.0405	0.0224	0.3253	0.1869
GSM1108771	F	Not Amp	0	<18m	0	1	0.0302	0.0325	0.1206	0.083	0.2355	0.0407	0.1503	0.3441	0.1308	0.1364	0.1343	0.1585	0.008	0.1092	0.018	0.0026	0.1407	0.1336	0.2177	0.244	0.0429	0.0505	0	0.1507	0.1968	0.0305	0.0141	0	0.3628	0.3109	0.1799	0.083	0.1824	0.0306	0.1843	0.0349	0.0019	0.0348	0.0957	0.034	0.0689	0.2426	0.156
GSM1108772	M	Amp	1	>18m	1	4	0.0286	0	0	0.0975	0.168	0.0506	0	0.2069	0.0359	0.0472	0	0	0.0946	0.0937	0	0	0	0.0366	0.2068	0.307	0.0594	0.089	0	0.0928	0.1204	0.0353	0.0413	0.0306	0.0645	0.5313	0.0345	0	0.1013	0.028	0.1068	0.0272	0	0	0	0.0363	0.0647	0.1304	0.1807
GSM1108773	M	Not Amp	0	<18m	0	2a	0.0363	0.0854	0.2392	0.0473	0.2784	0.0714	0.2401	0.405	0.1374	0.1633	0.1587	0.1969	0	0.1068	0	0.1336	0.2288	0.1831	0.108	0.1719	0.0159	0	0	0.0457	0.0453	0.0415	0.0095	0	0.5319	0.2644	0.1408	0.0888	0.1283	0.0267	0.1684	0.0833	0.078	0.0437	0.1635	0	0.0829	0.3173	0.1546
GSM1108774	F	Not Amp	0	<18m	0	2a	0.012	0	0.0376	0.1586	0.2454	0.0345	0.033	0.2884	0.1352	0.1058	0.0613	0.0584	0.0798	0.1257	0.014	0	0.0551	0.1018	0.1476	0.1354	0.0296	0.0408	0	0.0995	0.0478	0.0435	0.0386	0	0.1529	0.5036	0.1079	0.0334	0.1229	0.0284	0.1079	0.0531	0.0073	0	0.0107	0.016	0.0753	0.111	0.1768
GSM1108775	M	Not Amp	0	<18m	0	3	0.003	0	0.0039	0.1179	0.1434	0.0423	0.0387	0.1917	0.0612	0.0135	0	0	0.0391	0.08	0.005	0	0.0703	0.1252	0.1721	0.2284	0.0246	0.0588	0	0.0918	0.0827	0.037	0.0333	0.0022	0.1889	0.517	0.1766	0.0452	0.2456	0.0288	0.1693	0.0545	0	0.0213	0.0051	0.0027	0.0362	0.2723	0.1822
GSM1108776	M	Not Amp	0	<18m	0	1	0.0308	0.0615	0.1358	0.0708	0.3992	0.1909	0.26	0.5681	0.3109	0.3064	0.2729	0.2233	0.0442	0.1323	0	0.0768	0.2066	0.1991	0.1119	0.1673	0.0696	0	0	0.0085	0.0663	0.0342	0.0134	0	0.5687	0.1712	0.1592	0.0756	0.1672	0.0258	0.2154	0.0624	0.0365	0.0493	0.0888	0	0.0679	0.291	0.152
GSM1108777	M	Not Amp	0	<18m	0	4s	0.0413	0	0.0131	0.0372	0.1435	0.0605	0.0844	0.2218	0.0962	0.0625	0	0.0229	0.1325	0.0388	0.0297	0.0677	0.1067	0.1416	0.3217	0.1667	0.0662	0.077	0	0.1213	0.1822	0.0474	0.0467	0	0.1597	0.3007	0.0766	0.0307	0.1557	0.0297	0.1688	0.0513	0	0.0337	0.063	0.0111	0.0366	0.2461	0.1761
GSM1108778	M	Not Amp	0	<18m	0	4	0.0642	0.0084	0.3356	0.2041	0.3855	0.2058	0.3813	0.5995	0.3045	0.2618	0.267	0.2448	0.0889	0.0615	0	0.0328	0.2906	0.3152	0.178	0.2831	0.1334	0	0	0	0.0584	0.0092	0.0483	0	0.9114	0.4597	0.0935	0.0504	0.1587	0.014	0.3063	0.0562	0.1472	0.037	0.1614	0	0.0707	0.4519	0.0818
GSM1108779	F	Not Amp	0	>18m	1	3	0	0	0	0.1418	0.0734	0.0244	0.1747	0.1257	0.0282	0.0412	0	0.0395	0.0944	0.0308	0.0153	0	0.0019	0.0714	0.23	0.2115	0.0963	0.0519	0	0.1063	0.0694	0.0181	0.0281	0.0497	0.1236	0.454	0.189	0.0807	0.14	0.0324	0.1452	0.0605	0	0.0483	0.0268	0.0036	0	0.3169	0.1558
GSM1108780	F	Not Amp	0	<18m	0	2a	0.1363	0.0706	0.0549	0.1765	0.1095	0	0.1794	0.2267	0.0593	0.0736	0.0844	0.1167	0.046	0.1212	0.0432	0.0865	0.1	0.1691	0.26	0.1015	0.0354	0	0	0.1081	0.2158	0.0298	0.0167	0	0.481	0.3243	0.142	0.0665	0.1739	0.0162	0.1831	0.0531	0	0.0463	0.1689	0	0.0602	0.3482	0.1549
GSM1108781	F	Not Amp	0	>18m	1	1	0	0.0402	0.2512	0.052	0.3042	0.1586	0.2027	0.4089	0.1873	0.1724	0.1539	0.1833	0.0306	0.0819	0.0662	0	0.2338	0.1849	0.0695	0.1182	0.0287	0	0	0.0775	0.0727	0.0534	0.0116	0	0.4005	0.2699	0.0709	0.0282	0.167	0.0313	0.1492	0.0795	0.089	0.0343	0.0619	0	0.0513	0.2448	0.1701
GSM1108782	F	Amp	1	<18m	0	4	0	0.0131	0.0097	0.1169	0.1228	0.0257	0.1469	0.3094	0	0.0278	0.0323	0.1147	0.0626	0.1499	0.0652	0	0.0661	0.1554	0.1647	0.2385	0.1069	0	0	0.0727	0.0421	0.0242	0.0367	0	0.4436	0.3604	0.2474	0.1177	0.2249	0.0268	0.1832	0.0362	0	0	0.1799	0	0.0975	0.215	0.1506
GSM1108783	F	Not Amp	0	<18m	0	1	0.0788	0.0787	0.0045	0.0577	0.1318	0.0714	0.0507	0.1766	0.1047	0.0877	0	0.0496	0.0593	0.0813	0.0344	0.1929	0.0753	0.0565	0.3073	0.0614	0.035	0.0789	0	0.0611	0.2753	0.041	0.0157	0	0.0631	0.0334	0.0842	0.0379	0.1529	0.0324	0.1986	0.0921	0	0.0714	0.0392	0.0128	0	0.2373	0.1855
GSM1108784	F	Not Amp	0	>18m	1	4	0.0252	0.0921	0.3304	0.0438	0.2865	0.1189	0.2121	0.422	0.1539	0.1411	0.1578	0.12	0.0321	0.119	0	0.106	0.256	0.1812	0.2359	0.1893	0.0542	0	0	0	0.1726	0.0296	0	0	0.6433	0.2632	0.1842	0.0838	0.1634	0.0165	0.2935	0.022	0.1281	0.0641	0.1128	0	0.0184	0.3357	0.1261
GSM1108785	F	Amp	1	<18m	0	4	0	0.0607	0.0061	0.0876	0.1164	0.0079	0	0.234	0.0292	0.0072	0	0	0.0884	0.1285	0.1198	0.0267	0.0323	0.0811	0.2177	0.1702	0.0383	0.1338	0	0.1155	0.1228	0.046	0.0171	0	0.2937	0.3298	0.1104	0.061	0.1037	0.0145	0.1545	0.0252	0	0.0569	0.0685	0.0042	0	0.2431	0.1688
GSM1108786	M	Not Amp	0	<18m	0	4s	0	0.095	0.0391	0.0736	0.2095	0.0617	0.0986	0.2807	0.1576	0.1713	0.1455	0.1056	0.0651	0.0573	0.0321	0.0851	0.1063	0.0989	0.2514	0.2203	0.0748	0.0222	0	0.1151	0.1726	0.0263	0.0324	0	0.2067	0.2064	0.0466	0.0041	0.159	0.0284	0.2096	0.0453	0	0.0483	0.0809	0	0.0698	0.3668	0.1594
GSM1108787	M	Not Amp	0	<18m	0	4s	0.0381	0.0363	0	0.1599	0.1862	0.0761	0.0878	0.1946	0.0921	0.1004	0	0.0324	0.0989	0.078	0.0425	0.0501	0.1595	0.0839	0.1763	0.2357	0.0761	0.053	0	0.1518	0.0475	0.0275	0.0369	0	0.1249	0.2274	0.189	0.0623	0.2157	0.0296	0.1775	0.0434	0	0.0571	0.0521	0.0548	0	0.2473	0.1795
GSM1108788	M	Not Amp	0	>18m	1	4	0.0142	0.0438	0.1925	0	0.2263	0.0467	0.0123	0.2802	0.1329	0.1129	0.0649	0.0077	0.1349	0.1289	0.0571	0	0.1162	0.1367	0.1482	0.1333	0.0503	0.0373	0	0.1136	0.0712	0.0177	0.0255	0.0348	0.2465	0.1936	0.0303	0.0282	0.0567	0.0168	0.1315	0.0144	0.0644	0.0488	0	0.0311	0.0062	0.3103	0.1883
GSM1108789	F	Amp	1	>18m	1	4	0.0092	0.0073	0.0217	0.0615	0.1042	0.0594	0	0.1447	0.0678	0.016	0	0.0071	0.1349	0.1257	0.0804	0.0287	0.0399	0.1679	0.2229	0.2048	0.0797	0.1052	0	0.1548	0.0687	0.0269	0.0532	0.0417	0.237	0.5144	0.0557	0.0297	0.0915	0	0.1671	0.0376	0.0246	0.0473	0	0	0	0.2415	0.1792
GSM1108790	F	Not Amp	0	>18m	1	1	0.0446	0	0	0	0.0975	0.0106	0.1702	0.2189	0	0.0078	0	0.0499	0.0558	0.0764	0	0.207	0.0933	0.1362	0.2255	0.1568	0.0448	0	0.0124	0	0.0653	0.0568	0.0519	0	0.0657	0.339	0.2366	0.0854	0.2339	5.00E-04	0.2526	0.0909	0	0.0509	0.04	0.0129	0.0344	0.2828	0.177
GSM1108791	M	Not Amp	0	<18m	0	1	0.084	0.0835	0.1429	0.2477	0.1943	0.0601	0.1692	0.2332	0.1413	0.1228	0.0708	0.1484	0.0263	0.0266	0.1039	0.0867	0.1795	0.142	0.1296	0.4338	0.0631	0	0	0.2598	0.1573	0.0122	0.0197	0	0.736	0.1658	0.0757	0.0532	0.1164	0.023	0.2393	0.0863	0.0375	0.034	0.1435	0.0344	0.1005	0.3247	0.1467
GSM1108792	M	Not Amp	0	>18m	1	2b	0.0243	0	0.1206	0.1784	0.1644	0.0171	0.2359	0.3308	0	0.1406	0.1005	0.1722	0.0027	0.0847	0.0788	0	0.1135	0.166	0.0801	0.1199	0.0618	0	0	0.1002	0	0.0406	0.0334	0	0.3804	0.3455	0.0658	0.0546	0.084	0.0337	0.1102	0.073	0.0076	0.0758	0.0836	0.0057	0.1345	0.116	0.1667
GSM1108793	M	Not Amp	0	>18m	1	3	0.1044	0.0415	0.0133	0	0.0335	0	0	0.1819	0	0	0	0	0.0813	0.1192	0.0445	0.0494	0.071	0.0807	0.2219	0.2494	0.0926	0.0943	0.0232	0.0913	0.1912	0.022	0.0702	0.1086	0.1278	0.2164	0.0833	0.0342	0.123	0.0193	0.0929	0.0373	0	0.0256	0	0.0472	0.0543	0.3938	0.1575
GSM1108794	M	Amp	1	<18m	0	4	0.152	0	0	0.1475	0.1434	0.0467	0.0569	0.1886	0.0514	0.0163	0	0.0568	0.0553	0.1122	0.0206	0.0886	0.0444	0.2155	0.2174	0.2938	0.0646	0.0978	0	0.114	0.1036	0.0342	0.0232	0	0.3767	0.403	0.0943	0.0588	0.0897	0.0073	0.1421	0.0345	0	0.0464	0.0917	0	0.0388	0.2887	0.1574
GSM1108795	M	Not Amp	0	<18m	0	2b	0	0.0702	0.2	0.0674	0.2595	0.1083	0.1997	0.4065	0.1435	0.2288	0.2222	0.1401	0.0487	0.0874	0	0.0984	0.1885	0.1892	0.2672	0.2019	0.0834	0.0115	0	0.0301	0.2979	0.0356	0.0405	0	0.3557	0.1325	0.0736	0.0396	0.1417	0.0245	0.3475	0.0622	0.0757	0.0365	0.123	0.0116	0.0383	0.215	0.1526
GSM1108796	M	Not Amp	0	<18m	0	2a	0.0383	0.126	0.2484	0.1638	0.2444	0.075	0.2385	0.3866	0.2103	0.2103	0.1858	0.1949	0.0131	0.0899	0	0.1912	0.2058	0.178	0.2726	0.1401	0.085	0	0.041	0	0.3348	0.0193	0.0152	0	0.484	0.0898	0.1585	0.0548	0.2325	0.0252	0.3011	0.0999	0.1012	0.0676	0.2072	0	0.0676	0.446	0.1128
GSM1108797	F	Not Amp	0	>18m	1	1	0	0	0.0547	0.0238	0.2192	0.0617	0.1412	0.2841	0.1287	0.1423	0.0883	0.0828	0.1163	0.0953	0.0028	0.0205	0.1757	0.1681	0.202	0.1388	0.0536	0	0	0.1246	0.0298	0.0287	0.0343	0	0.3008	0.2115	0.1291	0.0515	0.1491	0.0311	0.214	0.0634	0	0.042	0.049	0.0314	0.0348	0.2669	0.174
GSM1108798	M	Not Amp	0	<18m	0	1	0.0267	0.071	0.0466	0.0573	0.1723	0.0411	0.0437	0.2181	0.0469	0.0737	0	0.0187	0.1344	0.1169	0.0054	0.0645	0.1306	0.1437	0.2026	0.1242	0.0491	0.0055	0	0.1386	0.1407	0.0367	0.0478	0	0.2017	0.1243	0.0864	0.0644	0.0656	0.0311	0.2152	0.0473	0	0.0405	0.128	0.0333	0.0752	0.1905	0.1761
GSM1108799	M	Not Amp	0	<18m	0	1	0.064	0.0904	0.0426	0.1031	0.2078	0.0532	0.0785	0.2528	0.0998	0.0768	0.0379	0.0231	0.0965	0.0809	0.0678	0.1707	0.0786	0.1339	0.1837	0.1846	0.0758	0.016	0.0032	0.0993	0.2656	0.0369	0.0446	0	0.2391	0.0475	0.0786	0.0567	0.0929	0.0319	0.222	0.0633	0	0.0518	0.0582	0.0286	0.0293	0.2241	0.1749
GSM1108800	M	Not Amp	0	<18m	0	1	0.0277	0.0791	0.0287	0.0468	0.1702	0	0.0796	0.246	0.0598	0.0687	0.0393	0.0186	0.0293	0.0784	0	0.1492	0.0869	0.147	0.2418	0.1499	0.0617	0	0	0.0511	0.1953	0.025	0.0451	0	0.1574	0.1549	0.1113	0.0682	0.1217	0.0182	0.1898	0.1082	0	0.0444	0.1345	0.0151	0.0258	0.371	0.1736
GSM1108801	F	Not Amp	0	<18m	0	1	0.0229	0.0309	0	0.161	0.2145	0.1148	0.1386	0.234	0.12	0.1116	0.0654	0.0872	0.0888	0.051	0.0529	0.0507	0.0798	0.155	0.2225	0.3614	0.0796	0	0	0.1878	0.0984	0.0177	0.0431	0	0.4181	0.2842	0.1293	0.0533	0.1619	0.0339	0.1576	0.056	0	0.0324	0.0864	0.0155	0.0116	0.2768	0.1692
GSM1108802	M	Not Amp	0	<18m	0	2a	0.0528	0.0621	0.0144	0.0322	0.1643	0.0025	0.0723	0.254	0.0708	0.0561	0	0.0325	0.0285	0.07	0	0.077	0.1009	0.1097	0.2006	0.1061	0.0127	0	0.0752	0.121	0.1884	0.0412	0.0094	0	0.0495	0.1145	0.1468	0.0714	0.1515	0.0316	0.113	0.0778	0	0.0699	0.0263	0.0337	0.0062	0.2779	0.1969
GSM1108803	F	Not Amp	0	<18m	0	2b	0	0.0791	0.0206	0	0.2052	0	0.0782	0.3475	0.0632	0.0949	0.078	0.1191	0.0679	0.0943	0.0645	0.0082	0.1496	0.1277	0.1789	0.0975	0	0.0321	0	0.1416	0.0375	0.0207	0.0067	0.0122	0.1867	0.113	0.1802	0.085	0.1256	0.0283	0.1704	0.0217	0	0.0511	0.0762	0.0207	0.1082	0.1744	0.1807
GSM1108804	F	Not Amp	0	<18m	0	2b	0.0329	0.0247	0.0698	0	0.2065	0.055	0.0619	0.2617	0.1024	0.0422	9.00E-04	0.0174	0.0423	0.0769	0.0295	0.0065	0.0969	0.1214	0.1358	0.0302	0.0016	0.0681	0	0.1535	0.1264	0.0498	0.003	0	0.1179	0.1853	0.0982	0.0383	0.1071	0.0303	0.1715	0.0642	0.0146	0.0668	0.0062	0.0286	0.0491	0.2218	0.1997
GSM1108805	F	Not Amp	0	<18m	0	4	0	0.0631	0.0838	0.1661	0.1892	0.0167	0.0992	0.3025	0.1387	0.1506	0.0671	0.1522	0.0549	0.0818	0.0051	0.0367	0.1235	0.1267	0.2917	0	0.024	0.0798	0.0363	0.0793	0.2261	0.0362	0	0	0.2002	0.1831	0.0836	0.039	0.1557	0.0313	0.2453	0.0545	0.0093	0.0513	0.0696	0.0373	0.1361	0.2017	0.1636
GSM1108806	M	Not Amp	0	<18m	0	2a	0.0474	0.0567	0	0.0056	0.0973	0	0	0.2286	0.0405	0.0189	0	0	0.0761	0.0728	0.0972	0.0125	0.0337	0.0424	0.1952	0.1048	0.0487	0.1462	0	0.0924	0.1637	0.0275	0.05	0.0043	0.1033	0.225	0.0626	0.0356	0.0535	0.0364	0.1596	0.0563	0	0.0513	0.0258	0.0329	0.0078	0.2951	0.191
GSM1108807	F	Not Amp	0	<18m	0	1	0.0729	0.1008	0.0553	0	0.1215	0.0263	0.1936	0.3116	0	0	0	0.0702	0	0.0879	0	0.2366	0.1264	0.1797	0.1996	0.0363	0.0259	0	0.0402	0.0558	0.162	0.0547	0.0314	0	0.1758	0.1299	0.2207	0.0651	0.2387	0.0136	0.2145	0.0863	0	0.0892	0.1053	0.0159	0.0099	0.3216	0.182
GSM1108808	F	Not Amp	0	<18m	0	2a	0.1062	0.1262	0.183	0.036	0.2375	0.0299	0.105	0.3211	0.1564	0.147	0.1304	0.0956	0.0666	0.0947	0.0251	0.0254	0.148	0.2035	0.1416	0.0342	0.0272	0.0321	0	0.1177	0.184	0.0426	0.0208	0	0.4018	0.0056	0.0735	0.0369	0.101	0.0229	0.2634	0.0544	0.0729	0.0437	0.1249	0.0118	0.049	0.3505	0.165
GSM1108809	M	Not Amp	0	<18m	0	2a	0.0163	0.0218	0.1083	0.0639	0.2813	0.1136	0.1449	0.386	0.1722	0.2057	0.1481	0.1438	0.0574	0.0676	0.0433	0.0742	0.1464	0.1546	0.2016	0.018	0.042	0	0	0.1052	0.1153	0.0353	0.0265	0	0.2079	0.1099	0.0591	0.0365	0.1114	0.0395	0.1738	0.0651	0.0139	0.025	0.077	0.0197	0.0866	0.1539	0.1782
GSM1108810	M	Not Amp	0	<18m	0	2a	0.0136	0	0	0.0743	0.1571	0.0405	0.0506	0.2358	0.069	0.0744	0	0.0161	0.1036	0.0891	0.081	0.0406	0.086	0.1094	0.2774	0.0595	0.036	0.0509	0	0.0793	0.1301	0.0254	0.016	0	0.1414	0.1858	0.1324	0.0379	0.1872	0.0434	0.2209	0.0436	0	0.0435	0.054	0.028	0.0326	0.1681	0.1828
GSM1108811	F	Not Amp	0	>18m	1	1	0.0082	0.1178	0.2034	0.0561	0.2606	0.0685	0.2926	0.4635	0.0563	0.1722	0.1887	0.3166	0	0.1387	0	0.2251	0.22	0.1945	0.1703	0.0677	0.0269	0	0.0249	0	0.0723	0.0511	0	0	0.5201	0.0109	0.2124	0.0889	0.2323	0.0259	0.2275	0.0614	0.0329	0.0579	0.1575	0.0336	0.2199	0.1749	0.146
GSM1108812	M	Not Amp	0	<18m	0	2a	0.0767	0.0678	0.0128	0.0924	0.1713	0.0516	0.2241	0.3415	0.0118	0.115	0.1063	0.1814	0.0138	0.0544	0.0087	0.1641	0.0698	0.2311	0.2007	0.1518	0.0446	0	0.0315	0.1351	0.0635	0.0333	0.0256	0	0.2757	0.1678	0.1111	0.0532	0.1385	0.0292	0.1459	0.0784	0	0.0394	0.1629	0.0163	0.0442	0.4154	0.1615
GSM1108813	F	Not Amp	0	<18m	0	1	0.0355	0	0.0135	0	0.1931	0.0358	0.0781	0.2632	0.0326	0.0783	0.0247	0.0933	0.0616	0.1012	0.0249	0	0.0987	0.1507	0.1868	0.1275	0.0108	0.0042	0	0.1408	0	0.033	0.006	0.0743	0.1169	0.23	0.1358	0.0369	0.1442	0.0402	0.1423	0.0308	0	0.0105	0.0733	0	0.0533	0.1737	0.1767
GSM1108814	M	Not Amp	0	<18m	0	4s	0	0.1231	0.1711	0.1844	0.2798	0.0875	0.2621	0.4636	0.1769	0.1992	0.1908	0.2079	0	0.0761	0	0.2087	0.1945	0.1931	0.2729	0.0786	0.0274	0	0.1269	0.0607	0.3818	0.0123	0	0	0.5511	0.1134	0.1788	0.0759	0.2105	0.0307	0.1975	0.0699	0.0107	0.0965	0.2139	0	0.0749	0.2501	0.1194
GSM1108815	M	Not Amp	0	<18m	0	4	0.1008	0.0901	4.00E-04	0.0256	0.1235	0	0.0034	0.1931	5.00E-04	0.0158	0	0.0019	0.0877	0.1112	0.0346	0.1057	0.0712	0.1154	0.1393	0.0345	0.0961	0.0879	0	0.081	0.0642	0.1684	0.0476	0.0631	0.1483	0.1683	0.0696	0.0489	0.033	0.0216	0.0725	0.0023	0	0.0284	0.1146	0.0176	0	0.2445	0.1698
GSM1108816	M	Not Amp	0	<18m	0	4	0.0935	0.0814	0.1047	0.229	0.1691	0.0179	0.1204	0.2087	0.0785	0.1368	0.1186	0.1497	0.0599	0.075	0.0163	0.0755	0.0312	0.1183	0.1635	0.0404	0.2025	0.0524	0.0534	0.0991	0.1685	0.2313	0.0571	0	0.4487	0.274	0.0631	0.0433	0.0941	0.0135	0.1607	0.0533	0.0325	0.0708	0.2347	0	0	0.3066	0.1331
GSM1108817	M	Not Amp	0	<18m	0	2b	0.0173	0.0251	0	0.016	0.1542	0.0319	0.0595	0.2201	0.0551	0.0356	0	0.0276	0.049	0.0567	0.0313	0.0918	0.1484	0.0932	0.1612	0.1757	0.0057	0	0	0.1064	3.00E-04	0.0305	0.0219	0	0.1201	0.263	0.1984	0.0672	0.2329	0.0282	0.1437	0.0694	0	0.0515	0.0693	0.0051	0	0.2841	0.1862
GSM1108818	M	Amp	1	<18m	0	4s	0.049	0.0479	0.0037	0.014	0.1268	0	0	0.2548	0.016	0.0198	0	0	0.0821	0.0724	0.0665	0.1261	0.0395	0.0536	0.1442	0.1468	0.0822	0.1388	0	0.0977	0.1209	0.0825	0.0721	0.0749	0.1105	0.1988	0.0655	0.0455	0.0343	0.0081	0.0888	0.0066	0	0.0314	0.0295	0.0099	0	0.1523	0.1769
GSM1108819	F	Not Amp	0	<18m	0	3	0.0406	0.0151	0.0649	0	0.2654	0.1085	0.1404	0.3298	0.1402	0.148	0.1157	0.0905	0.0974	0.0675	0.0203	0.0519	0.1447	0.1424	0.2016	0.1493	0.0364	0.0069	0	0.1455	0.1429	0.0404	0.0255	0	0.2718	0.1795	0.0956	0.0415	0.1095	0.0271	0.203	0.0541	0	0.0575	0.0496	0.0158	0.0374	0.2128	0.1811
GSM1108820	F	Not Amp	0	>18m	1	2b	0.0535	0	0.0048	0	0.1512	0.0568	0.0597	0.1802	0.0588	0.0396	0	0	0.0638	0.0946	0.0476	0	0.0054	0.0295	0.1838	0.129	0.0487	0.0106	0	0.0384	0.0279	0.0446	0.0468	0	0.0937	0.3982	0.1333	0.0155	0.2122	0.0293	0.1281	0.0584	0	0.0192	0	0.0298	0.0264	0.1431	0.1906
GSM1108821	M	Not Amp	0	<18m	0	4s	0.059	0.088	0.0734	0.0946	0.2308	0.0389	0.1166	0.3099	0.1141	0.1301	0.0968	0.0908	0.0653	0.0275	0.1212	0.1119	0.0855	0.1145	0.1752	0.1855	0.0397	0.0748	0.0145	0.0986	0.2275	0.0726	0.0045	0	0.318	0.1548	0.1516	0.0746	0.1653	0.025	0.1851	0.0749	0	0.0658	0.078	0	0.0312	0.2103	0.1623
GSM1108822	F	Not Amp	0	>18m	1	2	0.0331	0	0.0162	0.0218	0.093	0	0.0637	0.2132	0	0.0168	0	0	0.0192	0.0967	0	0.0271	0.0743	0.1072	0.2195	0.088	0.034	0.0043	0	0.0103	0.1187	0.0343	0.0341	0.0275	0.0961	0.3912	0.1497	0.0533	0.1825	0.0247	0.2081	0.0801	0	0.0415	0.0504	0.01	0	0.3234	0.1799
GSM1108823	F	Not Amp	0	<18m	0	4s	0.0708	0.0425	0.0572	0.0386	0.1988	0	0.1359	0.2734	0.1025	0.1531	0.0948	0.1474	0.037	0.0596	0.0548	0.0837	0.1377	0.1438	0.1677	0.1881	0.0341	0	3.00E-04	0.1461	0.0816	0.0363	0	0	0.3026	0.1683	0.1123	0.0601	0.1256	0.037	0.2123	0.0451	0	0.0449	0.106	0.0078	0.0956	0.2252	0.1716
GSM1108824	M	Not Amp	0	<18m	0	1	0.0515	0.0247	0	0.1595	0.2388	0.0998	0.1634	0.2922	0.1464	0.1669	0.1185	0.152	0.024	0.0256	0.0289	0	0.0683	0.1399	0.1833	0.1077	0.0456	0	0	0.1334	0.0423	0.0362	0.0053	0	0.1997	0.3781	0.0806	0.0557	0.1182	0.0288	0.2124	0.0479	0	0.0567	0.0652	0	0.0701	0.135	0.1774
GSM1108825	F	Not Amp	0	>18m	1	1	0.045	0.0451	0.0128	0.0217	0.0908	0	0.1821	0.2823	0	0.0145	0	0.0441	0	0.1047	0.0255	0.0938	0.0933	0.0854	0.1957	0.1378	0.0481	0	0.0814	0.0802	0.171	0.0617	0.0061	0	0.141	0.2128	0.1932	0.0613	0.2202	0.0348	0.1626	0.0977	0	0.0564	0.1158	0.0071	0.1131	0.3086	0.1635
GSM1108826	F	Amp	1	>18m	1	4	0.0367	0.0433	0	0.0339	0.1273	0	0.0073	0.3467	0	0	0	0	0.063	0.1476	0	0.1396	0.0139	0.0892	0.3095	0.2317	0.0677	0.1509	0.0848	0.0359	0.0948	0.0318	0.0428	0.0155	0.0985	0.3332	0.1386	0.0611	0.1361	0.0113	0.1292	0.0448	0	0.0369	0.0325	0.0221	0.0324	0.1482	0.1387
GSM1108827	F	Not Amp	0	<18m	0	4	0.0897	0.0663	0.2783	0.0501	0.2676	0	0.1553	0.3979	0.1487	0.1327	0.1456	0.0669	0.0614	0.1226	0.0279	0.0899	0.2165	0.1554	0.2325	0.1562	0.0385	0	0	0.0309	0.0774	0.0262	0.0127	0	0.4917	0.1811	0.1172	0.0618	0.1148	0.0221	0.2783	0.0248	0.0829	0.061	0.0854	0	0.0372	0.2382	0.1494
GSM1108828	F	Not Amp	0	<18m	0	4s	0.1447	0.0757	0.003	0.1213	0.1549	0	0.1142	0.2462	0	0.0455	0.0273	0.141	0.0209	0.0753	0	0.0765	0.0187	0.1014	0.0913	0.1016	0.0907	0	0	0.1225	0.3008	0.4583	0.0496	0	0.2554	0.0546	0.19	0.0818	0.1876	0.0106	0.2195	0.0345	0	0.058	0.1918	0	0.0544	0.0838	0.1299
GSM1108829	n.a.	Not Amp	0	<18m	0	1	0.0734	0.0507	0	0.024	0.1527	0.061	0.069	0.2145	0	0.0364	0	0.0014	0.0655	0.1255	0.0933	0.0918	0.0263	0.0063	0.131	0.1398	0.0654	0.0262	0	0.0074	0.1887	0.0986	0.0439	0	0.2251	0.1799	0.1312	0.0643	0.1291	0.0324	0.0989	0.0651	0	0.0414	0	0.0267	0	0.1401	0.1723
GSM1108830	M	Not Amp	0	<18m	0	2b	0.0681	0	0.0098	0.0286	0.2245	0.0065	0.0586	0.331	0.0879	0.1131	0.0922	0.0417	0.1226	0.0855	0.0569	0.0432	0.0909	0.1297	0.1719	0.1764	0.0359	0.0473	0	0.0569	0.0738	0.0128	0.0458	0.0387	0.1909	0.1056	0.0664	0.0027	0.1202	0.028	0.1716	0.0433	0	0.0012	0.035	0.0131	0.0255	0.2194	0.173
GSM1108831	M	Not Amp	0	<18m	0	4s	0.0128	0.0623	0.0225	0.0619	0.142	0	0.0521	0.2582	0.0376	0.0859	0	0.0321	0.0719	0.0639	0.0544	0.1114	0.1115	0.1629	0.2839	0.1873	0.0502	0.1128	0	0.1188	0.1749	0.0271	0.0178	0	0.1681	0.1432	0.1024	0.0551	0.1232	0.0285	0.1578	0.0588	0	0.0677	0.0701	0.0291	0.0241	0.2547	0.1697
GSM1108832	M	Not Amp	0	<18m	0	4s	0.0619	0.058	0.0534	0.0533	0.2314	0	0.0809	0.3505	0.0645	0.1465	0.1202	0.1028	0.063	0.1229	0.0075	0.1086	0.0498	0.1087	0.1293	0.0787	0.1221	0.0726	0.0274	0.0615	0.1848	0.1675	0.0345	0	0.2459	0.1822	0.0675	0.0406	0.0872	0.0178	0.1426	0.0333	0	0.0482	0.1108	0.005	0.0541	0.1982	0.165
GSM1108833	M	Not Amp	0	<18m	0	4s	0.063	0.0334	0	0.0314	0.0941	0.0227	0.0098	0.1526	0.0504	0.0749	0	0.0347	0.0492	0.0359	0.0539	0.1402	0.0842	0.0831	0.2837	0.2179	0.0416	0.0824	0	0.085	0.2583	0.0238	0.0051	0	0.0694	0.2678	0.1006	0.0472	0.1401	0.0229	0.1808	0.0598	0	0.0492	0.003	0.0315	0	0.3838	0.1787
GSM1108834	M	Not Amp	0	<18m	0	4s	0.0573	0	0	0.0599	0.1714	0	0	0.2622	0.0491	0.0038	0	0	0.092	0.0889	0.0475	0.0096	0.0171	0.0954	0.1944	0.1527	0.0662	0.1168	0	0.0958	0.0505	0.0298	0.0368	0.0587	0.0742	0.1896	0.0911	0.054	0.0464	0.03	0.1341	0.0216	0	0.0025	0.0069	0.0255	0.0462	0.2067	0.1704
GSM1108835	M	Not Amp	0	<18m	0	1	0.0691	0.0464	0	0.0499	0.1466	0.016	0.0579	0.2726	0.0053	0.0663	0	0	0.1215	0.0793	0.128	0.0753	0.0252	0.1048	0.1576	0.0559	0.0137	0.0912	0	0.0587	0.1699	0.0463	0.0299	0	0.1334	0.2319	0.1189	0.0755	0.0604	0.0288	0.1491	0.0676	0	0.0338	0.061	0.0118	0.0028	0.2178	0.177
GSM1108836	M	Not Amp	0	<18m	0	1	0.0405	0.0401	0.0368	0.0697	0.2353	0	0.0992	0.3385	0.0935	0.1614	0.1311	0.1727	0.0297	0.0843	0.1077	0	0.1147	0.1079	0.1475	0.0581	0.0053	0.0256	0	0.0941	0.0355	0.0529	0.0118	0	0.2073	0.2111	0.1864	0.0906	0.1621	0.0277	0.1422	0.0629	0	0.0598	0.0874	0.0115	0.0875	0.206	0.1754
GSM1108837	F	Amp	1	>18m	1	4	0.0071	0	0.0473	0.1068	0.1459	0.0191	0	0.271	0.0569	0.0671	0	0	0.1037	0.1844	0.0991	0	0.0559	0.0627	0.2064	0.1684	0.0528	0.0824	0	0.0514	0.0859	0.0302	0.0218	0	0.4143	0.2169	0.0856	0.0417	0.1335	0.0194	0.1582	0.0291	0	0.0022	0.0218	0.051	0.0055	0.2408	0.1783
GSM1108838	M	Not Amp	0	<18m	0	3	0.1003	0.0665	0	0	0.1136	0.0497	0.119	0.2339	0.0639	0.0108	0.0148	0	0.0359	0.0812	0	0.1986	0	0.1315	0.3314	0.1987	0.0594	0.0917	0.035	0.0426	0.3102	0.0389	0.0463	0	0.0721	0.3302	0.09	0.0404	0.1492	0	0.2311	0.0993	0	0.0541	0.0583	0	0	0.4627	0.1566
GSM1108839	M	Not Amp	0	<18m	0	4s	0.0299	0.0887	0.2007	0.0044	0.2706	0.0539	0.1748	0.4143	0.176	0.2112	0.2086	0.1832	0.0828	0.1203	1.00E-04	0.2121	0.1757	0.1744	0.1479	0.1295	0.0225	0	0	0.0393	0.1246	0.0171	0.021	0	0.4632	0.2074	0.1519	0.0813	0.1468	0.0242	0.181	0.0667	0.0618	0.0408	0.1218	0.1733	0.0581	0.2991	0.1443
GSM1108840	n.a.	Not Amp	0	<18m	0	1	0.1056	0.0493	0.0406	0	0.2127	0.0859	0.054	0.2139	0.189	0.1387	0.1143	0.0683	0.095	0.0746	8.00E-04	0.0216	0.0617	0.153	0.207	0.2156	0.0547	0	0	0.0604	0.1433	0.0187	0.0484	0	0.2438	0.3513	0.0307	0.0245	0.1038	0.0133	0.1954	0.0506	0.0084	0.053	0.0995	0	0.0335	0.3187	0.1771
GSM1108841	F	Not Amp	0	<18m	0	1	0.0533	0.0725	0	0.1151	0.1819	0.1073	0.0967	0.1423	0.1259	0.0584	0	0.0765	0.0555	0	0.128	0.0159	0.0731	0.0892	0.1306	0.465	0.0687	0	0	0.2495	0.1004	0.0148	0.0326	0	0.4719	0.5133	0.1204	0.0481	0.1987	0.0229	0.0965	0.076	0	0.0638	0.1093	0.0152	0	0.3232	0.1644
GSM1108842	M	Not Amp	0	<18m	0	2a	0.0748	0.0096	0.0283	0.0833	0.1839	0	0.0596	0.3012	0.0399	0.0903	0.0505	0.0813	0.0325	0.103	0.034	0.036	0.071	0.1208	0.2228	0.0768	0.0336	0.0436	0.013	0.0635	0.1181	0.0421	0.0371	0	0.1309	0.1148	0.101	0.0692	0.0891	0.0255	0.1947	0.0644	0	0.0234	0.0757	0.0278	0.057	0.2254	0.1737
GSM1108843	F	Not Amp	0	<18m	0	1	0.0422	0.0821	0.0031	0	0.1237	0.0389	0.0141	0.246	0.01	0.0088	0	0.0025	0.0484	0.1002	0.0427	0.2148	0.0525	0.0538	0.241	0.1895	0.0348	0.0269	0	0.115	0.0516	0.0265	0.0256	0	0.1249	0.153	0.1407	0.0601	0.0926	0	0.1104	0.0715	0	0.0582	0.0429	0.0394	0.0181	0.2661	0.1743
GSM1108844	M	Not Amp	0	<18m	0	3	0.0358	0.0054	0.0444	0	0.1497	0.0643	0.0527	0.1665	0.0496	0.0596	0.0196	0.1007	0.0905	0.0907	0.0082	0.0708	0.0735	0.1167	0.1526	0.2028	0.0277	0	0.0022	0.0935	0	0.0402	0.0213	0.0269	0.1687	0.4395	0.1611	0.0332	0.2379	0.0207	0.2002	0.0523	0	0.0571	0.0206	0.0014	0.0439	0.3287	0.1807
GSM1108845	M	Not Amp	0	>18m	1	4	0	0.0082	0	0.2311	0.174	0.0341	0.0234	0.2424	0.0629	0.0549	0.0466	0.0457	0.1375	0.0625	0.1144	0	0	0.1459	0.1448	0.2443	0.0616	0.1526	0	0.1331	0	0.0126	0.0222	0.0034	0.4749	0.4251	0.0733	0.0346	0.0964	0.0155	0.2091	0.0153	0	0	0.0325	0	0.0747	0.2218	0.1589
GSM1108846	F	Not Amp	0	<18m	0	1	0.0805	0.0065	0.0208	0.0691	0.1993	0	0.011	0.2925	0.0793	0.1457	0.1007	0.0627	0.0736	0.0814	0.0279	0	0.0489	0.115	0.1608	0.1368	0.043	0.0341	0	0.041	0.1303	0.0322	0.0134	0.0923	0.0889	0.2777	0.0874	0.0325	0.1297	0.0366	0.1552	0.0418	0	0.0279	0.0078	0.0138	0.0573	0.1759	0.1768
GSM1108847	M	Not Amp	0	<18m	0	4s	0.0175	0	0	0	0.1471	0	0	0.2348	0.0012	0.0455	0	0	0.042	0.1231	0	0.1203	0.0138	0.0509	0.1946	0.1641	0.0123	0.1518	0	0.043	0.0477	0.0244	0.0298	0.0936	0.0666	0.2985	0.1335	0.0463	0.1315	0.0222	0.1443	0.0518	0	0.0272	0.0081	0.0176	7.00E-04	0.1592	0.1721
GSM1108848	M	Not Amp	0	<18m	0	4s	0.1148	0	0.008	0.2004	0.1714	0.0485	0.1507	0.2548	0.077	0.1128	0.052	0.1226	0.0189	0.0302	0	0.1313	0.0665	0.1425	0.1989	0.1408	0.0952	0	0.057	0.1341	0.3292	0.3251	0.016	0	0.127	0.1873	0.1019	0.0383	0.1717	0.0226	0.1614	0.0432	0	0.0373	0.1087	0	0.044	0.1808	0.1581
GSM1108849	F	Not Amp	0	>18m	1	1	0	0	0.03	0	0.1983	0.0459	0.0837	0.2922	0.0781	0.0569	0.018	0.0589	0.067	0.1328	0.0148	0	0.1052	0.1013	0.1085	0.1647	0.0213	0.0012	0	0.1047	0	0.0362	0.0183	0	0.2251	0.4312	0.1791	0.0589	0.1466	0.0209	0.1439	0.0541	0	0.0067	0.0185	0.0393	0.0497	0.1205	0.1956
GSM1108850	M	Not Amp	0	<18m	0	4s	0	0.0736	0	0.1062	0.1488	0.0465	0.1289	0.2257	0.0858	0.0196	0	0.0743	0.0274	0.0721	0	0.1647	0.0765	0.1161	0.2566	0.0758	0.044	0.0588	0.0417	0.0993	0.0526	0.0374	0.0102	0	0.2137	0.3394	0.1892	0.0593	0.2291	0.0256	0.1607	0.0546	0	0.0737	0.0953	0	0.028	0.3622	0.172
GSM1108851	F	Not Amp	0	<18m	0	4s	0.0662	0.0294	0	0.0788	0.1065	0.0152	0.0328	0.1172	0.0343	0.1103	0.0033	0.1026	0.0987	0.0841	0.0622	0.1161	0.0241	0.0982	0.166	0.1346	0.2	0.0753	0.0028	0.0951	0.1007	0.1505	0.0701	0	0.1933	0.3841	0.0643	0.0236	0.1395	0.0135	0.0628	0.0316	0	0.0454	0.0904	0	0	0.3022	0.1642
GSM1108852	M	Not Amp	0	>18m	1	4	0	0.1154	0.0866	0.0856	0.1912	0.0106	0.2189	0.3665	0.0457	0.0679	0.1225	0.1876	0.0479	0.1188	0.0665	0.0839	0.1302	0.1778	0.1615	0.2165	0.0491	0	0	0.0787	0.0386	0.0095	0.0362	0	0.7136	0.3235	0.1868	0.1042	0.1219	0.0121	0.2489	0.0346	0	0.0566	0.1374	0.0074	0.1632	0.3035	0.1535
GSM1108853	M	Not Amp	0	>18m	1	4	0.0554	0.0011	0.0269	0	0.1638	0	0	0.2468	0	0	0	0	0.0998	0.1031	0.0695	0.0014	0.1173	0.1346	0.1388	0.129	0.0262	0.084	0	0.0496	0.0065	0.0321	0.0204	0.0466	0.1256	0.2538	0.0855	0.0441	0.0412	0.0329	0.1349	0.0033	0	0.0131	0	0.0277	0.0403	0.1834	0.172
GSM1108854	F	Not Amp	0	<18m	0	1	0.0764	0.0822	0.0666	0.0762	0.2389	0.0114	0.1156	0.3274	0.0753	0.0629	0.0336	0.0597	0.0541	0.0827	0.0991	0.0703	0.1224	0.1241	0.1575	0	0.0188	0	0.0156	0.0884	0.1536	0.0677	0.0051	0	0.1474	0.0691	0.1375	0.0796	0.1314	0.035	0.1989	0.0759	0.0061	0.0619	0.086	0.0112	0.0823	0.0856	0.1752
GSM1108855	F	Not Amp	0	<18m	0	1	0.0092	0	0	0	0.1369	0.0392	0	0.2324	0.0441	0.0319	0	0	0.0952	0.1112	0.0429	0	0.0561	0.0416	0.1849	0.0567	0.0365	0.1542	0	0.044	0	0.0178	0.0436	0	0.0676	0.2138	0.0981	0.037	0.0926	0.0247	0.1454	0.0487	0	0.0398	0	0.0219	0.0268	0.1988	0.1899
GSM1108856	F	Amp	1	>18m	1	4	0.0111	0	0.1012	0.0376	0.2384	0	0	0.3823	0.1131	0.0965	0.0626	0.0101	0.1213	0.1241	0.0747	0	0.0837	0.1254	0.2122	0.1465	0.0241	0.0643	0	0.0753	0	0.0204	0.0027	0.1067	0.2203	0.2067	0.1088	0.0729	0.092	0.0099	0.1955	0.003	7.00E-04	0	0.0042	0.0229	0.0441	0.0827	0.1604
GSM1108857	F	Amp	1	<18m	0	3	0.0272	0.1418	0.0107	0.0843	0.1129	0	0.0107	0.3051	0	0.0296	0	0.076	0.0762	0.184	0.0473	0.0977	0.0091	0.0981	0.204	0.0749	0.0235	0.1119	0.0778	0.0727	0	0.0486	0.0198	0	0.4021	0.2728	0.1549	0.089	0.1103	0.0213	0.1766	0.0184	0	0.0412	0.2085	0	0.0845	0.1045	0.1427
GSM1108858	M	Not Amp	0	<18m	0	4s	0.1012	0.0623	0	0.1521	0.1387	0	0.0634	0.2862	0.0195	0.0703	0.0175	0.0681	0.0895	0.0468	0	0.1225	0	0.113	0.1663	0.0135	0.1291	0.056	0.1221	0.0883	0.2561	0.3463	0.0573	0.008	0.1452	0.2153	0.0767	0.029	0.129	0.0174	0.1396	0.0234	0	0.0676	0.1612	0	0.0216	0.1613	0.1451
GSM1108859	F	Amp	1	<18m	0	4s	0.0111	0.0461	0	0	0.1017	0	3.00E-04	0.2574	0.0588	0.0071	0	0	0.0416	0.1327	0.0029	0.0107	0	0.0693	0.2234	0.1723	0.0282	0.1534	0	0.0174	0	0.0267	0.0401	0.0567	0.1147	0.3719	0.2008	0.0793	0.1772	0.0128	0.1147	0.0202	0	0.0314	0.0279	0	0	0.1762	0.1726
GSM1108860	M	Not Amp	0	<18m	0	1	0.066	0.0352	0.0907	0.0415	0.252	0.0806	0.1422	0.3355	0.1315	0.1707	0.1176	0.136	0.0573	0.0619	0.0274	0.11	0.1351	0.1436	0.2272	0.0564	0.018	0	0	0.1312	0.1894	0.0366	0.005	0	0.2215	0.1257	0.1136	0.0626	0.144	0.0403	0.196	0.0655	0	0.0158	0.1017	0.0042	0.0584	0.197	0.1767
GSM1108861	M	Not Amp	0	<18m	0	1	0.092	0.0557	0.3393	0.0313	0.2065	0.0478	0.2236	0.394	0.0872	0.148	0.1447	0.1643	0	0.0893	0	0.0506	0.2849	0.1587	0.1103	0.2122	0.058	0	0	0.0474	0.0351	0.0301	0	0	0.5332	0.1474	0.101	0.0685	0.0834	0.0303	0.1365	0.087	0.1209	0.0288	0.104	0.0116	0.0964	0.3478	0.159
GSM1108862	F	Not Amp	0	<18m	0	1	0.2164	0.1141	0	0.0488	0.1162	0	0.0443	0.2625	0	0	0	0	0.0877	0.0886	0.0953	0.0703	0.0214	0.1049	0.2046	0.0561	0.0467	0.0526	0	0.1015	0.3515	0.1076	0.0464	0.0355	0.0964	0.0679	0.173	0.0861	0.1774	0.0244	0.1753	0.0435	0	0.0629	0.0749	0	0.0224	0.1051	0.1574
GSM1108863	F	Not Amp	0	<18m	0	4s	0.081	0	0.0264	0.0327	0.2086	0.1204	0.1141	0.288	0.0946	0.0702	0.0442	0.1321	0.0336	0.0447	0.0172	0.05	0.0827	0.1599	0.2035	0.0988	0.1256	0	0.0645	0.1151	0.0651	0.1427	0.0386	0	0.0813	0.4137	0.0094	0.0061	0.0934	0.0329	0.1245	0.057	0	0.0478	0.1091	0	0.0738	0.098	0.1779
GSM1108864	M	Not Amp	0	<18m	0	3	0.0584	0.0777	0.0694	0.0398	0.2453	0.0048	0.0184	0.3569	0.1251	0.1535	0.0865	0.0535	0.1294	0.1251	0.0019	0.0438	0.0863	0.116	0.1844	0.0332	0.0295	0.0967	0	0.0658	0.0867	0.0287	0.0376	0.0938	0.156	0.0997	0.0961	0.0423	0.0965	0.0298	0.1953	0.0275	0	0.034	0.0749	0	0.0161	0.1913	0.1692
GSM1108865	M	Not Amp	0	<18m	0	2a	0.0736	0.0132	0.075	0	0.2443	0.0409	0.1136	0.338	0.1412	0.1409	0.0875	0.1255	0.0119	0.0786	0.0016	0.0734	0.1232	0.1178	0.2416	0.0962	0.0219	0.0101	0	0.0883	0.1105	0.0375	0.0181	0	0.1632	0.1647	0.1538	0.0507	0.1561	0.027	0.2065	0.0563	0.0085	0.0347	0.0765	8.00E-04	0.0485	0.1416	0.1812
GSM1108866	F	Not Amp	0	<18m	0	2a	0.0167	0.0295	0.1311	0.0587	0.2856	0.0855	0.0402	0.3527	0.1461	0.1074	0.0701	0.0272	0.1461	0.1264	0.0291	0.0657	0.1163	0.1107	0.1072	0.0512	0.0357	0.0735	0	0.1069	0	0.0341	0.0209	0	0.1633	0.082	0.0739	0.0346	0.0646	0.0326	0.1434	0.04	0.0355	0.0241	0.0364	0.0239	0.0369	0.1599	0.1743
GSM1108867	M	Not Amp	0	<18m	0	2a	0.067	0.0471	0.1393	0.0338	0.2173	0	0.1114	0.3667	0.081	0.1311	0.0637	0.1176	0.1313	0.1191	0.0531	0.1727	0.0957	0.1783	0.1645	0	0.0118	0.0511	0.0144	0.0845	0	0.0399	0	0	0.3264	0.1595	0.1467	0.0738	0.1323	0.0332	0.175	0.0276	0.0211	0.0165	0.0933	0.2039	0.1154	0.1389	0.1687
GSM1108868	F	Not Amp	0	<18m	0	1	0	0.0655	0.0093	0	0.1439	0.03	0	0.2007	0.0695	0.0445	0	0	0.0564	0.0791	0.0425	0.0441	0.0922	0.1096	0.2518	0.0906	0.015	0.0553	0	0.1644	0.1359	0.0249	0.02	0	0.0555	0.1357	0.1186	0.0661	0.0729	0.0251	0.1515	0.049	0	0.0396	0.0633	0.0295	0.0123	0.2522	0.1844
GSM1108869	M	Not Amp	0	<18m	0	1	0.0591	0.0869	0.0137	0.0548	0.1849	0.0682	0.1401	0.2767	0.1102	0.0606	0.0315	0.0551	0.0881	0.0463	0.1024	0.2134	0.0665	0.125	0.2587	0.2133	0.0474	0	0	0.181	0.2959	0.0255	0.0279	0	0.3378	0.1315	0.105	0.0633	0.1351	0.0372	0.2143	0.092	0	0.0592	0.129	0.0084	0.058	0.149	0.1745
GSM1108870	M	Not Amp	0	>18m	1	4	0	0.1278	0.4581	0.0746	0.2395	0.0322	0.198	0.4317	0.0781	0.0804	0.127	0.1348	0.0356	0.1114	0	0.0617	0.3222	0.1881	0.1643	0.0837	0.0147	0	0	0.0105	0.0276	0.0226	0	0	0.6457	0.1951	0.1175	0.0623	0.1087	0.029	0.2437	0.0313	0.1866	0.0319	0.1207	0.0138	0.115	0.2131	0.1251
GSM1108871	F	Not Amp	0	<18m	0	3	0.0487	0.1091	0.1213	0.0116	0.184	0.0211	0.1236	0.372	0.0341	0.1117	0.0899	0.0643	0.1897	0.1427	0.0267	0.1414	0.1095	0.1483	0.1709	0.0281	0.0073	0.0286	0.0103	0.1046	0.0039	0.0421	0	0	0.3573	0.0818	0.1745	0.0844	0.1218	0.0217	0.231	0.0438	0.0247	0.0279	0.1064	0.2842	0.0424	0.1902	0.1609
GSM1108872	M	n.a.	n.a.	<18m	0	3	0.0353	0	0.0232	0	0.101	0	0.0393	0.2439	0.0246	0.0196	0	0	0	0.1111	0.0348	0.104	0.0479	0.0214	0.2631	0.1108	0	0.0644	0	0.0946	0.0843	0.0489	0	0	0	0.2622	0.1602	0.0346	0.2352	0.021	0.1023	0.0768	0.0049	0.0223	0	0.023	0.0652	0.1951	0.1815
GSM1108873	F	Not Amp	0	>18m	1	3	0	0.0359	0	0.164	0	0	0.0443	0.2546	0	0	0	0	0.0808	0.1061	0	0.1596	0	0.0757	0.3013	0.0265	0.0619	0.1397	0.0486	0.0709	0.3504	0.0292	0.0123	0.1336	0	0.1159	0.1508	0.0489	0.1928	0.0151	0.1717	0.0584	0	0.0485	0.086	0.0491	0.0268	0.3736	0.1228
GSM1108874	F	Not Amp	0	>18m	1	2b	0.0412	0.0236	0.0988	0.1422	0.176	0.0738	0.2303	0.3913	0.0614	0.1793	0.1756	0.127	0.0455	0.0847	0.0088	0.1214	0.1139	0.1635	0.1782	0.1208	0.0614	0	0	0.0569	0.0853	0.0273	0	0	0.3735	0.3103	0.1128	0.0483	0.1435	0.0205	0.156	0.0737	0.0056	0.0259	0.0493	0.0213	0.0922	0.3406	0.1468
GSM1108875	M	Amp	1	>18m	1	4	0.0302	0.0668	0	0.0145	0.1082	0.0024	0	0.2894	0.0307	0.0219	0	0	0.0911	0.098	0.0186	0.0444	0.0105	0.0787	0.3053	0.1819	0.0586	0.1795	0	0.1106	0.0309	0.0184	0.0406	0.0643	0.1393	0.2943	0.1731	0.057	0.2061	0.0194	0.1006	0.0031	0	0.011	0.0697	0.0171	0.0117	0.1779	0.1607
GSM1108876	M	n.a.	n.a.	<18m	0	4	0.038	0.0581	0.0624	0.0141	0.0822	0	0	0.2422	0	0.0314	0	0.0346	0.1109	0.1044	0.0865	0.0507	0.0574	0.079	0.2374	0.1349	0.0532	0.1056	0	0.1365	0.0207	0.0301	0.0446	0.0422	0.2174	0.2249	0.135	0.0728	0.0973	0.017	0.1177	0.0155	0	0.0354	0.1144	0.0125	0.0518	0.2162	0.1405
GSM1108877	M	Not Amp	0	<18m	0	2a	0	0.0396	0	0.0371	0.1543	0.0296	0.0615	0.2415	0.0436	0.0769	0	0.0305	0.0735	0.1413	0.1002	0.1386	0.0256	0.0909	0.1834	0.1701	0.0715	0.0519	0.0884	0.088	0.2017	0.069	0.0244	0	0.0964	0.2376	0.1993	0.0959	0.1727	0.0469	0.1356	0.0538	0	0.0474	0.0455	0.0274	0	0.1265	0.1778
GSM1108878	F	Not Amp	0	<18m	0	3	0.0807	0.0371	0.0916	0.101	0.2432	0.0171	0.1281	0.348	0.1514	0.1952	0.1853	0.1573	0.0252	0.0484	0.0396	0.0512	0.1247	0.165	0.2909	0.1026	0.0414	0.0089	0	0.1033	0.1874	0.027	0.0097	0	0.2849	0.2065	0.0863	0.0465	0.1313	0.0272	0.2727	0.0457	1.00E-04	0.0429	0.119	0	0.0507	0.1975	0.148
GSM1108879	M	Not Amp	0	>18m	1	4	0.0566	0.113	0.2266	0	0.231	0.0564	0.1438	0.3366	0.1376	0.1825	0.1167	0.1383	0.0759	0.0969	0	0.1559	0.2064	0.2591	0.241	0.1082	0.0174	0	0	0.0841	0.0993	0.0302	0.0084	0	0.369	0.3097	0.1213	0.0583	0.134	0.0187	0.2142	0.0465	0.0579	0.0301	0.0675	0.0089	0.0061	0.2528	0.1488
GSM1108880	F	Not Amp	0	<18m	0	1	0.0409	0.0538	0.0686	0	0.2005	0.0598	0.089	0.3001	0.1248	0.1115	0.0699	0.0829	0.0489	0.0829	0.0507	0.064	0.1364	0.1708	0.2298	0.1002	0.0215	0.0217	0	0.1137	0.2079	0.0363	0.01	0	0.1487	0.1508	0.0888	0.0491	0.1081	0.0338	0.1941	0.0519	0.0108	0.045	0.0597	0.015	0.0655	0.1844	0.1795
GSM1108881	M	Amp	1	>18m	1	3	0.0227	0.048	0.0637	0.072	0.1288	0.0038	0.006	0.3124	0.0214	0.0539	0.0237	0.0338	0.0876	0.1867	0.0729	0.1008	0.0707	0.1122	0.224	0.1382	0.0285	0.0806	0	0.058	0.0101	0.0456	0.0127	0.0472	0.3906	0.2355	0.1218	0.0541	0.1486	0.021	0.1724	0	0	0.0601	0.0607	0	0.0716	0.1722	0.1504
GSM1108882	M	Not Amp	0	<18m	0	2a	0.0212	0.0025	0.0049	0.0463	0.1394	0.0131	0.0361	0.2275	0.0185	0.0162	0	0	0.0626	0.0889	0.0524	0.1344	0.0791	0.1334	0.2056	0.1543	0.0534	0.044	0.0285	0.0928	0.1702	0.0377	0.0077	0	0.1165	0.2891	0.1769	0.0548	0.2328	0.0344	0.1856	0.064	0	0.0489	0.0649	0.0339	0.0177	0.3047	0.1888
GSM1108883	M	Not Amp	0	<18m	0	1	0.0779	0	0.0148	0	0.1528	0.0066	0.0491	0.2161	0.0516	0.0584	0	0.0558	0.056	0.0706	0.063	0.0727	0.079	0.0979	0.1972	0.0935	0.0304	0.0058	0	0.1357	0.121	0.0342	0.0086	0.0485	0.0505	0.1531	0.1734	0.0741	0.1397	0.0297	0.0814	0.0758	0	0.0401	0.0162	0.0244	0.0122	0.3066	0.1772
GSM1108884	M	Not Amp	0	<18m	0	1	0.0418	0.0405	0.0025	0.1237	0.1372	0	0	0.2462	0.0051	0.0052	0	0.0083	0.0681	0.0695	0.1037	0.0185	0.0318	0.0227	0.1216	0.1147	0.038	0.0722	0	0.0779	0.1253	0.0564	0.0169	0.0253	0.1012	0.525	0.1229	0.0547	0.0932	0.0267	0.0938	0.0428	0	0.0341	0	0.0036	0.0252	0.1487	0.1691
GSM1108885	M	Not Amp	0	<18m	0	1	0.0315	0.0963	0	0.097	0.195	0	0.1194	0.2653	0.0822	0.0251	0.0045	0.0383	0.0465	0.0656	0.1356	0	0.0806	0.1101	0.1538	0.1314	0.0386	0.0654	0	0.1312	0.1342	0.0594	0.0133	0	0.248	0.1853	0.1524	0.085	0.1256	0.0327	0.1711	0.0531	0	0.0653	0.1041	0.0076	0.0428	0.1987	0.169
GSM1108886	M	Not Amp	0	<18m	0	3	0.0677	0	0.0088	0	0.1255	0.0318	0.0277	0.2343	0.01	0.035	0	0	0.0971	0.0882	0.0211	0	0.0652	0.077	0.1601	0.104	0.0339	0.158	0	0.103	0	0.0193	0.0232	0.0928	0.0383	0.3556	0.1025	0.039	0.0833	0.0284	0.1652	0.0355	0	0	0	0.028	0.0529	0.1728	0.1873
GSM1108887	F	Not Amp	0	<18m	0	3	0.0571	0.044	0	0	0.1777	0.0966	0.0517	0.2553	0.0725	0.0689	0	0	0.1069	0.0799	0	0.0906	0.0458	0.1134	0.2362	0.0836	0.0419	0.1044	0.053	0.1153	0.1572	0.0403	0.0239	0.0081	0.022	0.2098	0.0759	0.0428	0.0931	0.0301	0.171	0.056	0	0.0573	0.0589	0.0196	0.016	0.2741	0.1783
GSM1108888	F	Amp	1	>18m	1	4	0	0.1175	0	0.0558	0.0709	0.02	0.0148	0.2533	0	0	0	0	0.0459	0.1261	0.0299	0.0478	0	0.0925	0.295	0.1772	0.0586	0.1709	0	0.1122	0.1152	0.0315	0.0192	0	0.1671	0.197	0.128	0.0546	0.1716	0.0169	0.1205	0.0605	0	0.0428	0.1223	0.0165	0.0424	0.2399	0.1563
GSM1108889	F	Not Amp	0	<18m	0	4	0.0447	0.1471	0.0197	0.0719	0.1382	0.0105	0.0987	0.2917	0	0.0298	0.0224	0.0758	0.046	0.0276	0.0434	0.2958	0.0366	0.2243	0.2186	0.1327	0.0139	0.1285	0	0.1164	0.0965	0.0302	0.0149	0.0191	0.2049	0.2097	0.1318	0.0858	0.0836	0.0209	0.1992	0.0171	0	0.0191	0.1816	0.0036	0.0243	0.2024	0.1582
GSM1108890	M	Not Amp	0	>18m	1	1	0.0214	0.0854	0.072	0.0916	0.2479	0.105	0.1953	0.3728	0.1005	0.1449	0.1069	0.1931	0.007	0.0738	0.0238	0.0448	0.1287	0.1383	0.2268	0.1073	0.0731	0.0068	0	0.112	0.214	0.047	0.0156	0	0.3229	0.1119	0.084	0.0578	0.1069	0.031	0.2694	0.0697	0	0.0427	0.0757	0.0256	0.1085	0.2149	0.1763
GSM1108891	F	Not Amp	0	<18m	0	3	0.0238	0.126	0.3176	0	0.301	0.1105	0.2278	0.4288	0.2382	0.199	0.1451	0.1893	0.0416	0.1012	0	0.2035	0.2568	0.2231	0.2442	0.1109	0.0373	0	0.0216	0.08	0.1188	0.0484	1.00E-04	0	0.5141	0.2975	0.1368	0.0598	0.167	0.036	0.2727	0.0496	0.1288	0.0674	0.1225	0	0.0427	0.2456	0.1448
GSM1108892	F	Not Amp	0	<18m	0	2a	0.0997	0.0955	0.0991	0.0625	0.1348	0.0338	0.2126	0.3203	0.0426	0.0861	0.0647	0.1199	0.0097	0.0302	0.0654	0.2161	0.0893	0.138	0.2487	0.2154	0.0642	0	0.094	0.2162	0.3305	0.0282	0.0089	0	0.4416	0.0123	0.1215	0.0513	0.178	0.0353	0.2395	0.0885	0.0266	0.0747	0.1633	0.0165	0.032	0.4275	0.1558
GSM1108893	M	Not Amp	0	<18m	0	2a	0.1029	0.0236	0	0.0235	0.1575	0.0397	0.0324	0.1812	0.0638	0.0394	0	0.0427	0.1036	0.0824	0.0259	0.0225	0.036	0.1509	0.1647	0.1147	0.0462	0.0659	0	0.1135	0.0498	0.0298	0.0297	0.0232	0.1501	0.5195	0.1069	0.034	0.1309	0.0347	0.1352	0.042	0	0.0169	0.058	0.0014	0.0124	0.205	0.1771
GSM1108894	n.a.	Not Amp	0	>18m	1	4	0.0136	0	0.025	0.1126	0.1282	0	0	0.2003	0.0772	0.0434	0	0	0.0274	0.1011	0.0513	0	0.0158	0	0.1729	0.0654	0.0806	0.1836	0.0058	0	0.119	0.0349	0.0309	0	0.0685	0.4505	0.0356	0	0.1063	0.0243	0.1422	0.0567	0	0	0	0.0576	0.0622	0.2918	0.1625
GSM1108895	n.a.	Not Amp	0	<18m	0	1	0.0748	0	0	0.018	0.17	0.0753	0	0.1973	0.0604	0.0451	0	0.0221	0.0391	0.0792	0.062	0	0.0757	0.057	0.1406	0.1413	0.0571	0.0766	0	0.0798	0	0.044	0.0256	0	0.1521	0.3708	0.0196	0	0.0212	0.0385	0.124	0.0654	0	0.0465	0	0.0281	0	0.2653	0.1942
GSM1108896	M	Not Amp	0	>18m	1	4	0	0	0.0287	0.0847	0.0412	0	0	0.2512	0	0	0	0	0.1022	0.1235	0.0292	0	0	0.0426	0.1068	0.2021	0.0356	0.1387	0	0.098	0	0.0072	0.0157	0.1188	0.132	0.4065	0.0668	0.0391	0.0234	0	0.0525	0.0187	0	0	0	0.0041	0.0763	0.2732	0.182
GSM1108897	M	Not Amp	0	>18m	1	4	0.0704	0.0492	0.0415	0.0041	0.1175	0	0	0.3314	0	0	0.0045	0	0.1489	0.104	0.0181	0.1533	0.0817	0.1669	0.211	0.0891	0.0058	0.1739	0	0.1169	0.1056	0.0303	0.0181	0.0097	0.2548	0.2775	0.1581	0.0841	0.0581	0.0084	0.1733	0.027	0	0	0.1111	0.0233	0.0315	0.2412	0.1704
GSM1108898	M	Amp	1	>18m	1	4	0.0418	0	0	0.1486	0.0521	0	0	0.2869	0	0	0	0	0.1102	0.1134	0.0247	0	0	0.0644	0.1935	0.1923	0.0521	0.1752	0	0.0728	0.0354	0.0425	0.0172	0.1262	0.2051	0.4744	0.1375	0.0578	0.1899	5.00E-04	0.0892	0.018	0	0	0.0478	0.0188	0	0.2112	0.1809
GSM1108899	M	Not Amp	0	>18m	1	4	0.0373	0	0.0057	0.0782	0.1618	0.0456	0.0088	0.3055	0.0531	0.0897	0.0444	0	0.1346	0.0418	0.0192	0	0.0361	0.097	0.1765	0.1247	0.0435	0.0731	0	0.1526	0	0.0464	0.0227	0.0447	0.0475	0.5656	0.0858	0.0302	0.0506	0.028	0.1024	0.0728	0	0	0	0.0231	0.0387	0.102	0.1744
GSM1108900	F	Amp	1	>18m	1	4	0.0162	0	0	0.1203	0.12	0	0	0.2268	0	0	0	0	0.108	0.1286	0.0376	0	0	0.0341	0.0975	0.3657	0.1022	0.153	0	0.1253	0	0.0293	0.0583	0.0773	0.1883	0.4827	0.0038	0.0071	0.0102	0.0105	0.0785	0	0	0	0	0.0431	0.0919	0.1388	0.1685
GSM1108901	M	Not Amp	0	>18m	1	4	0.0836	0.0672	0.1918	0.1747	0.1722	0.015	0.1726	0.3213	0.0445	0.0773	0.1053	0.1526	0.0302	0.1464	0	0.0288	0.1534	0.1495	0.2055	0.2189	0.0691	0.0319	0	0.0362	0	0.0364	0.0202	0	0.5117	0.648	0.1594	0.0641	0.1935	0	0.1957	0.0288	0.0549	0.0358	0.0883	0.0197	0.0656	0.2628	0.16
GSM1108902	M	Not Amp	0	>18m	1	4	0.1003	0	0.0723	0.0707	0.2494	0.0877	0.178	0.3298	0.1115	0.1082	0.0857	0.052	0.1411	0.0448	0.0195	0	0.1406	0.1713	0.1368	0.1507	0.0532	0	0	0.0939	0.0361	0.0681	0.0309	0	0.2477	0.5037	0.1498	0.0787	0.0962	0.0251	0.1498	0.0353	0.0066	0	0.0782	0.0475	0.059	0.1394	0.1922
GSM1108903	M	Not Amp	0	>18m	1	4	0.0335	0	0.0179	0.1027	0.1994	0	0.0471	0.3649	0.014	0.0226	0.0647	0.0697	0.0912	0.1036	0.0171	0	0.0454	0.1708	0.1263	0.0517	0	0.0375	0	0.1162	0.0468	0.0251	0.0087	0.0839	0.2969	0.3399	0.1635	0.1007	0.0463	0.0244	0.0896	0.0284	0	0	0.091	0.0177	0.1556	0.1585	0.1645
GSM1108904	F	Amp	1	>18m	1	4	0.0532	0.0244	0	0	0.0642	0	0	0.2063	0	0	0	0.0166	0.0532	0.0664	0.0057	0.1084	0	0.1355	0.2453	0.1995	0.0326	0.1672	0	0.1682	0.1855	0.035	0.0092	0.0811	0.0201	0.4482	0.1334	0.0709	0.091	0.0083	0.0876	0.0405	0	0.0268	0.0279	0.0086	0	0.273	0.1702
GSM1108905	F	Amp	1	>18m	1	4	0	0	0	0.1717	0.1003	0	0	0.2656	0	0.0011	0	0	0.1235	0.1709	0.0607	0	0	0.0664	0.11	0.1606	0.0426	0.0783	0	0.1262	0	0.0206	0.0114	0.0736	0.279	0.2916	0.0888	0.0578	0.0709	0.0199	0.0735	0.0347	0	0.0144	0	0.0361	0.0951	0.0753	0.1626
GSM1108906	M	Not Amp	0	>18m	1	4	0.0726	0	0.0966	9.00E-04	0.2214	0.0569	0.1841	0.3643	0.0726	0.1762	0.1799	0.1691	0.1234	0.0834	0	8.00E-04	0.1645	0.1868	0.2575	0.4229	0.0622	0.0356	0	0.0445	0.0921	0.0262	0.0018	0	0.4297	0.5444	0.0941	0.0353	0.1079	0.0036	0.2863	0.0217	0	0.02	0.0204	0.0263	0.0456	0.3087	0.151
GSM1108907	F	Amp	1	>18m	1	4	0.0706	0.0227	0.2142	0.0424	0.175	0.0429	0.0534	0.2911	0.1303	0.1118	0.1062	0.0943	0.0727	0.1278	0	0.0388	0.1551	0.1215	0.2625	0.431	0.105	0.0292	0	0.0198	0.0069	0.0138	0.0189	0	0.5165	0.4284	0.0708	0.0596	0.1031	3.00E-04	0.2301	0.0214	0.0589	0.0374	0.0307	0	0	0.3207	0.1483
GSM1108908	F	Not Amp	0	<18m	0	1	0.0844	0.0517	0.0356	0.0297	0.2218	0.1374	0.0314	0.228	0.1653	0.0836	0.0253	0.0768	0.0682	0.0767	0.0432	0.046	0.0869	0.1081	0.2753	0.147	0.0508	0.087	0	0.1396	0.2332	0.0347	0.0148	0	0.1833	0.2476	0.059	0.0365	0.1059	0.0371	0.1937	0.0489	0	0.0609	0.0254	0.0276	0.0462	0.1815	0.1835
GSM1108909	F	Not Amp	0	<18m	0	3	0.0126	0.044	0.0417	0.0782	0.1989	0.011	0.1056	0.3635	0.0563	0.1526	0.1936	0.2133	0.062	0.133	0.032	0	0.0876	0.1872	0.1793	0.1742	0.018	0	0	0.1377	0	0.0323	0	0.0088	0.4587	0.3759	0.104	0.0644	0.086	0.0172	0.1395	0.0347	0	0.0221	0.0749	0.0186	0.1594	0.273	0.1512
GSM1108910	F	Amp	1	>18m	1	4	0.0177	0.1143	0	0.0119	0.0455	0.0578	0	0.1957	0	0	0	0	0.1119	0.1305	0.0177	0.0857	0	0.0613	0.3176	0.2187	0.0915	0.1858	0.0857	0.1228	0.0108	0.0496	0.0727	0	0.1816	0.4371	0.1058	0.0664	0.0818	0.0103	0.1134	0.0456	0	0.0663	0.0396	0.047	0	0.2014	0.134
GSM1108911	M	Not Amp	0	>18m	1	4	0.0734	0.0566	0.223	0.0771	0.3517	0.1209	0.1384	0.472	0.2672	0.3058	0.29	0.2007	0.0799	0.106	0	0.0671	0.2256	0.1731	0.197	0.2816	0.072	0	0	0	0	0.0253	0.0085	0	0.5067	0.3008	0.1065	0.0832	0.0693	0.0121	0.239	0.0495	0.0453	0.0162	0.1162	0.0067	0	0.3149	0.1259
GSM1108912	F	Not Amp	0	<18m	0	4s	0.0672	0.0788	0	0.1215	0.0957	0.0561	0.159	0.2542	0	0	0	0.0031	0.1058	0.088	0	0.2617	0	0.1714	0.3388	0.3819	0.118	0.1257	0.1173	0.0184	0.2838	0.0363	0.0464	0	0.1658	0.4013	0.1588	0.059	0.2225	0.0119	0.2664	0.0416	0	0.076	0.2	0	0	0.3295	0.1135
GSM1108913	F	Not Amp	0	<18m	0	4	0.0661	0.0421	0.1007	0.0841	0.2075	0.0111	0.1039	0.3302	0.0719	0.0941	0.1146	0.0586	0.1123	0.1216	0	0.0601	0.1222	0.1846	0.2693	0.2133	0.0532	0.0096	0	0.1161	0.1003	0.0359	0.0333	0.023	0.2426	0.4563	0.1127	0.0442	0.1455	0.0175	0.2515	0.0507	0.0087	0.0189	0.0643	0	0	0.1625	0.1569
GSM1108914	M	Not Amp	0	>18m	1	4	0.0011	0.0729	0	0.1459	0.227	0.0844	0.1174	0.3736	0.0205	0.0212	0.1096	0.0692	0.1128	0.1178	0.0791	0.0211	0.0562	0.1359	0.1181	0.3765	0.0533	0.0189	0	0.1741	0	0.032	0.0317	0	0.5395	0.3671	0.161	0.0873	0.0999	0.0208	0.1674	0.038	0	0.0353	0.1207	0.0325	0.0952	0.1559	0.1682
GSM1108915	M	Amp	1	>18m	1	4	0.034	0	0	0.0427	0.0727	0.0539	0	0.1387	0.0335	0.0274	0	0.0171	0.1482	0.0893	0.0655	0	0	0.0276	0.1193	0.3326	0.0922	0.0983	0	0.1486	0	0.0353	0.0464	0	0.1857	0.6002	0.0874	0.0329	0.0979	0.0088	0.0852	0.0232	0	0.0207	0	0.0259	0.0476	0.2639	0.172
GSM1108916	M	Not Amp	0	<18m	0	1	0.0139	0.0387	0	0.0083	0.157	0.031	0	0.2021	0.0767	0.0054	0	0.0214	0.0489	0.0768	0.0196	0.0319	0.0888	0.0793	0.2371	0.2451	0.0511	0.0995	0	0.0759	0.1131	0.0386	0.0219	0	0.0738	0.4111	0.1266	0.068	0.1513	0.0302	0.1143	0.0559	0	0.0537	0.0186	0.0055	0	0.2852	0.1789
GSM1108917	F	Not Amp	0	<18m	0	1	0.0645	0.0378	0.047	0.0353	0.1701	0.0309	0.0758	0.2821	0.0891	0.1004	0.0414	0.1176	0.0542	0.0586	0.1094	0.0654	0.0842	0.0874	0.1499	0.2097	0	0.1248	0	0.1639	0.0822	0.015	0.0206	0	0.3502	0.13	0.1222	0.0599	0.1213	0.0364	0.1548	0.0851	0	0.0484	0.0777	0.0211	0.0231	0.3286	0.1825
GSM1108918	M	Not Amp	0	>18m	1	4	0.153	0	0.0383	0	0.0857	0.051	0.1393	0.2342	0.049	0.0224	0	0.0018	0.0293	0.0794	0	0.1893	0.1348	0.1179	0.3128	0.2072	0.1016	0	0.1071	0	0.1408	0.0542	0.0214	0	0.2971	0.3092	0.0892	0.0308	0.1577	0	0.2333	0.1205	0	0.0445	0.0676	0.0723	0	0.4952	0.1599
GSM1108919	F	Not Amp	0	<18m	0	1	0.0985	0.0803	0.0948	0.0292	0.1549	0	0.19	0.3262	0.1018	0.1158	0.0594	0.0787	0.0163	0.0161	0.1425	0.0731	0.0627	0.1306	0.1964	0.2683	0.0323	0	0.0763	0.1287	0.2873	0.0384	0.0193	0	0.2956	0.1169	0.1149	0.0572	0.1747	0.0297	0.1661	0.108	0.0217	0.0696	0.1415	0	0.0468	0.4059	0.1515
GSM1108920	n.a.	Not Amp	0	<18m	0	1	0.0779	0.13	0.2266	0.0422	0.2319	0.0383	0.1835	0.4303	0.1319	0.1966	0.1868	0.1742	0.0366	0.111	0.0248	0.1086	0.1703	0.1962	0.1983	0.0692	0.0643	0	0	0.0143	0.06	0.0391	0.0098	0	0.4382	0.0467	0.0868	0.042	0.0991	0.0264	0.2547	0.0712	0.0726	0.0771	0.0836	0.0039	0.049	0.3559	0.1614
GSM1108921	M	Not Amp	0	>18m	1	4	0.0389	0.1666	0.057	0	0.1457	0	0.0808	0.2603	0	0.0096	0.0039	0.0196	0.0964	0.1187	0.0348	0.1371	0.0817	0.145	0.1675	0.1003	0.0223	0.0134	0.0513	0.0727	0.1087	0.0458	0.0153	0	0.4228	0.2697	0.1815	0.0998	0.1083	0.0109	0.206	0.031	0	0.0385	0.1552	0.0071	0.0732	0.2399	0.1429
GSM1108922	n.a.	Amp	1	<18m	0	4	0.1534	0	0	0.3623	0	0.0443	0.148	0	0.0273	0	0.044	0.1482	0	0.0553	0.089	0.1379	0	0.1451	0.1284	0.5559	0.1392	0	0.0299	0	0.014	0.0047	0.0904	0	0.8992	0.6964	0.2298	0.1008	0.4078	0	0.151	0.0799	0	0.1334	0.152	0.0215	0	0.6294	0.132
GSM1108923	n.a.	Not Amp	0	>18m	1	4	0.128	0	0.0191	0.4971	0	0.0919	0.2362	0.0117	0.0758	0.0204	0.1634	0.3298	0	0.0289	0	0.0184	0.1608	0.149	0.1523	0.5835	0.1595	0	0	0	0	0	0.0866	0	0.8974	0.7437	0.2493	0.0975	0.412	0	0.1687	0.0817	0	0.1408	0.1134	0.0138	0.1008	0.7237	0.0909
GSM1108924	n.a.	Not Amp	0	>18m	1	3	0.1314	0.0069	0	0.2452	0.0302	0.0022	0.2787	0.1755	0.0857	0.1057	0.1903	0.2628	0.0397	0.0315	0	0.2791	0.045	0.2095	0.1917	0.493	0.1685	0	0.1897	0	0.1989	0	0.0676	0	0.6643	0.3543	0.1067	0.0595	0.1999	0	0.3302	0.1588	0	0.1456	0.1285	0.0474	0.0367	0.8675	0.0592
GSM1108925	n.a.	Amp	1	>18m	1	4	0.0786	0	0	0.3208	0	0.162	0.0493	0	0.037	0	0.0276	0.1379	0.0941	0.0397	0.1796	0	0	0.1123	0.0567	0.552	0.099	0.0506	0	0.064	0	0	0.068	0	0.8455	0.7743	0.1348	0.0546	0.281	0.0129	0.2003	0.0483	0	0.1053	0.0163	0.0114	0	0.5915	0.1594
GSM1108926	n.a.	Not Amp	0	>18m	1	3	0.1421	0	0	0.2028	0	0.0634	0.306	0	0.0861	0	0.0982	0.2786	0.0227	0	0	0.2696	0.1203	0.2004	0.1718	0.6146	0.2243	0	0.03	0	0.0211	0	0.124	0	0.8067	0.5773	0.1431	0.0629	0.3167	0	0.3027	0.1646	0	0.146	0.0707	0.0199	0	0.9156	0.1033
GSM1108927	n.a.	Not Amp	0	<18m	0	3	0.0722	0	0.1325	0.4817	0.0872	0.1742	0.2701	0.1102	0.1325	0.0999	0.1956	0.309	0.0367	0.0275	0	0.0678	0.3163	0.2277	0.1927	0.5701	0.1444	0	0	0	0.0276	0	0.0689	0	0.9257	0.6456	0.1073	0.0589	0.224	0	0.3691	0.0703	0.038	0.1168	0.0435	0.021	0.0929	0.6208	0.1308
GSM1108928	n.a.	Not Amp	0	<18m	0	1	0.0815	0	0	0.3981	0.0572	0.0963	0.1136	0	0.1939	0.1017	0.153	0.2414	0.0461	0	0.0243	0.0599	0.0939	0.2126	0.1989	0.5244	0.1111	0	0	0	0	0	0.0713	0	0.7468	0.6824	0.0528	0.0509	0.1827	0	0.3279	0.0835	0	0.1172	0.0051	0	0	0.6938	0.1377
GSM1108929	n.a.	Not Amp	0	>18m	1	4	0.0704	0	0	0.3532	0.0592	0.1749	0.1281	0	0.1075	0.1154	0.1675	0.3237	0.0254	0.0322	0	0	0.0794	0.2477	0.0863	0.6658	0.1622	0	0	0	0	0	0.0772	0	0.7779	0.82	0.1805	0.0724	0.3233	0	0.2109	0.0719	0	0.1223	0	0	0.0312	0.6234	0.1197
GSM1108930	n.a.	Not Amp	0	<18m	0	2	0.0725	0	0	0.3193	0.0326	0.1569	0.1146	0	0.1129	0	0.0477	0.1156	0.1073	0	0.0442	0.0363	0.0722	0.1325	0.1852	0.5301	0.1338	0	0.0218	0	0.0612	0	0.0724	0.0255	0.4391	0.6835	0.0814	0.0573	0.1436	2.00E-04	0.3043	0.073	0	0.0919	0	0	0.0641	0.553	0.1527
GSM1108931	n.a.	Not Amp	0	>18m	1	4	0.015	0	0.0555	0.3456	0.006	0.1814	0.1708	0	0.1138	0.0975	0.1775	0.3167	0.0209	0.0612	0.0228	0.0285	0.25	0.1453	0.0709	0.7412	0.1321	0	0	0	0	0	0.0711	0	0.9298	0.7125	0.1666	0.0752	0.3201	0	0.1943	0.1185	0	0.1209	0	0.0392	0.11	0.7327	0.1499
GSM1108932	n.a.	Not Amp	0	<18m	0	4	0.0193	0	0	0.5297	0	0.2299	0.0984	0.0165	0.0485	0.0676	0.2068	0.0803	0.157	0.0485	0.0876	0	0	0.1763	0.0074	0.7532	0.2225	0	0	0	0.1151	0.0053	0.1339	0	0.838	0.7349	0	0.057	0.0986	0.0129	0.3706	0.0707	0	0.0955	0	0.044	0	0.7164	0.1479
GSM1108933	n.a.	Not Amp	0	<18m	0	4s	0.0511	0	0	0.3359	0	0.1746	0.105	0	0.0983	0.003	0.1236	0.241	2.00E-04	0.004	0.0813	0.0606	0.0925	0.1413	0.1287	0.7937	0.159	0	0	0.0435	0.0844	0	0.0811	0	0.904	0.6776	0.1199	0.0831	0.2307	0.0131	0.2079	0.1092	0	0.1374	0.0011	0.0058	0.0432	0.7666	0.1512
GSM1108934	n.a.	Not Amp	0	>18m	1	1	0.1054	0	0.0088	0.1502	0	0.0488	0.2431	0.0718	0.0512	0.0663	0.1404	0.2634	0.0397	0	0	0.2925	0.0469	0.1709	0.1156	0.6726	0.1821	0	0.0462	0	0.0663	0	0.1001	0	0.7601	0.3354	0.1628	0.0943	0.2318	0	0.123	0.1784	0	0.1384	0.097	0.0361	2.00E-04	0.949	0.11
GSM1108935	n.a.	Not Amp	0	<18m	0	2	0.0769	0	0	0.2717	0.0772	0.1113	0.1858	0.0872	0.0565	0.0684	0.1456	0.1657	0.0659	0.0915	0	0.0814	0.0095	0.1115	0.2677	0.5575	0.1719	0.0429	0.125	0.0189	0.1207	0.0375	0.0313	0	0.5093	0.4703	0.1383	0.0813	0.2145	0.0026	0.2441	0.0778	0	0.0642	0	0.0137	0.0433	0.556	0.1492
GSM1108936	M	Not Amp	0	<18m	0	4	0.0679	0.0036	0	0.0586	0.104	0	0	0.2619	0	0	0	0	0.0931	0.0952	0.0577	0.0139	0.0268	0.0558	0.1492	0.0591	0.0077	0.0966	0	0.0994	0.0724	0.0239	0.0365	0.0716	0.1368	0.213	0.1664	0.0748	0.1027	0.0171	0.1131	0.0398	0	0.0089	0.0117	0.0293	0.0238	0.1671	0.1949
GSM1108937	M	Amp	1	<18m	0	4	0	0	0.0393	0.092	0.1197	0	0	0.3238	0	0	0	0	0.1404	0.1339	0.026	0	0	0.0651	0.0213	0.0742	0.0209	0.1049	0	0.0708	0	0.0321	0.0446	0.1118	0.3446	0.3346	0.1667	0.0739	0.1299	0.0015	0.0916	0.0174	0	0	0.0379	0.01	0.0085	0.0641	0.1763
GSM1108938	M	Not Amp	0	>18m	1	3	0.0698	0.0493	0	0.1223	0.0997	0	0.157	0.2785	0	0	0.0496	0.0016	0.0216	0.0482	0	0.1263	0	0.1806	0.2578	0.4572	0.1069	0.0922	0	0	0.2157	0.0317	0.0654	0	0.2234	0.3954	0.148	0.0776	0.1564	0	0.1703	0.0548	0	0.0475	0.1393	0.0349	0.0441	0.2433	0.1645
GSM1108939	F	Not Amp	0	>18m	1	4	0	0	0.1266	0.0487	0.2599	0.0585	0.0827	0.3336	0.0916	0.0719	0.0803	0.0901	0.0951	0.104	0.0235	0	0.2032	0.1519	0.1118	0.0375	0	0.0531	0	0.0996	0	0.0301	6.00E-04	0	0.3483	0.2046	0.1089	0.0571	0.0687	0.016	0.2472	0.0409	0.0249	0	0.0712	0.0493	0.0598	0.153	0.1773
GSM1108940	F	Not Amp	0	>18m	1	4	0.0272	0.0092	0.1051	0	0.2056	0.0703	0.1865	0.4048	0.0075	0.0245	0.1049	0.2152	5.00E-04	0.1393	0	0.0464	0.141	0.1551	0.1348	0.0514	0.0277	0	0	0	0.0598	0.0433	0.026	0	0.4559	0.3613	0.1916	0.0764	0.2185	0	0.1216	0.0594	0.0098	0.0533	0.1019	0.0442	0.189	0.2498	0.18
GSM1108941	F	Not Amp	0	<18m	0	4s	0.0835	0.0499	0.0325	0.0898	0.2084	0.0135	0.114	0.2884	0.1139	0.1012	0.1043	0.0758	0.0492	0.1065	0.0497	0.0324	0.0708	0.1348	0.2507	0.1271	0.0381	0.0356	0	0.098	0.2398	0.0326	0.0143	0	0.3076	0.1967	0.1087	0.0602	0.1377	0.0234	0.2012	0.0619	0	0.0756	0.0887	0.0109	0.0289	0.304	0.1715
GSM1108942	n.a.	Amp	1	>18m	1	4	0	0	0.0434	0.0957	0.1686	0.0043	0	0.2778	0.0526	0.0674	0.0701	0	0.1405	0.1025	0.0748	0	0.0711	0.1025	0.0473	0.0895	0.0396	0.0329	0	0.0857	0	0.0348	0.0297	0.086	0.3258	0.3581	0.0972	0.0448	0.0364	0.022	0.0618	0.0272	0	0	0	0.0277	0.0482	0.1735	0.154
GSM1108943	F	Not Amp	0	<18m	0	4	0.0808	0.0999	0.0886	0	0.1689	0.0329	0.1593	0.2629	0.0977	0.0724	0.0375	0.0771	0.0055	0.1077	0	0.2361	0.158	0.1473	0.2195	0.0966	0.0374	0.0033	0.1201	0.0672	0.3689	0.0417	0.0206	0	0.2582	0.0518	0.1328	0.072	0.1105	0.0037	0.2778	0.1042	0.0044	0.0655	0.1116	0.0694	0.0015	0.4446	0.1634
GSM1108944	M	Not Amp	0	<18m	0	4	0.0547	0	0.0834	0.1098	0.1601	0	0.1796	0.3315	0	0.0323	0.1202	0.0542	0.0895	0.1082	0.0014	0	0.0914	0.1281	0.1385	0.1341	0.0129	0	0	0.0954	0.0615	0.0285	0.0342	0	0.4513	0.4139	0.1519	0.093	0.0955	0.0093	0.1336	0.0517	0.0312	0.0422	0.1355	0.043	0.0807	0.3338	0.1861
GSM1108945	M	Not Amp	0	>18m	1	4	0.023	0.0231	0.0363	0.0304	0.1092	0	0.0764	0.2658	0	0	0.0249	0	0.105	0.1414	0.0023	0	0	0.1027	0.1658	0.1124	0.0383	0.151	0	0.1131	0.1885	0.0304	0.0464	0.0189	0.2576	0.1597	0.1747	0.0986	0.0823	0.0114	0.0652	0.0507	0	0.0123	0.0805	0.0644	0.0432	0.3855	0.1758
GSM1108946	F	Not Amp	0	>18m	1	4	0	0	0.0706	0.0665	0.028	0	0.023	0.2474	0	0	0	0	0.12	0.1221	0.0075	0	0.0045	0.0577	0.1327	0.0806	0.0627	0.0721	0	0.0362	0.0866	0.0298	0.0384	0.1505	0.1813	0.3088	0.1349	0.0497	0.0878	0.0145	0.1589	0.009	0.0047	0.0288	0	0.0355	0.1231	0.2307	0.1836
GSM1108947	M	Not Amp	0	>18m	1	4	0.0645	0	0.0192	0.1691	0.026	0	0	0.3103	0	0	0	0	0.1481	0.1144	0.0123	0.1081	0.0154	6.00E-04	0.1028	0.1364	0.0416	0.0681	0.0563	0.1233	0.1453	0.0391	0.0516	0.1748	0.1213	0.1315	0.0829	0.0389	0.0107	0.0066	0.0566	0.0692	0	0	0	0.069	0.0781	0.1882	0.1465
GSM1108948	M	Not Amp	0	>18m	1	4	0.057	0.0813	0.0968	0	0.1277	0.0102	0.1566	0.2729	0.0313	0.0287	0.0254	0.0564	0.0347	0.085	0	0.0843	0.1454	0.1396	0.1641	0.1726	0.0521	0	0.085	0.0719	0.0962	0.0272	0.0135	0	0.3168	0.174	0.1458	0.0598	0.1378	4.00E-04	0.1676	0.0949	0.0022	0.055	1.00E-04	0.0426	0	0.4972	0.169
GSM1108949	M	Not Amp	0	<18m	0	4	0.0408	0.0043	0.0053	0.0574	0.1785	0	0	0.2809	0.0579	0.0105	0.0084	0	0.1114	0.1191	0.0197	0	0.0617	0.0758	0.1235	0.0931	0.0105	0.1408	0	0.077	0.0286	0.0178	0.0356	0.0596	0.2325	0.169	0.1391	0.0759	0.0614	0.017	0.1088	0.0261	0	0.0274	0	0.0242	0.0089	0.1663	0.1885
GSM1108950	F	Not Amp	0	>18m	1	4	0.0567	0.0432	0.0515	0.0093	0.1616	0	0.0514	0.3192	0	0.0164	0.0817	0.0162	0.0745	0.1639	0	0.1079	0.0921	0.1286	0.106	0.113	0.0188	0.0261	0	0.0676	0.0227	0.0296	0.0185	0.0463	0.3687	0.0863	0.1556	0.0882	0.068	0.0077	0.1665	0.0515	0	0.0157	0.0523	0.0157	0.0656	0.2918	0.1691
GSM1108951	F	Amp	1	>18m	1	4	0.0241	0	0.0158	0.0844	0.1667	0	0	0.3528	0.0068	0.0305	0	0	0.1378	0.1033	0.0778	0	0.0116	0.0707	0.1295	0	0	0.1668	0.0257	0.068	0.0077	0.0439	0.02	0.1234	0.1389	0.0911	0.0799	0.0447	0.0508	0.0202	0.1405	0.0034	0	0	0	0.0348	0.0471	0.0875	0.1736
GSM1108952	M	Amp	1	>18m	1	4	0.0472	0	0.3534	0.0219	0.2364	0.0204	0.1143	0.4179	0.1556	0.1259	0.1407	0.0491	0.0851	0.1492	0	0	0.2628	0.1999	0.1571	0.1331	0.0116	0	0	0.0457	0	0.0053	0	0	0.6034	0.1249	0.0998	0.0687	0.0458	0.0039	0.1574	0.0098	0.1176	0.0371	0	0	0	0.3071	0.1554
GSM1108953	M	Not Amp	0	>18m	1	4	0.1144	0	0	0.0729	0.0977	0	0	0.3187	0	0	0	0	0.099	0.1393	0.0127	0	0	0.0216	0.0496	0	0.0639	0.0836	0	0.0646	0.0891	0.2913	0.0339	0.2071	0.0241	0.0168	0.1694	0.0956	0.0517	0	0.0114	0.0186	0	0.0052	0.0508	0.014	0	0.0232	0.1546
GSM1108954	M	Not Amp	0	>18m	1	4	0.0596	0	0.2362	0.0659	0.216	0	0.1362	0.3986	0.059	0.0759	0.1121	0.0237	0.107	0.1404	0.0734	0	0.2176	0.1687	0.1825	0.0158	0.0197	0.0202	0	0.0687	0.0256	0.0184	0.0085	0	0.5266	0.1533	0.0961	0.0539	0.0798	0.0153	0.2023	0.0082	0.0522	0.0218	0.1189	0.0201	0.0205	0.3124	0.1601
GSM1108955	M	Not Amp	0	>18m	1	4	0.0648	0	0.0138	4.00E-04	0.1741	0	0.0246	0.3155	0	0.0066	0	0	0.0707	0.1074	0.0312	0	0.0623	0.0863	0.0931	0.0597	0	0.1129	0	0.0975	0	0.0354	0.0194	0.028	0.2159	0.1163	0.1872	0.0921	0.0594	0.0306	0.1144	0.0479	0	0.0043	0.0604	0.0554	0.0467	0.2089	0.179
GSM1108956	F	Not Amp	0	>18m	1	4	0.0495	0.0227	0.0715	0	0.1042	0	0.1141	0.3194	0	0	0.0821	0.0785	0.0683	0.181	0.0243	0.0053	0.0617	0.148	0.1011	0.0982	0.0117	0	0	0.0274	0.0387	0.0326	0.0289	0.0651	0.4721	0.2412	0.1734	0.0832	0.1022	0	0.1293	0.0424	0	0.0377	0.0431	0.0076	0.1005	0.3974	0.1474
GSM1108957	F	Not Amp	0	>18m	1	4	0.021	0	0.1567	0.024	0.2374	0	0.069	0.3913	0.1094	0.1701	0.1616	0.0504	0.1132	0.1439	0.0165	0	0.118	0.1544	0.1077	0	0.0171	0.0764	0	0.0724	0	0.0288	8.00E-04	0.1072	0.3438	0.1551	0.1147	0.0554	0.0567	0.0148	0.1492	0.0084	0.0343	0.0193	0.0055	0.0133	0	0.26	0.1755
GSM1108958	F	Amp	1	<18m	0	4	0.0543	0	0	0.0729	0.1079	0	0	0.2816	0	0	0	0	0.109	0.1253	0.0632	0	0.0107	0.0368	0.1168	0.0527	0.0363	0.1491	0	0.1032	1.00E-04	0.0019	0.0328	0.1382	0.1627	0.1981	0.0672	0.0393	0	0.0035	0.1008	0	0	0	0	0.0098	0	0.1969	0.1814
GSM1108959	M	Not Amp	0	>18m	1	4	0.2145	0.0471	0	0	0	0.0367	0.2468	0.1802	0	0	0	0.057	0.0051	0.0649	0	0.3935	0.0185	0.1487	0.3227	0.1838	0.1697	0	0.1136	0	0.354	0.0647	0.0754	0	0.2454	0	0.1498	0.0751	0.1681	0	0.327	0.1558	0	0.1212	0.0269	0.0507	0	0.6821	0.1007
GSM1108960	M	Not Amp	0	>18m	1	4	0.0067	0	0.0185	0	0.0721	0.0026	0.0813	0.1759	0	0	0	0	0.0428	0.1323	0	0	0.102	0.0739	0.1514	0.0797	0.0126	0.0573	0	0	0.0623	0.0439	0.0264	0.0267	0.1806	0.2861	0.2002	0.0337	0.2575	0.019	0.2027	0.0441	0	0.0549	0	0.0426	0.1231	0.2866	0.1921
GSM1108961	M	Amp	1	>18m	1	4	0.0445	0	0.2089	0.0188	0.1891	0	0.1494	0.4029	0.0787	0.1267	0.1674	0.0976	0.1107	0.1078	0.0737	0	0.167	0.2113	0.1107	0.0684	0.0028	0	0	0.0876	0	0.0281	0	0.0785	0.5083	0.1317	0.1378	0.0736	0.1058	0.0057	0.1691	0.0151	0.0557	0.0197	0.0567	0	0.0287	0.3531	0.1415
GSM1108962	F	Not Amp	0	<18m	0	2	0.0263	0	0.0232	0.048	0.1952	0	0.1256	0.3653	0.0085	0.0901	0.0863	0.1028	0.0863	0.1019	0.0265	0	0.1347	0.1825	0.0265	0.0186	0	0.0057	0	0.1414	0	0.0257	0.0049	0.0785	0.2822	0.3505	0.178	0.0964	0.0859	0.0278	0.0723	0.0068	0	0	0.0636	6.00E-04	0.072	0.1734	0.1934
GSM1108963	F	Not Amp	0	<18m	0	2	0.1101	0.0687	0.0043	0.0535	0.0882	0	0.1305	0.2467	0	0	0.0272	0.0595	0.0268	0.1308	0	0.135	0.0553	0.1405	0.2021	0.1408	0.0643	0.0353	0	0.0606	0.1297	0.0439	0.0037	0	0.3391	0.3621	0.1977	0.0895	0.1612	0.0096	0.2456	0.0706	0	0.0614	0.1436	0	0.0032	0.3771	0.1666
GSM1108964	M	Not Amp	0	<18m	0	1	0.0444	0	0.0782	0.0768	0.1623	0	0.0804	0.2715	0.055	0.0374	0.0428	0.0585	0.0384	0.0655	0.0476	0	0.1253	0.1327	0.0034	0.0878	0.0103	0.0435	0	0.1164	0	0.0201	0.0126	0.0585	0.2425	0.1962	0.1293	0.0744	0.0841	0.0236	0.0697	0.0655	0.0198	0	0.0774	0.0171	0.1092	0.2643	0.1759
GSM1108965	M	Not Amp	0	<18m	0	2	0.0706	0.1201	0.0557	0	0.2454	0.0394	0.1509	0.317	0.1488	0.1835	0.1841	0.0819	0.1107	0.0734	0.0099	0.0679	0.1309	0.1455	0.213	0.1522	0.0463	0	0	0.1483	0.2057	0.0371	0.0371	0	0.3011	0.2832	0.1111	0.0765	0.1137	0.008	0.2403	0.046	3.00E-04	0.0745	0.1036	0.0122	0	0.4028	0.1723
GSM1108966	M	Not Amp	0	<18m	0	4s	0.0856	0.0233	0.0435	0.0988	0.1823	0	0.0519	0.276	0.0419	0.0943	0.0461	0.02	0.1183	0.1352	0.0173	0.0954	0.0796	0.1156	0.1766	0.0285	0.0812	0.0666	0.0776	0.0767	0.1798	0.2177	0.0314	0	0.2497	0.2377	0.0499	0.0246	0.071	0.0205	0.1058	0.0343	0	0.0475	0.1372	0	0.0306	0.1859	0.176
GSM1108967	F	Not Amp	0	<18m	0	1	0.0803	0	0.0474	0.0123	0.2077	0	0.0808	0.3201	0.0807	0.0746	0.0758	0.0827	0.0128	0.0944	0.039	0.0524	0.0945	0.1295	0.1621	0.0795	0.0117	0.0014	0	0.0842	0.041	0.0396	0.0208	0	0.2028	0.1485	0.0909	0.0502	0.0893	0.0316	0.1397	0.0779	0	0.0398	0.0467	0.0112	0.0583	0.2041	0.1828
GSM1108968	M	Not Amp	0	<18m	0	1	0.0444	0.0254	0.0298	0	0.2132	0	0.1343	0.2948	0.0855	0.0022	0	0.0055	0.0526	0.0957	0.0199	0	0.1398	0.1121	0.1675	0.016	0.0029	0	5.00E-04	0.1005	0.1256	0.0449	0.0167	0.0678	0.055	0.2388	0.1623	0.0677	0.1292	0.0115	0.2296	0.0782	0	0.0299	0.046	0	0.0472	0.2539	0.1783
GSM1108969	F	Amp	1	>18m	1	4	0.0842	0.1023	0.2692	0.1969	0.1755	0	0.181	0.3965	0.0452	0.053	0.1075	0.0635	0.0795	0.1875	0.0303	0.0725	0.2212	0.1721	0.2441	0.0331	0.0214	0.0204	0	0.0834	0.09	0.0244	0.0014	0	0.6285	0.2367	0.0949	0.0442	0.2002	0.0131	0.194	0.0353	0.0784	0.0478	0.0861	0	0.0644	0.1898	0.1354
GSM1108970	M	Not Amp	0	>18m	1	4	0.046	0	0.0613	0	0.0858	0	0	0.3451	0	0	0	0	0.1004	0.102	0	0	0.071	0.1431	0.1654	0.0025	0	0.1703	0	0.076	0.1237	0.0371	0.0435	0.0536	0.1452	0.3855	0.2189	0.0867	0.138	0.0078	0.0527	0.0166	0	0	0.1115	0.0183	0.0402	0.2307	0.1713
GSM1108971	M	Not Amp	0	>18m	1	4	0	0.0237	0.0704	0	0.1944	0	0.169	0.3939	0.0015	0.0721	0.1224	0.1883	0.0382	0.1124	0.0147	0	0.1446	0.1536	0.0575	0.1526	0	0.0126	0	0.0843	0	0.0016	0	0	0.4552	0.0299	0.1836	0.0945	0.1314	0.0207	0.1623	0.0083	0	0.0168	0.1417	0.0074	0.1976	0.295	0.1554
GSM1108972	M	Not Amp	0	<18m	0	4s	0.058	0.0417	0	0.0423	0.158	0.0057	0.0363	0.2557	0.0935	0.0601	0	0.0166	0.0778	0.1212	0.0907	0.1025	0.0538	0.0699	0.1856	0.0667	0.0128	0.1473	0	0.109	0.0601	0.0155	0.0222	0	0.1939	0.003	0.1117	0.0453	0.1052	0.0375	0.1662	0.0471	0	0.0607	0.0192	0	0	0.2267	0.1928
GSM1108973	F	Not Amp	0	>18m	1	4	0.1011	0.1214	0.0621	0	0.1546	0	0.1178	0.3251	0.0318	0.0179	0.0384	0.0571	0.0458	0.121	0.0119	0.3261	0.0855	0.1621	0.3253	0.0187	0.0029	0.1291	0	0.0613	0.2737	0.0325	0.0169	0	0.2416	0.183	0.1694	0.0758	0.178	0.0266	0.1701	0.0664	0	0.0287	0.1417	0.0138	0.0384	0.196	0.1423
GSM1108974	F	Not Amp	0	>18m	1	1	0.0641	2.00E-04	0.0176	0	0.1159	0.0349	0.1339	0.2747	0.0096	0.0264	0	0.0084	0.041	0.1569	0	0.1631	0.1581	0.1054	0.1415	0.0255	0.0295	0	0	0.0495	0.0596	0.0453	0.0126	0	0.2593	0.1778	0.1333	0.0377	0.1512	0.0084	0.2294	0.0984	0	0.029	0.0393	0.025	0	0.4224	0.2068
GSM1108975	M	Not Amp	0	>18m	1	3	0.131	0.1097	0.0203	0.1516	0.1636	0	0.1239	0.3705	0	0.005	0.0592	0.0363	0.0375	0.0547	0	0.1046	0.0103	0.1242	0.1582	0.005	0.2293	0	0.099	0.091	0.2252	0.3018	0.0829	0	0.4302	0.1068	0.0741	0.0335	0.1033	0.0131	0.1227	0.0339	0	0.0811	0.172	7.00E-04	0.015	0.1543	0.1194
GSM1108976	F	Amp	1	<18m	0	2a	0.0225	0.1512	0.0336	0.0559	0.1382	0	0.0766	0.3418	0	0.0172	0.0322	0.0535	0.1148	0.1178	0.0696	0.1005	0.0125	0.164	0.1978	0	0.0071	0.1175	0	0.1045	0.1579	0.0487	0.0064	0.0129	0.3005	0.0939	0.1666	0.0754	0.1511	0.0094	0.1362	0.0214	0	0.0564	0.1559	0	0.0235	0.2842	0.1464
GSM1108977	M	Amp	1	>18m	1	4	0.0571	0.1189	0.0526	0.1226	0.172	0	0.0851	0.3507	0.038	0.0948	0.0756	0.1065	0.0923	0.1387	0.1	0.1204	0.0798	0.1575	0.1611	0	0.0201	0.0332	0.0736	0.0985	0.0944	0.0538	0.0102	0	0.4212	0.04	0.127	0.072	0.1281	0.0236	0.1723	0.0324	0	0.0176	0.1113	0.0188	0.0849	0.1393	0.1403
GSM1108978	F	Not Amp	0	<18m	0	1	0.0522	0.0878	0.0826	0.1307	0.197	0	0.1161	0.3641	0.0522	0.1313	0.0751	0.1064	0.0621	0.0762	0.0858	0.034	0.0829	0.1757	0.1745	0.0576	0.0177	0.0594	0.0037	0.0408	0.2114	0.0687	0.013	0	0.3379	0	0.1162	0.0664	0.1321	0.026	0.2589	0.0597	0	0.0392	0.09	0	0.0699	0.1984	0.1567
GSM1108979	F	Not Amp	0	<18m	0	2a	0.0357	0.0299	0.012	0.0255	0.1865	0	0.0727	0.2952	0.0902	0.0608	0	0	0.0618	0.0767	0.0979	0.0925	0.0609	0.0894	0.1866	0.0753	0.0244	0.0859	0.0204	0.0189	0.1403	0.0533	0.0357	0	0.1154	0.0777	0.1233	0.0664	0.1368	0.0342	0.2008	0.0635	0	0.0482	0.0118	0.0153	0.0127	0.1937	0.1843
GSM1108980	M	Amp	1	<18m	0	4	0.011	0.0115	0.0497	0.0347	0.1357	0	0	0.2734	0.021	0	0	0	0.0281	0.1062	0.0402	0.0244	0.0225	0.0655	0.1475	0.0625	0	0.1411	0	0.0577	0.1369	0.0326	0.0113	0.0626	0.1127	0.2886	0.0959	0.0486	0.0815	0.0177	0.1216	0.042	0	0.0215	7.00E-04	0.0065	0.0218	0.2116	0.1795
GSM1108981	F	Not Amp	0	>18m	1	2a	0.0876	0.0836	0.0488	0	0.059	0	0.2045	0.2659	0	0	0	0.0475	7.00E-04	0.0548	0	0.3209	0.0878	0.0793	0.194	0.048	0.0448	0	0.0104	0	0.1818	0.0479	0.0285	0	0.3367	0.013	0.192	0.0639	0.1943	0	0.2317	0.1354	0.0153	0.0685	0.1406	0.0629	0	0.525	0.17
GSM1108982	F	Not Amp	0	<18m	0	4	0.0441	0.0371	0.007	0.0669	0.1338	0	0.1397	0.3104	0.0142	0	0.0131	0	0.1255	0.1169	0.0972	0.0814	0.0033	0.1264	0.2216	0.2533	0.0416	0.1364	0	0.1606	0.1608	0.0431	0.0402	0	0.4598	0.2598	0.1791	0.0852	0.1392	0.0216	0.1203	0.0488	0	0.0222	0.1453	0.0183	0	0.2146	0.1661
GSM1108983	F	Not Amp	0	>18m	1	3	0.036	0.0247	0.0732	0	0.153	0.0047	0.1755	0.3014	0.0329	0	0	0.0862	0.0247	0.1389	0	0.1693	0.1476	0.1383	0.1858	0.0952	0.0225	0	0	0	0.0854	0.0343	0.0167	0	0.4036	0.1232	0.215	0.083	0.1811	0	0.2278	0.077	0	0.0542	0.0799	0.0521	0.0803	0.3566	0.1797
GSM1108984	M	Not Amp	0	<18m	0	3	0.059	0	0.0122	0.0115	0.1952	0	0.0743	0.2518	0.042	0.0126	0	0	0.0294	0.1195	0.0227	0.092	0.134	0.1263	0.1423	0.0105	0	0	0	0.0963	0.1133	0.034	0.0071	0	0.1701	0.3019	0.1708	0.0711	0.1371	0.0283	0.2305	0.0581	0	0.0154	0.0862	7.00E-04	0.0239	0.1591	0.1916
GSM1108985	M	Not Amp	0	<18m	0	1	0.0191	0.0754	0	0	0.1509	0	0	0.2828	0.0107	0.0114	0	0	0.0351	0.1028	0.0456	0.0534	0.0273	0.0875	0.2097	0.076	0	0.0663	0	0.0966	0.0735	0.037	0.0062	0.097	0.1131	0.0894	0.1622	0.0848	0.0976	0.0182	0.1614	0.013	0	0.0376	0.0364	0.0178	0	0.1949	0.179
GSM1108986	F	Not Amp	0	>18m	1	3	0.0342	0	0.1204	0.0841	0.3031	0.0961	0.1549	0.3951	0.16	0.1867	0.1459	0.1619	0.0192	0.0618	0.0099	0	0.1672	0.1784	0.1053	0.0059	0.0118	0	0	0.0812	0	0.0399	0.0063	0	0.2508	0.0637	0.1085	0.0388	0.1192	0.0373	0.1759	0.0784	0	0.0267	0	0.0107	0.0405	0.1677	0.1819
GSM1108987	F	Not Amp	0	<18m	0	4s	0.0191	0.0947	0	0.0947	0.1296	0.0064	0.0448	0.2815	0.0378	0	0	0.0399	0.014	0.1057	0.0257	0.0656	0.048	0.1119	0.3963	0	0.0216	0.1892	0	0.077	0.3855	0.019	0.0062	0.0033	0.0434	0	0.0579	0.0355	0.1133	0.037	0.2054	0.0401	0	0.0813	0.1179	0.0103	0.0501	0.243	0.1627
GSM1108988	F	Not Amp	0	<18m	0	4s	0.1488	0.036	0.2741	0.0994	0.2589	0.0491	0.2194	0.4794	0.0275	0.1543	0.1711	0.0832	0.0767	0.1806	0	0.0874	0.1893	0.1863	0.258	0.0692	0.0486	0.0062	0.0623	0.0056	0.2513	0.0611	0.0063	0	0.4816	0	0.1866	0.0599	0.2371	0.0302	0.2886	0.0393	0.0852	0.0573	0.198	0.0455	0.0748	0.233	0.133
GSM1108989	F	Amp	1	>18m	1	4	0.0344	0	0.0235	0.0189	0.0799	0	0	0.3142	0	0	0	0	0.0783	0.0846	0.047	0	0.011	0.0373	0.2421	0.0371	0.0359	0.1786	0	0.0901	0.1336	0.026	0.0257	0.2159	0.0393	0.0246	0.1167	0.0448	0.0753	0.0082	0.1145	0.0128	0	0.0389	0	0.0115	0	0.1147	0.1647
GSM1108990	M	Not Amp	0	<18m	0	2b	0.0019	0.0688	0.5393	0.2008	0.3313	0.1236	0.4338	0.629	0.1954	0.2168	0.2587	0.273	0	0.127	0	0	0.5213	0.2574	0.1181	0.2519	0.066	0	0	0	0.1727	0.007	0	0	1.1098	0	0.1387	0.0743	0.1832	0.0503	0.2975	0.0563	0.2409	0.0777	0.2127	0	0.3393	0.2628	0.0137
GSM1108991	F	Not Amp	0	>18m	1	2b	0.0093	0	0.0473	0	0.1261	0	0.0414	0.2159	0.0305	0.0257	0	0	0.0926	0.1083	0.0497	0.0081	0.1493	0.1679	0.1872	0.1317	0.0571	0.0593	0	0.0931	0.0714	0.0251	0.0461	0.052	0.1024	0.1794	0.116	0.0533	0.1616	0.0184	0.1116	0.0581	0	0.0336	0.0168	0.0099	0.0535	0.3268	0.1876
GSM1108992	F	Not Amp	0	<18m	0	1	0.0855	0.077	0.031	0	0.1588	0.018	0.0773	0.2069	0.0863	0.0735	0	0.012	0.0436	0.1099	0.0198	0.1151	0.1023	0.0955	0.2542	0.1332	0.0569	0.0955	0	0.0821	0.2138	0.0387	0.034	0	0.1908	0.0084	0.1054	0.0603	0.1007	0.027	0.1648	0.0866	0	0.072	0.0488	0.0338	0	0.3429	0.1805
GSM1108993	F	Not Amp	0	<18m	0	3	0.0584	0.0829	0.1706	0.1805	0.1996	0.0258	0.2263	0.3193	0.0706	0.0675	0.0644	0.1223	0	0.0853	0.0058	0.085	0.15	0.206	0.1785	0.1144	0.0488	0	0.0283	0.1192	0.201	0.0374	0	0	0.5353	0.2254	0.1527	0.0672	0.1647	0.0342	0.2697	0.0649	0.0495	0.0575	0.2136	0	0.1594	0.3157	0.1577
GSM1108994	F	Not Amp	0	<18m	0	1	0.0251	0	0.0245	0.1131	0.1561	0	0.0509	0.2304	0.0133	0.0073	0.0021	0.0259	0.0822	0.0953	0.0465	0.0194	0.0628	0.1231	0.1369	0.1342	0.0448	0.0198	0	0.0991	0.0822	0.0219	0.0188	0.0473	0.2219	0.2108	0.0641	0.0329	0.0601	0.0315	0.1729	0.0651	0	0.0211	0.1192	0.0045	0.0867	0.2984	0.1625
GSM1108995	M	Not Amp	0	<18m	0	1	0	0.0885	0.0128	0.0819	0.208	0.0111	0.1414	0.2617	0.0631	0.0626	0.0151	0.1034	0.0241	0.0628	0.0704	0.1911	0.13	0.1062	0.2124	0.1481	0.0524	0.0739	0.0411	0.0639	0.2563	0.0694	0.0195	0.0195	0.0998	0.1813	0.1543	0.0672	0.1633	0.0297	0.2013	0.0657	0	0.0498	0.0597	0.0048	0.0407	0.231	0.1731
GSM1108996	M	Not Amp	0	<18m	0	1	0.0969	0.0194	0.0719	0.0488	0.2194	0.0281	0.1145	0.3167	0.1461	0.2153	0.1857	0.1588	0.0431	0.0774	0.0057	0	0.1372	0.1334	0.2398	0.1662	0.0695	0	0	0.0958	0.2321	0.0252	0.0169	0	0.2889	0.2307	0.1026	0.0491	0.1813	0.0218	0.2604	0.0626	0.0276	0.0496	0.0653	0	0.0151	0.3339	0.1596
GSM1108997	F	Not Amp	0	<18m	0	2a	0.0835	0.0823	0.2122	0.0385	0.2019	0.0966	0.2043	0.2872	0.1418	0.1919	0.141	0.1807	0.0291	0.0473	0.0308	0.1826	0.2365	0.1769	0.2342	0.1868	0.074	0	0	0.1479	0.4339	0.0412	0.0082	0	0.3611	0.1498	0.0755	0.0258	0.1724	0.0329	0.3016	0.0967	0.082	0.0563	0.0996	0	0.0206	0.3942	0.1504
GSM1108998	F	Not Amp	0	<18m	0	4	0.0489	0	0.0071	0.0369	0.1071	0	0.0222	0.2221	0.0245	0.0074	0	0	0.0672	0.0925	0.0526	0.0763	0.0374	0.1185	0.243	0.1558	0.0174	0.1401	0.0196	0.1148	0.1583	0.0192	0.0053	0	0.1368	0.1716	0.1246	0.0834	0.0375	0.0242	0.1371	0.0562	0	0.0626	0.007	0.0253	0.0083	0.4122	0.176
GSM1108999	F	Not Amp	0	<18m	0	4	0	0	0	0.0281	0.0359	0	0	0.2725	0	0	0	0	0.0942	0.1164	0.0308	0.0212	0.0663	0.0606	0.1804	0.2005	0.0333	0.1471	0	0.0829	0.0643	0.018	0.0189	0.059	0.1249	0.2159	0.1509	0.0532	0.1482	0.012	0.0944	0.0247	0	0.0417	0.0234	0.0214	0	0.3715	0.1785
GSM1109000	M	Not Amp	0	<18m	0	4	0.0123	0	0.0358	0.1095	0.1985	0	0.0812	0.268	0.0365	0.0345	0.0872	0.0304	0.0824	0.1381	0	0	0.126	0.1311	0.1158	0.1536	0.0182	0.143	0	0.1062	0.0251	0.0202	0.0187	0.0431	0.327	0.2461	0.1454	0.0817	0.0351	0.0184	0.1565	0.0287	0	0	0.075	0.0144	0.0434	0.2896	0.1757
GSM1109001	F	Not Amp	0	<18m	0	4	0.0695	0	0.0272	0	0.1158	0	3.00E-04	0.2502	0.0047	0.0141	0.0177	0	0.1417	0.1866	0	0.0883	0.0544	0.1197	0.2034	0.1876	0.0388	0.074	0	0.0564	0.0358	0.0287	0.0359	0.0077	0.314	0.3	0.1044	0.0428	0.0739	0.0045	0.1254	0.0356	0	0.0059	0	0.0016	0	0.3724	0.1837
GSM1109002	n.a.	Amp	1	<18m	0	1	0.0416	0	0	0.0199	0.093	0	0	0.2042	0	0	0	0	0.1159	0.1484	0.0053	0.0787	0.0219	0.0235	0.1979	0.2284	0.0547	0.1234	0	0.0979	0.0382	0.0149	0.0426	0.0888	0.1304	0.2017	0.0989	0.0302	0.0763	0.0024	0.1295	0.0314	0	0	0	0.0158	0	0.2825	0.1943
GSM1109003	n.a.	n.a.	n.a.	>18m	1	4	0.1088	0.11	0.1231	0.0318	0.157	0.0366	0.2002	0.3076	0.0517	0.0967	0.1312	0.1571	0.0035	0.1146	0	0.1527	0.1059	0.1348	0.2963	0.0983	0.0697	0	0.1205	0.0199	0.2202	0.0396	0.0215	0	0.4967	0.125	0.156	0.0803	0.1054	0.0214	0.1563	0.1071	0.013	0.0834	0.1396	0.0409	0.0678	0.493	0.1505
GSM1109004	M	Not Amp	0	>18m	1	4	0.1337	0.0481	0.0112	0.1697	0.1765	0	0.0814	0.3279	0	0.0464	0.0617	0.0111	0.1087	0.168	0.0487	0.0482	0.0025	0.1792	0.1758	0.0378	0.0396	0.0966	0	0.1159	0.179	0.0483	0.0312	0.044	0.4168	0.2514	0.1964	0.1099	0.0867	0.0305	0.1168	0.0429	0	0.0055	0.1416	0.0345	0.0076	0.1768	0.1568
GSM1109005	F	Not Amp	0	>18m	1	4	0.0583	0	0.0361	0.1294	0.0972	0	0	0.2969	0	0	0	0	0.1227	0.1188	0	0.0297	0.0228	0.141	0.1376	0.2326	0.0475	0.1002	0	0.0817	0.0768	0.0298	0.027	0.1252	0.2987	0.3248	0.1423	0.069	0.1238	0	0.0682	0.0547	0.0078	0	0.0227	0.03	0	0.2391	0.1563
GSM1109006	F	Amp	1	<18m	0	4	0.0017	0	0.0329	0	0.1312	0.0068	0	0.2382	0.0183	0.0207	0	0	0.0764	0.1292	0.0628	0.0756	0.04	0.0813	0.1981	0.161	0.0578	0.0517	0	0.1009	0	0.0172	0.0345	0	0.2839	0.2473	0.0838	0.0506	0.068	0.0032	0.0798	0.0411	0	0.0363	0.0168	0.0084	0	0.2637	0.1873
GSM1109007	M	Not Amp	0	>18m	1	3	0.0098	0	0.1653	0.1929	0.2015	0.033	0.1384	0.2706	0.1317	0.0489	0.0161	0.0607	0	0.1188	0.029	0.034	0.1359	0.126	0.1908	0.0476	0.0484	0	0	0.0197	0.0684	0.0225	0.0045	0	0.4107	0.2115	0.176	0.0619	0.2365	0.0227	0.1644	0.0399	0.0512	0.0235	0.0417	0.0124	0.0933	0.3018	0.162
GSM1109008	F	Not Amp	0	<18m	0	3	0.084	0.118	0.013	0.0267	0.1608	0	0.0866	0.2538	0.0199	0.0119	0	0	0.0918	0.0731	0.099	0.2464	0.0388	0.1832	0.3103	0.1247	0.0358	0.0312	0.0356	0.1549	0.3895	0.0206	0.0261	0	0.1728	0	0.0945	0.0552	0.092	0.0299	0.1999	0.0427	0	0.0356	0.1516	0.0262	0	0.2974	0.1518
GSM1109009	M	Amp	1	<18m	0	4	0.0246	0	0.0078	0.0647	0.1575	0	0	0.2851	0	0	0	0	0.0797	0.1291	0.0324	0	0	0.0854	0.155	0.1715	0.049	0.1533	0.0301	0.0458	0.0791	0.028	0.0436	0.1017	0.1614	0.2622	0.0988	0.0671	0.0198	0.0307	0.1405	0.028	0	0	0.0132	0.0154	0.0382	0.1026	0.1574
GSM1109010	n.a.	Not Amp	0	>18m	1	3	0.075	0	0.0756	0.1988	0.0309	0.0571	0.0433	0.0081	0.0956	0.0693	0.0845	0.1147	0.104	0.0098	0.007	0.0321	0.1424	0.1759	0.153	0.3972	0.1005	2.00E-04	0	0	0	0	0.0564	0.0065	0.6495	0.6704	0.1047	0.0554	0.1684	0	0.219	0.0264	0	0.0417	0	0	0	0.588	0.1471
GSM1109011	n.a.	Not Amp	0	<18m	0	2	0.0723	0	0	0.2782	0.1045	0.0624	0.1758	0.1561	0.0717	0.0158	0.1045	0.2125	0.0133	0.0605	0.0454	0.0437	0.0456	0.1909	0.1655	0.5068	0.0853	0	0.0462	0.0864	0.047	0.0384	0.0165	0	0.44	0.5128	0.2323	0.075	0.2929	0.0196	0.2717	0.0621	0	0.1187	0.1034	0	0.0407	0.4728	0.1556
GSM1109012	n.a.	Not Amp	0	<18m	0	2	0.0991	0.0606	0	0.137	0.0485	0	0.1541	0.1766	0.0333	0.0347	0.0717	0.1578	0.0659	0.0695	0	0.2544	0.0891	0.1641	0.2162	0.3326	0.0953	0	0.0371	0	0.0098	0.0285	0.0424	0	0.3863	0.3824	0.122	0.0565	0.1669	0	0.1672	0.0927	0	0.1037	0.0361	0.0339	0	0.5672	0.1788
GSM1109013	n.a.	Not Amp	0	>18m	1	3	0.1108	0	0	0.2372	0	0.1027	0.0768	0	0.0593	0	0.0665	0.169	0.0395	0.0702	0.0266	0.0614	0.0474	0.1344	0.1704	0.4713	0.1154	0.0736	0	0.0188	0	0.0069	0.0651	0.0208	0.5889	0.5908	0.1148	0.05	0.2375	0	0.105	0.0605	0	0.1379	0	0	0	0.6996	0.1762
GSM1109014	M	Amp	1	>18m	1	4	0	0.0594	0.0198	0.2924	0.1552	0.1246	0.1038	0.1385	0.1388	0.1525	0.105	0.2828	0.0469	0.0784	0.0078	0.1719	0.0648	0.1328	0.2452	0.4537	0.1455	0	0	0.0248	0.0066	0.0178	0.0594	0	0.6779	0.4984	0.1305	0.0743	0.1848	0	0.1735	0.0619	0	0.0817	0.0423	0.0156	0.054	0.3574	0.1306
GSM1109015	F	Not Amp	0	<18m	0	2a	0.1182	0.074	0.0289	0	0.1354	0.0481	0.0067	0.1579	0.064	0.0997	0	0	0.2252	0.0603	0	0.2521	0.0973	0.1387	0.2251	0.1894	0.0471	0.1153	0.0599	0.0877	0.2291	0.0365	0.0318	0.0257	0.1159	0.0154	0.1392	0.0588	0.154	0.0116	0.1456	0.0639	2.00E-04	0.0494	0.0255	0.2716	0	0.4314	0.1589
GSM1109016	n.a.	Not Amp	0	<18m	0	4s	0.2758	0.0662	0.0084	0	0.1783	0	0.0321	0.2128	0.0543	0.0848	0.0606	0.032	0.1274	0.0971	0.0036	0.1509	0.041	0.2027	0.2342	0.228	0.0512	0.0676	0.0544	0.1523	0.2255	0.0401	0.0275	0.0399	0.1536	0.0232	0.0941	0.0444	0.1189	0.0114	0.171	0.0234	0	0.0763	0.0169	0.0015	0	0.3589	0.1754
GSM1109017	n.a.	Not Amp	0	<18m	0	3	0.139	0.0115	0.0321	0.381	0.1128	0.0934	0.1222	0.0455	0.1495	0.1183	0.141	0.1736	0.134	0.0595	0	0.1242	0.0954	0.2141	0.1833	0.488	0.1668	0	0.0432	0	0.1429	0.0125	0.0843	0	0.6063	0.4605	0.0645	0.052	0.1483	0	0.3577	0.0841	0.0365	0.1115	0.0702	0.0203	0	0.5826	0.1353
GSM1109018	M	Not Amp	0	<18m	0	2a	0.0809	0.0887	0.0066	0.1843	0.1879	0.0556	0.1603	0.2779	0.1245	0.1197	0.132	0.0986	0.1259	0.0355	0.0241	0.13	0.0687	0.1781	0.2548	0.2081	0.0746	0.067	0	0.09	0.1011	0.0223	0.0243	0	0.3505	0.3662	0.1272	0.0538	0.1379	0.012	0.2943	0.0363	0	0.0655	0.1344	0	0	0.3623	0.1462
GSM1109019	F	Not Amp	0	>18m	1	1	0.0677	0.034	0.1922	0.1596	0.2859	0.1072	0.2172	0.4304	0.1756	0.1836	0.1837	0.2023	0.0346	0.1421	0	0.0357	0.2227	0.1638	0.1844	0.098	0.0553	0.0174	0	0.0025	0.1034	0.041	0.002	0	0.5421	0.2778	0.1037	0.0473	0.1353	0.0104	0.2356	0.0678	0.0479	0.0662	0.0391	0	0.0723	0.3302	0.1593
GSM1109020	M	Not Amp	0	<18m	0	1	0.1106	0.0576	0.0573	0	0.2283	0.081	0.1682	0.2871	0.1002	0.1221	0.0825	0.0752	0.11	0.0886	0.058	0.0533	0.1282	0.1279	0.1918	0.0921	0.0108	0	0	0.1317	0.1944	0.0384	0.0204	0	0.2344	0.1115	0.0959	0.0436	0.1412	0.0229	0.239	0.0628	0	0.041	0.0889	0.0163	0.0237	0.2678	0.1802
GSM1109021	F	Not Amp	0	<18m	0	2b	0.0617	0.0012	0.027	0.0068	0.1957	0.0216	0.1762	0.3017	0.0182	0.0743	0.0629	0.086	0.0479	0.1251	0.0294	0.0378	0.1442	0.1429	0.1402	0.1462	0	0	0	0.1221	0.0238	0.0229	0	0	0.2981	0.1702	0.1394	0.0745	0.0968	0.0322	0.1835	0.046	0	0.0341	0.0844	0.0162	0.0604	0.2751	0.1797
GSM1109022	M	Not Amp	0	<18m	0	3	0.0907	0.0137	0.0431	0.0352	0.1016	0	0.0748	0.2049	4.00E-04	0.0351	0	0.0187	0.0327	0.0658	0.0587	0.0608	0.1274	0.1682	0.0862	0.1037	0	0	0	0.1149	0.0648	0.0241	0	0	0.1511	0.1927	0.1266	0.0241	0.2236	0.0271	0.1505	0.0676	0	0.0383	0.0455	0	0.0395	0.3298	0.1906
GSM1109023	M	Not Amp	0	<18m	0	2a	0.0725	0.0593	0.0396	0	0.1732	0.0705	0	0.149	0.0763	0.0075	0	0	0.132	0.1115	0.0247	0.0905	0.1008	0.1754	0.1093	0.1791	0.0226	0.0657	0	0.1088	0.1016	0.039	0.0124	0	0.2483	0.2344	0.0728	0.0397	0.0899	0.0351	0.1694	0.0419	0	0.0488	0.0513	0.0292	0.0227	0.2776	0.1809
GSM1109024	M	Not Amp	0	>18m	1	2b	0.0698	0.0549	0.0835	0	0.0912	0	0.2432	0.321	0	0	0.0067	0.0909	0.0458	0.0268	0	0.2338	0.0784	0.05	0.1125	0.2552	0.0696	0	0	0	0.2223	0.0539	0.0319	0	0.1549	0	0.2521	0.0755	0.3231	0	0.1668	0.1393	0	0.0698	0.1196	0.0246	0.0121	0.5033	0.1407
GSM1109025	F	Not Amp	0	<18m	0	3	0.1496	0.0615	0.0916	0	0.2405	0.0473	0.2283	0.5004	0	0.2006	0.1929	0.2146	0.0257	0.1278	0	0.0796	0.1833	0.1569	0.1245	0	0.0199	0	0.0541	0.0151	0.1254	0.0643	0	0	0.3539	0	0.1854	0.09	0.1441	0.0047	0.2367	0.0832	0	0.0546	0.0845	0.0404	0.0712	0.3844	0.1753
GSM1109026	F	Amp	1	>18m	1	4	0.0076	0.0265	0	0.0585	0.0036	0	0.0874	0.2	0.0019	0	0	0	0.0594	0.1035	0.0692	0	0.0344	0.0712	0.3265	0.201	0.0544	0.0823	0	0.1116	0.0414	0.0165	0.038	0.0653	0.3335	0.3348	0.1496	0.0501	0.2069	0	0.0886	0.0379	0	0.059	0.2333	0	0	0.3884	0.1541
GSM1109027	F	Not Amp	0	<18m	0	4s	0.1232	0.0493	0.0535	0.0298	0.1876	0.08	0.1321	0.2611	0.062	0.0806	0.0201	0.074	0.0682	0.0821	0.0583	0.0974	0.0839	0.1586	0.1636	0.0692	0.0246	0	0.0012	0.1469	0.1386	0.0474	1.00E-04	0	0.3313	0	0.2358	0.0577	0.2769	0.0355	0.1631	0.0692	0	0.0787	0.0849	0.009	0.0119	0.2292	0.1752
GSM1109028	M	Not Amp	0	<18m	0	2a	0	0.0624	0.2565	0.111	0.2753	0.0504	0.1941	0.489	0.1343	0.2001	0.2105	0.1929	0	0.0757	0.0114	0.0841	0.2347	0.217	0.1971	0	0.0127	0	0	0.0978	0.2909	0.045	0	0	0.3518	0	0.1071	0.0586	0.0981	0.0428	0.269	0.0448	0.0934	0.031	0.1075	0.002	0.0897	0.2942	0.161
GSM1109029	M	Not Amp	0	<18m	0	1	0	0	0.0775	0	0.3331	0.0953	0.192	0.5204	0.1609	0.1854	0.1719	0.0447	0.0869	0.0921	0.0628	0	0.1675	0.1445	0.0572	0	0.001	0.021	0	0.1098	0	0.0376	0.0185	0	0.2652	0.2743	0.1044	0.0271	0.1153	0.0405	0.1438	0.0656	0	0	0.0295	0	0.0372	0.0895	0.1911
GSM1109030	M	Not Amp	0	>18m	1	4	0.0629	0.0223	0.0835	0.0799	0.2656	0.0303	0.0452	0.3463	0.1095	0.0958	0.0939	0.0291	0.1685	0.1181	0	0	0.1243	0.224	0.1976	0.0203	0.0106	0.1251	0	0.0672	0.0444	0.0144	0.0128	0.0832	0.2677	0.165	0.1071	0.06	0.0365	0.0212	0.235	0	0	0.0154	0.0277	4.00E-04	0.0114	0.2304	0.1499
GSM1109031	M	Not Amp	0	<18m	0	2a	0.0399	0	0.0503	0.1711	0.1326	0	0.1329	0.1808	0.1294	0.1118	0.075	0.1164	0.0795	0.0414	0.0353	0.0059	0.1103	0.1524	0.2799	0.0768	0.0523	0.0245	0	0.0996	0.1199	0.0332	0.0298	0.0203	0.3309	0.3562	0.1119	0.0651	0.1311	0.0214	0.2359	0.068	0.0055	0.0462	0.1311	0	0.0475	0.3829	0.1558
GSM1109032	M	Amp	1	>18m	1	4	0.0438	0	0	0.1296	0.0787	0	0	0.2656	0	0.0089	0.0171	0	0.0978	0.1095	0.0823	0.0194	0.0341	0.0414	0.2039	0.2015	0.0737	0.0902	0	0.0691	0.0691	0.0261	0.0222	0.0325	0.3032	0.2454	0.0535	0.0209	0.1135	0	0.1183	0.014	0	0.0234	0	0.0296	0	0.2625	0.1594
GSM1109033	M	Not Amp	0	<18m	0	1	0.0231	0	0.0681	0.0314	0.2505	0.0225	0.1695	0.4143	0.1031	0.1235	0.1364	0.0543	0.1149	0.0824	0.0083	0	0.1077	0.1217	0.1982	0.0126	0.0028	0.0819	0	0.1159	0.2217	0.0424	0.0196	0.0739	0.1569	0.0928	0.1414	0.0552	0.1297	0.0274	0.175	0.0569	0	0.0277	0.0948	0	0.0615	0.2643	0.1802
GSM1109034	M	Not Amp	0	<18m	0	4s	0.1049	0.0303	0.0273	0.157	0.1734	0.0461	0.1499	0.2638	0.0666	0.0859	0	0.1571	0.0424	0.0387	0.0085	0.1325	0.0317	0.1071	0.2791	0	0.1294	0	0.153	0.0825	0.2745	0.3114	0.0451	0	0.1783	0.0642	0.0405	0.013	0.1509	0.0248	0.102	0.0404	0	0.0632	0.1565	0	0.0643	0.1453	0.1607
GSM1109035	M	Amp	1	>18m	1	4	0.0661	0	0	0.2075	0.1426	0.0843	0.0725	0.2968	0	0.0472	0.0152	0.0504	0.0839	0.0961	0.0741	0	0	0.2214	0.1963	0.0187	0.0519	0.1177	0	0.136	0.0843	0.0415	0	0.0542	0.195	0.1588	0	0	0.1046	0.0199	0.1699	0.0309	0	0.0103	0	0.0587	0.0601	0.1441	0.1509
GSM1109036	M	Not Amp	0	<18m	0	2b	0.064	0	0.0425	0	0	0	0.0595	0.1892	0	0	0	0	0.0063	0.0896	0	0.0589	0.0345	0.0719	0.1945	0.0579	0.0161	0.0265	0.0086	0.0451	0.086	0.038	0.0362	0.042	0.1402	0.3189	0.2322	0.0706	0.2022	0	0.1629	0.0921	0.038	0.031	7.00E-04	0.0059	0	0.3964	0.193
GSM1109037	F	Not Amp	0	<18m	0	1	0.027	0.0875	0.1128	0.0617	0.2036	0	0.2606	0.4514	0.0253	0.1565	0.1799	0.1514	0.0023	0.0857	0	0.0111	0.1118	0.1774	0.232	0	0.0118	0	0.1498	0.0792	0.3029	0.0471	0	0	0.3779	0	0.1716	0.0831	0.1269	0.0289	0.2144	0.061	0.0094	0.089	0.1828	0.0213	0.0989	0.3223	0.1605
GSM1109038	M	Not Amp	0	<18m	0	3	0	0.0866	0.3997	0.0438	0.3738	0.1159	0.2445	0.52	0.2767	0.2311	0.2169	0.198	0.026	0.1155	0	0	0.3658	0.2254	0.1542	0.023	0.0212	0	0	0.0172	0.0645	0.0202	0	0	0.5827	0	0.0841	0.0331	0.1597	0.0453	0.2261	0.0226	0.1525	0.0644	0.0891	0	0.0714	0.1888	0.1459
GSM1109039	F	Not Amp	0	<18m	0	1	0.0344	0	0.1167	0.075	0.1687	0	0.2462	0.3777	0.0851	0.1299	0.1574	0.0921	0.0616	0.0906	0.0467	0.0729	0.1277	0.174	0.208	0.0836	0.0311	0	0.0374	0.0877	0.3592	0.0743	0.0122	0.0177	0.3436	0.1161	0.1157	0.0538	0.1837	0.0134	0.1491	0.0583	0.0525	0.0019	0.0909	0.0015	0.0744	0.2304	0.174
GSM1109040	F	Not Amp	0	<18m	0	1	1.00E-04	0.1067	0.0119	0.0096	0.1154	0	0.1653	0.3098	0.051	0	0	0	0.0697	0.0966	0.0492	0.1305	0.0507	0.0923	0.3332	0.1288	0.0276	0.0446	0	0.075	0.1361	0.0311	0.0322	0	0.3086	0.1444	0.1838	0.0866	0.1766	0.0221	0.1907	0.0689	0	0.0816	0.1426	0.0141	0	0.2546	0.156
GSM1109041	F	Amp	1	>18m	1	4	0.0166	0.059	0.0034	0.0492	0.1529	0.0045	0	0.2819	0.0529	0.0333	0	0	0.1174	0.1152	0.063	0.0557	0.0019	0.0559	0.258	0.0177	0.0162	0.1313	0	0.0497	0.0544	0.0331	0.0269	0.1166	0.1081	0.0991	0.0791	0.0445	0.0873	0.0036	0.1062	0.0272	0	0.0346	0.0127	0.0163	0	0.0922	0.1787
GSM1109042	M	Not Amp	0	<18m	0	3	0.0208	0.0197	0.0572	0	0.1716	0	0.096	0.253	0.0409	0.0182	0.0185	0.0206	0.1619	0.129	0.0907	0.0653	0.113	0.1493	0.2192	0.1007	0.0036	0.022	0	0.0959	0.0083	0.0289	0.0304	0	0.274	0.2542	0.1408	0.0804	0.1213	0.0208	0.2049	0.0471	0	0.0737	0.1055	0.0167	0.0521	0.2819	0.1632
GSM1109043	F	Not Amp	0	<18m	0	4s	0.015	0.074	0.0382	0.1672	0.2031	0.0126	0.1875	0.3407	0.0682	0.1719	0.2098	0.1922	0.031	0.0848	0.0371	0.0193	0.1151	0.139	0.1929	0.0377	0.0885	0.0766	0	0.1093	0.079	0.1091	0.042	0.0458	0.3173	0.1859	0.1484	0.0782	0.1248	0.017	0.2026	0.035	0	0.0376	0.2095	0	0.0598	0.3321	0.1452
GSM1109044	M	Not Amp	0	<18m	0	4s	3.00E-04	0.0128	0.0373	0	0.1328	0	0.1016	0.2589	2.00E-04	0.0516	0.0046	0.0876	0.0378	0.0922	0.0515	0	0.1134	0.09	0.1637	0.0619	0	0.1193	0	0.0756	0.1174	0.0342	0.0103	0.0108	0.1403	0.1921	0.1668	0.0552	0.1643	0.0279	0.165	0.0604	0	0.0373	0.0507	0.0231	0.1133	0.2751	0.1759
GSM1109045	F	Not Amp	0	<18m	0	2	0.0292	0.043	0.0016	0.0699	0.192	0	0.1193	0.25	0.0984	0.0657	0.084	0.0631	0.0713	0.074	0.109	0.0087	0.0572	0.277	0.164	0.1842	0.0199	0.0688	0.0189	0.1922	0.0413	0.0399	0.0083	0	0.4324	0.3278	0.2129	0.0528	0.2545	0.0215	0.169	0.0253	0	0.0582	0.0945	0	0	0.3891	0.151
GSM1109046	F	Not Amp	0	>18m	1	1	0.0353	0.032	0.2803	0.0441	0.2587	0.123	0.2214	0.3347	0.1785	0.2293	0.2191	0.1987	0	0.1063	0.0134	0.0264	0.3048	0.1911	0.132	0.1436	0.0243	0	0	0.0102	0.0052	0.0317	0.0072	0	0.6593	0.1922	0.0813	0.0425	0.138	0.0197	0.2386	0.0642	0.0893	0.0471	0.0836	0	0.0361	0.3196	0.157
GSM1109047	M	Amp	1	>18m	1	4	0.0248	0	0.0152	0.0705	0.1183	0	0	0.2798	0	0	0	0	0.0636	0.0922	0.0396	0.0989	0	0.0022	0.21	0.028	0.0308	0.092	0.129	0.0984	0.0054	0.0287	0.0294	0.1522	0.0236	0.1664	0.1074	0.0487	0.0864	0.0152	0.1229	0.0321	0	0.0119	0	0.0461	0	0.1117	0.1559
GSM1109048	M	Not Amp	0	>18m	1	4	0.0371	0.0583	0.0149	0	0.1815	0	0.2699	0.2486	0	0.0496	0	0.058	0.052	0.1471	0.0722	0.1438	0.0536	0.1214	0.2134	0.0504	0	0.0669	0	0.0664	0.1114	0.0495	0.0202	0.0312	0.2138	0.3284	0.1519	0.0841	0.1069	0.0226	0.1486	0.0182	0	0.0078	0.0642	0.0083	0.0412	0.1168	0.1742
GSM1109049	M	Not Amp	0	>18m	1	2b	0.0428	0.0998	0.238	0.0868	0.2624	0.0862	0.2995	0.4236	0.1631	0.1904	0.1987	0.2772	0	0.0688	0	0.1576	0.2449	0.1533	0.1543	0.1414	0.0414	0	0.1525	0	0.1811	0.062	0.0115	0	0.4521	0.1641	0.1694	0.066	0.21	0.0118	0.2112	0.094	0.0854	0.066	0.1351	0.0146	0.125	0.3382	0.1429
[truncated: 24 more columns]
