# Supplementary material for: Cellular components in tumor microenvironment of neuroblastoma and the prognostic value
Source: PeerJ. 2019 Dec 10;7:e8017. doi: 10.7717/peerj.8017 (PMC6910112; doi:10.7717/peerj.8017)
Supplement: Supplemental Information 5 [file peerj-07-8017-s005.txt]

ID	INSS stage	gender	Gender	age group	Age.group	histology	Mycn.status	death_cause	recurrence_or_progression	Recerrence	Follow-up in months	vital status	Adipocytes	Astrocytes	B-cells	Basophils	CD4+ T-cells	CD4+ Tcm	CD4+ Tem	CD4+ memory T-cells	CD4+ naive T-cells	CD8+ T-cells	CD8+ Tcm	CD8+ Tem	CD8+ naive T-cells	CLP	CMP	Chondrocytes	Class-switched memory B-cells	DC	Endothelial cells	Eosinophils	Epithelial cells	Erythrocytes	Fibroblasts	GMP	HSC	Hepatocytes	Keratinocytes	MEP	MPP	MSC	Macrophages	Macrophages M1	Macrophages M2	Mast cells	Megakaryocytes	Melanocytes	Memory B-cells
GSM414000	2	female	0	<=18 months	1	nb	0		0	nd	235	0	0.0034	0.0053	0	0.1292	0	0	0	0	0	0	0	0	0	0	0.0273	0	0	0.0015	0.0059	0.026	0	0.0032	0	0.1493	0.1324	0	0	0.0259	0	0.0592	0.0238	0.0195	0.0256	0.0232	0	0.0043	0
GSM414001	2	male	1	<=18 months	1	nb	0		0	nd	161	0	0	0	0	0.1132	0	0	0	0	0	0	0	0	0	0.0092	0	0	0	9.00E-04	0.0295	0	0	0	0	0	0.2001	0.0025	0	0.0207	0	0.093	0	0.0066	0.0022	0.0125	0	0.0043	0
GSM414002	4s	female	0	<=18 months	1	nb	0		1	yes	171	0	0	0	0.0013	0.0665	0	0	0	0	0	0	0	0	0	0.0144	0.0033	0	0.0052	0.0026	0	0	0	3.00E-04	0	0	0.0134	3.00E-04	0	0.0269	0	0.1217	0.0032	0.0158	0	0.0052	0	0.0042	8.00E-04
GSM414003	2	male	1	<=18 months	1	nb	0		0	nd	208	0	0	0.0115	0.1202	0.1669	0	0	0.0804	0	0.0326	0.0734	0.1194	0	0.0173	0	0	0	0.0303	0.0207	0.016	0	0	0	0.0145	0	0.1984	0	0	0	0	0.0775	0.0433	0.069	0.0165	0.0021	0	0.0051	0.0286
GSM414004	2	female	0	<=18 months	1	nb	0		1	yes	195	0	0	0	0	0.1243	0	0	0	0	0	0	0	0	0	0.0038	0	0	0.0068	0	0.0035	0	0	0	0	0	0.0567	0.0019	0	0.0318	0	0.1422	0	0.0122	0	0.0079	0	0.004	6.00E-04
GSM414005	4	male	1	<=18 months	1	nb	0		0	nd	215	0	0.0026	0.1209	0	0.0259	0	0	0.0031	0	0	0.0089	0	0	0.0032	0.0013	0.0104	0.0268	0	0.0159	0.0441	0.0076	0	0.0358	0.0935	0.028	0.2117	0	0	0.0123	0	0.0083	0.0333	0.0592	0.0077	0.0096	0.0044	0.0036	0
GSM414006	4	female	0	>18 months	2	nb	0	tumor	1	yes	16	1	9.00E-04	0.0038	0.0605	0.088	0	0	0	0	0.0066	0.0276	0.0329	0	0	0.0035	0	0	0.0112	0.0194	0.13	0	6.00E-04	0	0.0666	0	0.3387	0.002	0	0.0196	0	0.1773	0.0114	0.0293	0.0054	0	0.0081	0.002	0.0022
GSM414007	4	female	0	>18 months	2	nb	1	tumor	1	yes	42	1	0.0048	0.0385	0	0.139	0	0	0	0	0	0	0.0056	0	0	0.0149	0	0.0934	0	0.0147	0.0621	0	0.0085	0	0.2537	0	0.3791	0.0042	0	0.0153	0	0.0679	0.0311	0.0494	0.0197	0	0.0014	0.0064	0
GSM414008	4	female	0	>18 months	2	nb	0	tumor	1	yes	19	1	0	0	0	0.052	0	0.0039	0.0068	0	0.0065	0.0026	0	0	0	0.0032	9.00E-04	0	0.0119	0.0086	0.0673	0.006	0	0.0012	0	1.00E-04	0.2085	3.00E-04	0	0.0333	0	0.1006	0.0141	0.0579	0	0.0032	0.001	0.003	0
GSM414009	4	female	0	>18 months	2	nb	0	tumor	1	yes	20	1	9.00E-04	0.0167	0	0.109	0	0	0	0	0	0	0	0	0	0.0054	0	0	0	0.0025	0.0382	0	0	0	0.0247	0	0.0807	0.001	0	0.0317	0	0.1374	5.00E-04	0.0196	0	0.0047	0.0011	0.0038	0
GSM414010	4	male	1	>18 months	2	nb	1	tumor	1	yes	11	1	0.0047	0.0809	0	0.0398	0	0	0	0	0	0	0	0	0	0.013	0	0.0039	0	7.00E-04	0.1203	0	0.0014	0	0.1207	0	0.3576	0.0042	0	0.0221	0	0.0895	0.0084	0.0453	0	0	0.0029	0.0036	0
GSM414011	4	male	1	>18 months	2	nb	1	tumor	1	yes	10	1	0	0.0223	0	0.1755	0	0	0	0	0	0	0	0	0	0.003	0	0	0	0.0131	0.0788	0	0	0	0.0604	0	0.1142	0.0046	0	0.0588	0	0.0945	0.0258	0.0483	0.0338	0	0.0018	0.0076	0
GSM414012	4	female	0	>18 months	2	nb	1	tumor	1	yes	13	1	0	0	0.3591	0.134	0.0096	0	0.0437	0.0588	0.1457	0.1687	0.2108	0.0186	0	0.0065	0	0	0.0464	0.0498	0.0221	0	0	0	0	0	0.138	3.00E-04	0	0.0211	0	0.1826	0.0034	0.0202	0.0122	0.0013	0	0.0026	0.1144
GSM414013	4	female	0	>18 months	2	nb	0	tumor	1	yes	46	1	0	0	0.0163	0.1598	0	0	0	0	0.0264	0.0326	0	0	0.0149	0.0097	0	0	0.0176	0.0021	0	0	0	0	0	0	0.0298	0	0	0.0348	0	0.2494	0	0.0048	0.0123	0.0038	0	6.00E-04	0
GSM414014	4	male	1	>18 months	2	nb	1	tumor	1	yes	6	1	0	0	0	0.0702	0	0	0	0	0	0	0	0	0	0.0189	0.0063	5.00E-04	0	0.0056	0.0154	0	0	0.0013	0.0768	0.008	0.091	0.0028	0	0.0465	0	0.1052	0.0165	0.0257	0.0072	0.0038	0	0.0035	0
GSM414015	4	male	1	>18 months	2	nb	1		0	nd	83	0	0	0	0	0.1557	0	0	0	0	0	0	0	0	0	0.0152	0	0	0.0039	0.0036	0	0	0	0	0.0061	0	0.0366	0.0043	0	0.054	0	0.0021	0	0.0172	0	0.0038	0	0.0035	0
GSM414016	3	male	1	<=18 months	1	nb	0	toxic	0	nd	4	1	0	0.0182	0	0.0394	0	0.0046	0.0062	0	0	0.0044	0	0	0	0.0107	0	0.0129	3.00E-04	0	0.0621	0	0	0	0	0	0.0913	0	0	0.0105	0	0	0.0323	0.0315	0.0241	8.00E-04	0.0042	7.00E-04	0
GSM414017	3	male	1	<=18 months	1	nb	0		0	nd	93	0	0	0.0764	0	0	0	0	0.03	0	0	0	0	0	0	0.0066	0	0.0474	0	0	0.0181	0	0	0	0.0179	0.0104	0.12	0	0	0	0	0	0.0442	0.0747	0.0099	0	0.0013	0.0168	0
GSM414018	4	male	1	<=18 months	1	nb	1	tumor	1	yes	28	1	0.0067	0.0995	0	0.0314	0	0	0.0308	0	0	0.0014	0.0018	0	0	0.0086	0	0.007	0	0.0156	0.0836	0.0022	0	0	0.1561	0.0442	0.322	0	0	0	0	0.0783	0.0617	0.0848	0.0475	0	0	0.0136	0
GSM414019	4	male	1	<=18 months	1	nb	0		0	nd	212	0	0.0011	0	0.0247	0.0191	0.0058	0.0034	0.0468	0.0209	0.0084	0.1015	0.1144	0	0.0052	0.0176	3.00E-04	0	0.0211	0.0292	0.0337	0.0104	0	8.00E-04	0.0576	0.057	0.2349	3.00E-04	0	0	0	0.0248	0.0173	0.0248	0.004	0.0122	0.0057	0.0065	0
GSM414020	2	male	1	<=18 months	1	nb	0		0	nd	83	0	0	0	0.2109	0.1373	0	0.0053	0.0399	0	0.0969	0.1546	0.1238	0	0	0	0	0	0.0639	0.0105	0	0.0035	0	0	0	0	0.0699	1.00E-04	0	0	0	0.1062	0.0075	0.0383	0.0107	0.0032	0	0.004	0.0547
GSM414021	4s	female	0	<=18 months	1	nb	0		0	nd	156	0	0.0259	0	0	0.1009	0	0	0	0	0	0	0	0	0	0	0	0	0	0	0.0045	0	7.00E-04	0	0.0693	0	0.1589	0.2981	0	0.0375	0	0.0851	0.0045	0.0079	0	0	0.0048	0.0034	0
GSM414022	4	male	1	>18 months	2	nb	0	tumor	1	yes	5	1	0	0	0	0.0751	0	0.0143	0.0092	0	0	0.0024	0	0	0.0036	0.0108	0	0	0.0052	0.006	0.0399	0	0	5.00E-04	0	0.0254	0.0517	0	0	0.0024	0	0.3171	0.0122	0.0253	0	0	0	0.0016	0
GSM414023	4s	male	1	<=18 months	1	nb	0		0	nd	164	0	0	0.0163	0	0.1199	0	0	0	0	0.0239	0.0243	0	0	0	0	0	0.002	0	0.0053	0.0768	0	0	0	0.0584	0	0.1689	0.0029	0	0	0	0	0	0.0208	0.0059	0.0084	0	0.0046	0
GSM414024	3	male	1	<=18 months	1	nb	0		0	nd	138	0	0	0	0	0.0785	0	0	0	0	0	0	0	0	0	0.032	0	0	0.0168	0.0017	0.003	0	0	0	8.00E-04	0	0.0133	0.0027	0	0.069	0	0.1037	0	0.0018	0	0.0034	0.0043	0.0029	0
GSM414025	4s	female	0	<=18 months	1	nb	0		1	yes	127	0	0.0439	0	0	0.0536	0	0	0	0	0	0	0	0	0	9.00E-04	0	0	0	0	0	0	0.0098	0.002	0.0152	0	0.0585	0.2808	0	0.0503	0	0	0.0091	0.0194	0	0.0033	0.0061	0	0
GSM414026	2	female	0	<=18 months	1	nb	0		0	nd	106	0	0.001	0	0	0.1049	0	0	0	0	0	0	0	0	0	0.0019	0.0039	0	0	0	0.0058	0	9.00E-04	0.0302	0	0	0.1402	0.0026	0	0.018	0	0.1245	0.0085	0.0165	0.0054	0.0053	5.00E-04	0.0039	0
GSM414027	3	male	1	<=18 months	1	nb	0		0	nd	69	0	0.0089	0.0277	0	0.0458	0	0	0	0	0	0	0.0038	0	6.00E-04	0.0199	0	0.0035	0	0.0065	0.0512	0	0	0	0.0741	0	0.395	0	0	0.0167	0	0.0807	0.0071	0.0248	0.0026	0	7.00E-04	0.0043	0
GSM414028	4s	male	1	<=18 months	1	nb	0		0	nd	202	0	0.0244	0	0	0.1051	0	0	0	0	0	0	0	0	0	0.0086	0	0	0	0	0.0227	0	0	0	0.147	0	0.3055	0.1543	0	0.0183	0	0.021	0	0.0156	2.00E-04	0	0.0069	0.0078	0
GSM414029	3	male	1	<=18 months	1	nb	0		0	nd	147	0	0.0105	9.00E-04	0	0.1031	0	0	0	0	0	0	0	0	0	0.0054	0	0.0042	0	0	0.035	0	0	0	0.0147	0	0.1589	0.0036	0	0.0189	0	0.0226	0.0013	0.0152	0	0.0036	0	0.005	0
GSM414030	1	female	0	>18 months	2	nb	0		0	nd	157	0	0	0	0.0668	0.047	0.0158	0	0.0759	0.0179	0.0464	0.0835	0.079	0	0.0091	0.0016	0	0	0.0311	0.0095	2.00E-04	0	0	0	0	0	0.0514	0	0	0.0041	0	0.0674	0.014	0.0191	0.0069	0.0081	0	0.0078	0.0183
GSM414031	4	female	0	>18 months	2	nb	1	tumor	1	yes	1	1	0	0	0.0037	0.0752	0	0	0	0	0	0	0	0	8.00E-04	0.0432	0	0	0.0022	2.00E-04	0	0	0	4.00E-04	0.0185	0	0.035	0.0025	0	0.091	0	0.1025	0.0031	0.0076	0.0043	0.0011	6.00E-04	0.0035	0.0081
GSM414032	4	male	1	>18 months	2	nb	0	toxic	0	nd	10	1	0	0	0	0.0563	0	0	0	0	0	0	0	0	0.0021	0.0072	0	0	0	0	0.0298	0	0	0	0.0571	0	0.1243	0.0021	0	0.0314	0	0.1008	0	0	0.0054	0.0037	0	0.0021	0
GSM414033	2	male	1	<=18 months	1	nb	0		1	yes	195	0	1.00E-04	0	0.4116	0.1447	0.0192	0	0.091	0.0722	0.1	0.1823	0.2786	0	0.0033	0.0036	0	0	0.0856	0.0189	0.0157	0	0	0	0.0076	0	0.0875	5.00E-04	0	0	0	0.0575	0	0.012	0.0032	0.0151	0	0.0055	0.0939
GSM414034	4	male	1	<=18 months	1	nb	0		0	nd	202	0	0	0	9.00E-04	0.0474	0	0	0	0	0	0	0	0	0	0.0126	0	0	0	0	0	0	8.00E-04	0	0.0188	0	0.0173	0.0209	0	0.0599	0	0.0642	0.0064	0.0108	0.0029	5.00E-04	0	0.0026	0.001
GSM414035	1	female	0	<=18 months	1	nb	0		0	nd	88	0	0.0189	0	0.1183	0.0898	0	0	0.0766	0.0523	0	0.1791	0.2543	0.0678	0.0018	0.0102	0	0	0.0242	0.0206	0.0133	0	0	0	0.0508	0	0.1594	0	0	0.0046	0	0	0.018	0.0437	0.0013	0.0023	0	0.0053	0.0283
GSM414036	4	male	1	>18 months	2	nb	0	tumor	1	yes	9	1	0	0	0	0.1187	0	0	0	0	0	0	0	0	0	0.0149	0.0046	0	2.00E-04	0.0017	0.0115	0	0	0.0029	0	0	0.0055	0.0023	0	0.036	0	0.1207	0.0074	0.0259	0	0.0043	0	0.0024	3.00E-04
GSM414037	4s	female	0	<=18 months	1	nb	0		1	yes	81	0	0.027	0	0	0.1098	0	0	0	0	0	0	0	0	0	0.002	0	0	0	0	0	0	0	0	0.1083	0	0.2112	0.1657	0	0.0346	0	0.0124	0	0.0097	0.0014	0	0	0.0037	0
GSM414038	2	female	0	<=18 months	1	nb	0		0	nd	70	0	0	0	0	0.151	0	0	0	0.0073	0	0	0.0312	0	0	0.0076	0	0	0.0101	0.0021	0	0	0	0	0.0102	0	0.117	0	0	0.0141	0	0.1553	0.0059	0.0181	0.0132	0	0	0.0096	0.01
GSM414039	1	male	1	<=18 months	1	nb	0		0	nd	89	0	0.007	0.0832	0.1115	0.1009	0	0	0.0733	0	0.0686	0.0866	0.1034	0	0	0	0	0	0.0529	0.0346	0.0399	0	0	0	0.0841	0	0.1704	8.00E-04	0	0	0	0.0944	0.0207	0.0598	0.006	0.0063	0.0102	0.0213	0.0249
GSM414040	4	male	1	>18 months	2	nb	0	tumor	1	yes	4	1	0	0	0.0103	0.0479	0	0	0	0	0	0	0	0	0	0.0278	0	0	0.0026	0	0.031	0	0	0	0.0183	0	0.1043	0.0017	0	0.0584	0	0.1708	0	0	0.0043	0.0059	0	0.0026	0
GSM414041	3	male	1	<=18 months	1	nb	0		0	nd	142	0	0.0036	0	0	0.1895	0	0	0.0089	0	0	0.0053	0	0	0	0.006	0	0	0	0.006	0.0113	0	0	0	0.0278	0	0.1431	0.0031	0	0.0184	0	0.0179	0	0.0148	0.0051	0	0	0.0035	0
GSM414042	4s	female	0	<=18 months	1	nb	0		0	nd	130	0	7.00E-04	0	0	0.139	0	0	0	0	0	0	0	0	0	0.0031	0	0	0.0028	0	5.00E-04	0	0	8.00E-04	0.0215	0	0.1201	0.0031	0	0.0209	0	0.0263	0	0.0096	0.0052	0.0098	0.0038	0.0051	0
GSM414043	3	female	0	>18 months	2	nb	0		0	nd	143	0	0	0	0	0.0558	0	0.0139	0	0	0	0.0231	0	0	0	0.0053	0	0	0	5.00E-04	0.0073	0	0	0	0.0095	0	0.1296	0.0019	0	0.0071	0	0.0146	0.0197	0.0279	0.017	6.00E-04	0	0.0129	0
GSM414044	4	male	1	<=18 months	1	nb	0	toxic	1	yes	8	1	0	0	0.1214	0.1175	0	0	0.023	0.013	0.0188	0.1247	0.1489	0	0.0211	0.0019	0	0	0.0207	0.0154	0.0269	0	0	0.0027	0	0.0053	0.1295	0	0	0.0091	0	0.1539	0.0169	0.0331	0.0058	5.00E-04	0.0022	0	0.0229
GSM414045	4	female	0	>18 months	2	nb	0		0	nd	164	0	0	0.0094	0.198	0.1734	0	0	0	0	0.0021	0.0177	0.0183	0	0.0042	0	0	0	0.066	0.0195	0.0128	0	0	0	0	0	0.058	6.00E-04	0	0.0179	0	0.1099	0.0127	0.0356	0.0062	9.00E-04	0	0	0.0456
GSM414046	4	male	1	>18 months	2	nb	0	tumor	1	yes	17	1	0	0	0.0954	0.0689	0.0062	0.0137	0.0207	0.006	0.0527	0.0988	0.0727	0	0.017	0.0068	0	0	0.0451	0.0143	0.0199	0	0	0	0.024	0	0.0718	0	0	0.0393	0	0.1324	0.0045	0.0168	0.008	0.0035	0	0.0021	0.0145
GSM414047	2	male	1	>18 months	2	nb	0	tumor	1	yes	15	1	0.0034	0.0018	0	0.1328	0	0	0	0	0	0	0	0	0	0.0243	0	0	0	0	0.0081	0	0	0	0.0381	0	0.0667	0.0033	0	0.0333	0	0.1018	0	0.009	0.0076	0	0	0.0059	0
GSM414048	4s	female	0	<=18 months	1	nb	0		0	nd	117	0	0.0435	0.0258	0	0.0214	0	0	0	0	0	0.0105	0.0047	0	8.00E-04	0	0	0	0	0	0	0	0.0141	0	0.0525	0	0.0972	0.3083	0	0.0172	0	0.0198	0	0	0	0	0.0046	1.00E-04	0
GSM414049	2	male	1	<=18 months	1	nb	0		0	nd	98	0	0.0077	0	0.161	0.0596	0.0065	0	0.0362	0.0138	0.0521	0.0883	0.1468	0	0.007	0.0081	0	0	0.0316	0.0254	0.0183	0	0	0	0.0556	0	0.3271	0	0	0.0098	0	0	0.0045	0.0158	0.0068	0.014	4.00E-04	0.0054	0.0323
GSM414050	1	male	1	<=18 months	1	nb	0		0	nd	60	0	0.0014	0	0	0.0426	0	0	0	0	0	0	0	0	0	0.0167	0.012	0	0	0	0.0012	0	0.0018	0	0.0475	0	0.1659	0.003	0	0.0224	0	0.1173	0.0222	0.0432	0	0.0032	0	0.0087	0
GSM414051	2	female	0	<=18 months	1	nb	0		0	nd	90	0	9.00E-04	0.0329	0.0468	0.115	0	0	0.016	0	0.0391	0.0994	0.0893	0	0.0051	0.0062	0	0.0147	0.0176	0.0266	0.0268	0	0	0	0.0368	0	0.1588	0.0016	0	0	0	0.0051	5.00E-04	0.0142	0.0031	0.0079	0	0.0044	0
GSM414052	2	male	1	<=18 months	1	nb	0		0	nd	85	0	0.0011	0.0619	0	0.0428	0	0.0047	0	0	0.0095	0.0774	0.0536	0	0.0016	0	0	0.0087	0.0057	0.0138	0.0101	0	0	0	0.0225	0	0.1355	0.0016	0	0	0	0	0	0.0115	0	0.0031	3.00E-04	0.0137	0
GSM414053	4	male	1	>18 months	2	nb	0		0	nd	90	0	0	0	0.0062	0.0366	0	0	0	0	0	0.0125	0	0	0.0055	0.007	0.0032	0	0	0.0099	0	0	0	0	0	0	0.044	0	0	5.00E-04	0	0.2116	0.021	0.0405	0	0.0074	0	0.0045	0.0011
GSM414054	3	male	1	<=18 months	1	nb	0		0	nd	116	0	0	0	0	0.0985	0	0.01	0.0064	0	0	0.0454	0.0055	0	0	6.00E-04	0	0	0.0122	0.0025	0.0746	0	0	0	0	0	0.0679	0.0013	0	0.0103	0	0.0848	0.0057	0.023	5.00E-04	0.0121	0.0038	0.0014	0
GSM414055	4s	male	1	<=18 months	1	nb	0		0	nd	65	0	0	0	0.0755	0.1674	0	0.0105	0.0491	0	0	0.0495	0.0718	0	0	0.0057	0	0	0.0369	0.0415	0	0	0	0	0	0	0.0608	0.001	0	0.0242	0	0	0.0174	0.0255	0.0227	0.0074	0	0.006	0.0233
GSM414056	3	male	1	>18 months	2	nb	0		0	nd	79	0	4.00E-04	0	0	0.0517	0	0	0	0	0	0	0	0	5.00E-04	0.0106	0.0024	0	0	0	0.0069	0	0	0.002	0	0	0.1814	0	0	0.0419	0	0.0495	0.0069	0.0097	0	0	0	0.0137	0
GSM414057	4	male	1	>18 months	2	nb	0	tumor	0	nd	14	1	0.006	0.2427	0	0.0206	0	0	0	0	0	0	0	0	0	0.0063	0	0.0137	0	0	0.0812	0	0.0021	0.0096	0.1532	0	0.1332	0.001	0	0.0173	0	0.1384	0.01	0.0271	0.0059	0.0035	0.0064	0.0058	0
GSM414058	4s	female	0	<=18 months	1	nb	0		0	nd	129	0	0.0431	0.0318	0	0.017	0	0	0	0	0	0	0	0	0	0	0	0	0	0	0.0057	0	0.003	0	0.1501	0.002	0.2631	0.3799	0	0.0116	0	0.007	0	0.0182	0	0	2.00E-04	0.0013	0
GSM414059	4	female	0	<=18 months	1	nb	0		0	nd	126	0	0	0	0.0188	0.0739	0	0	0.0058	0	0	0.0172	0	0	0	0	0	0	0.0185	0.0113	0	0	0	0	0	0	0	6.00E-04	0	0.0209	0	0.069	0	0.0052	0	0.0072	0	3.00E-04	0
GSM414060	4	male	1	>18 months	2	nb	1	tumor	1	yes	13	1	0	0	0	0.0965	0	0	0	0	0	0	0	0	0	0.009	0	0	0.0031	0	0.0144	0	0	0	0.0159	0	0.0309	0.0045	0	0.0992	0	0.1071	0	0	0.0023	0.0038	0	0.0021	0
GSM414061	4	female	0	<=18 months	1	nb	0		0	nd	150	0	0.0081	0.0317	0	0.0908	0	0.0064	0	0	0.0028	0	0	0	0	1.00E-04	0.0036	2.00E-04	0	0.0046	0.0222	0.0027	0	3.00E-04	0.1233	0	0.2577	0	0	0.0107	0	0.028	0.006	0.0279	0.0016	0.0048	0	0.0086	0
GSM414062	1	male	1	<=18 months	1	nb	0		0	nd	104	0	0	0	0.0037	0.202	0	0.0032	0.0317	0	0.0154	0.0437	0.0423	0	0	0	0	0	0.005	0.0057	0.0032	0	0	0	0	0	0.0248	0.0016	0	0.0128	0	0.0683	0	0.0064	1.00E-04	0.0097	0	0.0055	8.00E-04
GSM414063	3	male	1	<=18 months	1	nb	0		0	nd	107	0	0	0	0	0.1214	0	0	0	0	0	0.0077	0.0026	0	0	0.0059	3.00E-04	0	0.0033	0.003	0	0	0	4.00E-04	0	0.0076	0.0629	6.00E-04	0	0.0248	0	0.1059	0	0.0017	0.0056	0.0028	0	0.0097	0
GSM414064	4	male	1	>18 months	2	nb	0	tumor	1	yes	7	1	0.0026	0	0.3168	0.2785	0	8.00E-04	0	0.0487	0.0019	0.0608	0.1151	0	0	0	0.0475	0	0.0466	0.0077	0.025	0.0415	0	0.0208	0	0.4079	0.1421	3.00E-04	0	0	0	0.1458	0.0024	0.0258	0.0037	0.002	0	0.0048	0.0878
GSM414065	4	male	1	>18 months	2	nb	1	tumor	1	yes	39	1	0	0	0	0.1323	0	0	0	0	0	0	0	0	0	0.01	0	0	0.0027	0	0.0164	0	0	0	0.0269	0	0.024	0.0048	0	0.0673	0	0.1327	0	0	0	0.0014	0	0.0042	0
GSM414066	2	female	0	<=18 months	1	nb	0		0	nd	64	0	9.00E-04	0	0.0028	0.0781	0	0	0.0153	0	0	0.0149	0.0065	0	0	0.0066	4.00E-04	0	0.0114	0.0172	0	0	0	0	0	0.0013	0.0998	0	0	0.0302	0	0.0428	0.0956	0.0642	0.0858	0.0114	0	0.0073	0.006
GSM414067	1	male	1	<=18 months	1	nb	0		0	nd	75	0	0.0034	0	0.2071	0.0991	0	0.01	0.01	0	0.0457	0.1034	0.1076	0	0.0049	0.0019	0	0	0.0406	0.0098	0.0133	7.00E-04	0	0.0063	0.0141	0.028	0.1077	0	0	0.051	0	0.1045	6.00E-04	0.0091	0.0021	0.0082	0.0023	0.0018	0.0619
GSM414068	4	female	0	>18 months	2	nb	0	tumor	1	yes	7	1	0.0283	0.0356	0	0.0679	0	0	0.0019	0	0	0.0312	0.0266	0	0.0082	0.0057	0	0.0344	0.0035	0.0108	0.0509	0	0	0	0.1021	0	0.1892	0.0021	0	0.0112	0	0.0812	0.0243	0.0508	0	0.0021	0.0058	0.0068	0
GSM414069	4	male	1	>18 months	2	nb	0	tumor	1	yes	13	1	7.00E-04	0	0.1541	0.0791	0	0	0	0	0.0679	0.0939	0.0709	0	0.0243	0.0054	0	0	0.0408	0.0059	0.0086	0.0062	0	0.0049	0.0057	0.0988	0.1529	7.00E-04	0	0.0347	0	0.0799	0	5.00E-04	0.0072	0.0174	0.0035	7.00E-04	0.0313
GSM414070	4	female	0	<=18 months	1	nb	1		0	nd	70	0	0.013	0.0675	0	0.1187	0	0	0	0	0	0	0	0	0	0.0097	0	0.0529	0	0.0197	0.0574	0	0	0	0.1759	0	0.3352	0.0057	0	0.062	0	0.1617	0.0308	0.0641	0.0151	4.00E-04	0	0.009	0
GSM414071	1	male	1	<=18 months	1	nb	0		0	nd	63	0	0	0.0219	0	0.0743	0	0.0156	0	0	2.00E-04	8.00E-04	0	0	0	0.0026	0.009	0	0.0107	0.0059	0.0085	0.0065	0	0.0016	0	0.0219	0.0982	6.00E-04	0	0.006	0	0.1436	0.0107	0.0287	0	0.0028	8.00E-04	0.0044	0
GSM414072	4	male	1	>18 months	2	nb	1	tumor	1	yes	21	1	0	0	0	0.0971	0	0	0	0	0	0	0	0	0	0.01	0	0	0	0	0.0046	0	0	0	0	0	0.0644	0.0011	0	0.0542	0	0.1462	0.0114	0.0267	0.0021	0	0	0.0061	0
GSM414073	4	male	1	>18 months	2	nb	0		0	nd	76	0	0.0035	0	0	0.1667	0	0	0	0	0	0	0	0	0	0.007	0	0	0	0.0041	0.0038	0	0	0	0.0427	0	0.083	0.0037	0	0.0365	0	0	0.0178	0.0344	0	0	0	0.0055	0
GSM414074	4	female	0	>18 months	2	nb	0	tumor	1	yes	18	1	7.00E-04	0.0431	0	0.0435	0	0.0193	0	0	0	0.0264	0	0	0	0.0018	0	0.0357	0.001	0.0112	0.0436	0	0	0	0.0561	0	0.1195	9.00E-04	0	0.0047	0	0.0291	0.0223	0.0501	0	0.0106	0.0018	0.0078	0
GSM414075	2	male	1	<=18 months	1	nb	0		0	nd	45	0	0	0.0019	0.0887	0.0604	0.0018	0	0.0222	0	0.074	0.1425	0.1306	0.003	0.0028	0	0	0.0017	0.0357	0.0175	0.0193	0	0	0	0	0	0.1153	7.00E-04	0	0.006	0	0.0778	0	0.005	0.0046	0.011	0.0029	0.0014	0.0165
GSM414076	3	male	1	>18 months	2	nb	0	tumor	1	yes	16	1	0	0	0.0095	0.2901	0	0	0	0	0	0	0.0268	0	0.0125	0	0	0	0.0169	0.0109	0.0031	0	0	0	0	0	0.0663	0	0	0.0666	0	0.208	0.034	0.072	0.003	0	0	0.0045	0
GSM414077	1	male	1	>18 months	2	nb	0		0	nd	189	0	0	0	0.0156	0.1666	0	0.0301	0.0095	0	0	0.0348	0.0334	0	0	0.0011	0	0	0.0192	0.0167	0.0236	0.0011	0	0	0.0075	0	0.1134	0.0017	0	0	0	0.1064	0.0406	0.0664	0.014	0.0084	8.00E-04	0.0061	0
GSM414078	4s	male	1	<=18 months	1	nb	0		0	nd	159	0	0.0013	0	0	0.0758	0	0.0101	0.0099	0	0	0.0011	0	0	0	0.0454	0	0.0038	0	0.0029	0	0	3.00E-04	0	0.0437	0	0.0548	0.0011	0	0.0304	0	0.089	0.0128	0.0133	0.0148	0.006	3.00E-04	0.0046	0.0026
GSM414079	3	female	0	<=18 months	1	nb	0		0	nd	82	0	0	0	0.0029	0.1323	0	9.00E-04	0	0	0.0339	0.0489	0.0059	0	0	0	0	0	0.0079	0	0.0064	0	0.001	0	0	0	0.0183	0.0017	0	0.0234	0	0.1845	0	4.00E-04	8.00E-04	0.0114	0	0.0034	0
GSM414080	4	female	0	>18 months	2	nb	1	tumor	1	yes	11	1	0	0.128	0	0.101	0	0	0	0	0	0.0021	0	0	0	0	0	0.0381	0	0	0.0334	0	0	0	0.0193	0	0.1034	0.0034	0	0.0584	0	0.1938	0.0161	0.0493	0.0202	0.0029	0	0.0088	0
GSM414081	4	female	0	>18 months	2	nb	0	tumor	1	yes	22	1	0	0	0.2556	0.1792	0	0	0	0	0.0027	0	0.0128	0	0	0	0	0	0.0645	0.0046	0.0229	0	0	0	0	0	0.0265	0.0012	0	0.0332	0	0.1894	0.0028	0.0159	0.0226	0.008	0	0.0027	0.0679
GSM414082	2	male	1	>18 months	2	nb	0		0	nd	82	0	0	0	0	0.1578	0	0	0	0	0.0027	0.0449	0	0	8.00E-04	0	0	0	0.004	0	7.00E-04	0	0	0	0	0	0.0352	0.0034	0	0.0038	0	0.033	0	0.0038	0.0066	0.0017	0	0.0095	0.0027
GSM414083	4	female	0	>18 months	2	nb	1	tumor	1	yes	13	1	0	0	0.2029	0.1766	0	0.0081	0.0142	0.0023	0.0606	0.0972	0.1215	0	0	0.0055	0	0	0.0478	0.0191	0.0527	0	0	0	0	0	0.0512	0	0	0.0263	0	0.1415	0.0092	0.043	0.0073	0.0018	0	0.0058	0.0489
GSM414084	4	male	1	>18 months	2	nb	1	tumor	1	yes	25	1	0	0.0814	0	0.1151	0	0	0	0	0	0	0	0	0	0.0028	0	0	0	0	0.0352	0	0	0	0.0213	0	0.0159	0.0037	0	0.053	0	0.0739	0	0	0.0012	0.0021	0	9.00E-04	0
GSM414085	4	male	1	>18 months	2	nb	0		0	nd	67	0	0.0041	0.0407	0	0.0997	0	0	0	0	0	0	0	0	0	0.0017	0	0	0	5.00E-04	0.0033	0	0	0	0.0244	0	0.0808	0	0	0.0488	0	0.135	0.0331	0.0414	0.0187	0.0087	0.0011	0.0101	0
GSM414086	3	female	0	>18 months	2	nb	1	tumor	1	yes	6	1	0.0304	0	0	0.0838	0	0	0	0	0	0	0	0	0	0	0	0	0	0	0.0118	0	0	0	0	0	0.0234	0.0037	0	0.0625	0	0.1948	0	0.0027	0.0014	5.00E-04	0	0.0015	0
GSM414087	4s	female	0	<=18 months	1	nb	0		0	nd	191	0	0	0	0	0.1178	0	0	0	0	0	0	0	0	0	0.0063	0.0147	0	0	0	5.00E-04	0	0.0066	0	0	0	0.0313	0.0058	0	0.0624	0	0.1074	0	1.00E-04	0	0.0073	0	6.00E-04	0
[truncated: 32 more columns]
