# Supplementary material for: Cellular components in tumor microenvironment of neuroblastoma and the prognostic value
Source: PeerJ. 2019 Dec 10;7:e8017. doi: 10.7717/peerj.8017 (PMC6910112; doi:10.7717/peerj.8017)
Supplement: Supplemental Information 6 — S1.Summary of clinical characteristics. S2.Univariate Cox analysis in GSE49711. S3.Coefficients of Cell markers in NB prognosis. S4.Multivariate Cox analysis in GSE49711. S5.Multivariate Cox analysis in validation datasets. S6.Multivariate Cox analysis in high risk groups of NB. S7.The performance of pCRS on discriminating different groups. [file peerj-07-8017-s008.xlsx]

## Sheet: baseline
Table S1. Summary of clinical characteristics
	GSE49711(n=498)	GSE45480(n=649)	GSE16476(n=88)	TARGET(n=149)
Characteristics	Number(%)	Number(%)	Number(%)	Number(%)
Gender
Male	287(57.6)	344(53.0)	53（60.2）	87（58.4）
Female	211(42.4)	268(41.3)	35（39.8）	62（41.6）
N/A	0	37(5.7)	0	0
Age group
< 18 months	305(61.2)	414(63.8)	48（54.5）	29（19.5）
≥ 18 months	193(38.8)	235(36.2)	40（45.5）	120（80.5）
MYCN status
Amplified	92(18.5)	92（14.2）	16（18.2）	31（20.8）
Not Amplified	401(80.5)	551（84.9）	72（81.8）	117（78.5）
N/A	5(1.0)	6（0.9）	0	1（0.7）
Risk Group
High risk	176(35.3)	N/A	N/A	123（82.6）
Intermediate or low risk	322(64.7)	N/A	N/A	26（17.4）
INSS stage
1	121(24.3)	153（23.6）	8（9.1）	0
2	78(15.7)	113（17.4）	15（17.0）	0
3	63(12.7)	91（14.0）	13（14.8）	5（3.4）
4	183(36.7)	214（33.0）	40（45.5）	123（82.5）
4s	53(10.6)	78（12.0）	12（13.6）	21（14.1）
Progression/Event
Yes	183(36.7)	N/A	35（39.8）	92（61.7）
No	315(63.3)	N/A	53（60.2）	57（38.3）
Death from disease
Dead	393(78.9)	N/A	33（37.5）	73（49.0）
Alive	105(21.1)	N/A	55（62.5）	76（51.0）

## Sheet: univariate cox analysis
Table S2. Univariate Cox analysis in GSE49711
Cell Type	Hazard Ratio	p-value	95% CI	C-index
pCRS	2.718	<2.2e-16	2.308~3.202	0.84
aDC	0.0047	8.35e-09	7.6E-04~2.9E-02	0.675
Th1 cells	344000	<2.2e-16	2.52E+04~4.69E+06	0.766
cDC	5.74e-05	3.56e-05	5.61E-07~5.88E-03	0.658
NKT	1.18e-07	3.52e-08	4.07E-10~3.43E-05	0.683
Th2 cells	233000	<2.2e-16	3.34E+03~1.62E+05	0.788
CD8+ T cells	1.42e-06	0.00977	5.20E-11~3.87E-02	0.644
Macorephages M1	0.000583	0.139	3.01E-08~11.32	0.593
Neurons	1.28e-10	1.7e-07	2.51E-14~6.53E-07	0.65
Smooth muscle cells	1340	7.08e-09	1.17E+02~1.54E+04	0.674
Osteoblasts	78900000	4.13e-15	8.42E+5~7.39E+09	0.715
Prognostic Gene
MYCN	1.517	<2.2e-16	1.392~1.653	0.704
ERCC6L	3.29	<2.2e-16	2.659~4.07	0.83
UBE4B	0.197	<2.2e-16	0.145~0.269	0.759
NTRK1	0.746	<2.2e-16	0.708~0.786	0.808
CDH1	0.718	2.13e-07	0.634~0.814	0.671
CD44	0.665	<2.2e-16	0.609~0.727	0.728
Prognostic Marker
CTL	0.755	8.03e-07	0.675~0.844	0.637
CYT	0.832	4.1e-06	0.769~0.9	0.629
C-index: concordance index, CI: confidence interval.

## Sheet: Coefficient
Table S3. Coefficients of Cell markers in NB prognosis
Cell Type	Coefficient	p-value
NKT	-7.825	0.0117
Th1 cells	4.942	0.00742
Th2 cells	2.776	0.0576
MSC	6.31	0.0016
Neurons	-29.11	2.07e-07
Osteoblasts	9.285	0.00183
Smooth muscle cells	5.185	0.0015

## Sheet: cox-GSE49711
Table S4. Multivariate Cox analysis in GSE49711
Parameter		Overall Survival			Event-free Survival
	HR	p-value	95% CI	HR	p-value	95% CI
pCRS	1.579	4.7e-05	1.267-1.967	1.563	4.23e-08	1.332-1.834
Gender	0.629	0.023	0.421-0.938	0.801	0.148	0.592-1.082
Age group	1.543	0.185	0.813-2.930	1.065	0.78	0.684-1.658
MYCN status	0.935	0.948	0.127-6.914	0.493	0.24	0.151-1.606
High Risk	4.858	0.000725	1.943-12.149	1.864	0.042	1.024-3.394
INSS stage	1.202	0.203	0.906-1.594	1.188	0.039	1.009-1.399
pCRS: prognostic cell risk score.

## Sheet: cox_validation
Table S5. Multivariate Cox analysis in validation datasets
Parameter		GSE16476			TARGET-OS			TARGET-EFS
	HR	p-value	95% CI	HR	p-value	95% CI	HR	p-value	95% CI
pCRS	1.665	0.00679	1.151-2.409	3.848	1.76e-05	2.08-7.118	2.203	0.00327	1.301-3.729
Gender	1.147	0.71	0.558-2.356	0.856	0.591	0.485-1.51	1.384	0.2	0.842-2.273
Age group	4.638	0.027	1.193-18.032	0.939	0.958	0.091-9.666	0.63	0.623	0.1-3.975
MYCN status	1.249	0.558	0.593-2.632	1.639	0.157	0.826-3.252	1.411	0.272	0.763-2.609
High Risk	NA	NA	NA	6.191	0.156	0.497-77.057	2.765	0.228	0.528-14.472
INSS stage	1.871	0.108	0.873-4.011	NA	NA	NA	NA	NA	NA
Histology	NA	NA	NA	1.417	0.721	0.209-9.594	1.241	0.769	0.294-5.25
MKI	NA	NA	NA	1.236	0.254	0.859-1.778	1.069	0.693	0.768-1.487
OS: overall survival, EFS: event-free survival, HR: hazard ratio.

## Sheet: highrisk_cox
Table S6. Multivariate Cox analysis in high risk groups of NB
Parameter		GSE49711			TARGET
	HR	p-value	95% CI	HR	p-value	95% CI
pCRS	1.339	0.0176	1.052-1.704	3.631	3.71e-05	1.967-6.701
Gender	0.691	0.098	0.446-1.071	0.81	0.472	0.455-1.441
Age group	0.918	0.802	0.473-1.784	0.693	0.77	0.059-8.109
MYCN status	0.54	0.548	0.072-4.026	1.596	0.186	0.798-3.191
INSS stage	1.32	0.129	0.922-1.888	NA	NA	NA
Histology	NA	NA	NA	2.178	0.535	0.186-25.455
MKI	NA	NA	NA	1.248	0.24	0.863-1.806

## Sheet: AUC
Table S7. The performance of pCRS on discriminating different groups
	GSE49711			GSE16476			GSE45480
	AUC	95% CI	p-value	AUC	95% CI	p-value	AUC	95% CI	p-value
3-year survival	0.863	0.822-0.903	<0.0001	0.876	0.796-0.957	<0.0001	NA	NA	NA
5-year survival	0.857	0.82-0.894	<0.0001	0.901	0.83-0.972	<0.0001	NA	NA	NA
long-term survival	0.849	0.812-0.886	<0.0001	0.901	0.83-0.972	<0.0001	NA	NA	NA
Age group	0.751	0.706-0.797	<0.0001	0.84	0.752-0.928	<0.0001	0.796	0.761-0.83	<0.0001
stage 4	0.851	0.818-0.884	<0.0001	0.841	0.754-0.929	<0.0001	0.831	0.798-0.864	<0.0001
Progression	0.804	0.765-0.843	<0.0001	0.844	0.756-0.931	<0.0001	NA	NA	NA
